# Supplementary material for: Untargeted Metabolomic Profiling of the Correlation Between Prognosis Differences and PD-1 Expression in Sepsis: A Preliminary Study
Source: Front Immunol. 2021 Apr 1;12:594270. doi: 10.3389/fimmu.2021.594270 (PMC8046931; doi:10.3389/fimmu.2021.594270)
Supplement: Supplementary file 1 [file Table_1.XLSX]

## Sheet: Sheet1
Metabolites	A1S	A2S	A3S	A4S	A5S	A6S	A7S	A8S	A9S	A10S	A11S	A12S	A13S	A14S	A15S	A16S	A17S	A18S
3-O-Methylniveusin A	0.128940093844649	0.061607950297136	0.000390979896485478	7.9894944929013	11.4973169578375	10.6139895926472	0.0115378259578454	0.000305075118963216	0.00047623571333871	0.000402192236339797	0.000438057686321194	11.1258532036414	0.000434683283915851	0.000403461195109541	5.41683796427656	0.000541486623904707	5.17057530780614	4.74832511047011
Creatinine	6.37956059481448	1.41265388717985	2.26515551569149	3.78678052427838	3.47921322421897	3.99929242232676	3.14130815538698	10.6312904621028	4.06666784757446	1.96503630521072	7.61291529133705	1.99272882669403	2.07556038451363	4.38879687505349	3.44631337741158	7.40845375017402	2.03694968297919	2.17184309872827
D-Proline	4.31152896547893	29.9058707646539	4.61063152120552	3.97611244452207	4.6303204097414	6.68088437670056	2.42880197300266	2.77789858890317	5.25308782737471	11.6117032104348	7.25376474650217	4.24615270143658	4.09215935550365	2.50718048989445	5.64233578286503	4.90216744129241	3.77966944643278	4.31938117733165
Cellobiose	0.408785170710036	0.214011310986323	0.0455455592402147	0.764664915904611	0.292689767255741	0.00042498297252933	0.105843415822325	1.90595600201322	1.65523008770574	0.114632216274586	2.26806267027259	0.0707467584403937	0.0546536826297387	0.09033924555842	0.869939714167539	0.334643646391352	0.391673854415345	0.0200063958152069
Amantadine	158.392818160989	0.182630329830976	0.0357443631668592	0.0762474485453898	0.15532927019747	3.64529726406151	0.173647518136393	52.282294344151	0.0948922703805567	0.0898403851467959	0.358554225659923	0.118277464576396	0.112871803843774	0.0926516299336552	0.0800808597271564	0.112533060556259	0.109556570710893	0.0978807370370307
Foeniculoside VII	0.000457257931630935	0.000406899832936908	0.000390979896485478	48.9022783563612	22.8492414989362	38.7279577419863	0.0199945815033773	0.000305075118963216	0.00047623571333871	0.000402192236339797	0.000438057686321194	24.5386795895289	0.000434683283915851	0.000403461195109541	41.814593916094	0.000541486623904707	39.359763790136	38.7711809218319
Piperidine	359.775768153278	153.695752568006	121.433326477912	28.8322857539781	77.5911356613202	25.58425364618	14.9051625981185	20.6516462043271	161.58339705987	140.254552459195	161.438468370286	74.0873077553351	29.3661925176125	35.1218828885222	12.7500420701113	62.4913263945495	20.9746620022416	44.461352846713
Choline	0.712206384541251	0.884557142503665	2.83474815100559	1.9920879585418	1.07277105195802	1.54330258276584	1.32212975870144	0.962981109039984	3.32720806640626	2.04564360980287	1.12099372908335	5.61528312926882	1.18446970217544	1.36420130675992	0.817883461961355	1.38206519596203	3.42365354575661	1.10685840942613
Creatine	0.439632362378136	6.84602897368211	7.07836232074969	8.30359759697198	7.38399092995663	2.07113436185	0.690529576192226	6.38885523115404	21.6361693117888	6.12132241630253	34.7397996498265	3.19332542180938	2.26433401741218	5.17147099203329	13.1584906091079	3.89961140309205	4.55467007673681	4.31895876696451
Citronellyl beta-sophoroside	0.000457257931630935	0.000406899832936908	0.0268819039273068	0.783017188248254	21.9263143269877	0.635704249340148	0.0072709493730909	0.000305075118963216	0.00047623571333871	0.000402192236339797	0.000438057686321194	22.5652048973634	0.0117415025303814	0.000403461195109541	1.08479461785615	0.000541486623904707	0.401990841679405	0.39391167206255
Hypoxanthine	77.4602880507483	45.9142442680823	99.4554108282195	97.4617036892609	76.7107577251401	45.4722272237686	25.8961508991728	21.6464308333215	157.228277195526	99.9982774148044	43.4188287873457	46.8416096623226	75.8180764528832	51.3605962866843	80.276834684868	113.939848404452	88.6321290957548	48.5513003886594
Aeglin	0.0177206264311361	0.0752356923609792	0.00983909612618399	0.0260430356826142	3.77454237352091	0.0122677329855123	0.010407670240593	0.000305075118963216	0.0286406664576473	0.0283650478832273	0.0178881335727896	3.17461996778873	0.105393982446362	0.049840600391682	0.0220990573299313	0.000541486623904707	0.0187470518739217	0.0157365780132798
Dexamethasone	0.225780692716175	0.000406899832936908	0.0405921965936245	17.6034165345334	28.2256814428863	14.4929945809166	0.000411534854424154	0.000305075118963216	0.00047623571333871	0.000402192236339797	0.000438057686321194	25.2449424176016	0.000434683283915851	0.000403461195109541	15.9949275446949	0.000541486623904707	14.241587615943	15.171963980488
Apiumoside	0.000457257931630935	0.00314107693351412	0.00532382148678111	0.000443325259566794	0.140557709180584	0.00042498297252933	0.000411534854424154	0.000305075118963216	5.12841803343339	0.0330070760208926	5.99300945742069	0.662263718279809	0.000434683283915851	0.000403461195109541	0.000418823224307492	4.00099355216054	0.000427250542572026	0.000403137796734672
Morpholine	424.841716121706	4.70957564930417	21.9905113645331	0.896564480217822	4.07318243942655	0.884186562056636	0.491813276830941	0.158487226224073	5.85104395361058	5.54522151618494	9.14389885027406	1.61225300448338	0.384211059104844	0.48080091971305	0.662977882190391	9.506654165566	1.43181447488749	0.722564812916407
4-Amino-2-methylenebutanoic acid	381.161517727721	315.806383829353	52.4312768929495	69.8434976605394	47.7516483330798	140.355524420718	28.0934356364043	47.5159182184201	67.6014564159854	251.960284473884	86.9378047427111	73.9729630194646	59.2270380409648	37.4362507049055	83.6050852664352	86.9110339705608	53.0397725490487	73.2513521902101
Honyucitrin	0.000457257931630935	0.000406899832936908	0.0373530246089335	0.224666585259763	62.2891456345338	0.0325016047245703	0.00926214958775967	0.0185763202303119	0.00047623571333871	0.0218784580432054	0.000438057686321194	32.6985845222688	0.0326670101315014	0.000403461195109541	0.219626269665798	0.0128869218053967	0.0340741526754153	0.0400138951213903
N4-Acetylcytidine	2.19888465184139	2.79752335775842	3.43310711692968	2.85538260982962	3.56734347582176	3.51467255307025	2.1468380427561	2.50371671793621	4.1158957067677	0.753351355383857	6.47261372643884	0.70832651269808	1.75282574408694	3.73191398769183	3.09586356504692	2.68217813216637	0.833913460066001	0.9148931647802
3-(1,1-Dimethylallyl)scopoletin 7-glucoside	0.000457257931630935	0.000406899832936908	0.000390979896485478	0.055056948490205	11.876092073922	0.00042498297252933	0.00937327059841196	0.0118638727953426	0.00047623571333871	0.000402192236339797	0.0110966377681019	5.65031438189061	0.0143744740622919	0.00691637303210169	0.071109237468312	0.0963594041691522	0.000427250542572026	0.00525856668681023
2-Pyrrolidinone	5.40001132261139	1.51408193045275	3.63060018289057	3.63973426749287	3.84223338814413	4.69615240701111	5.19038192653032	4.45608437834814	6.98301867774923	0.943161676965847	8.1459597199647	1.51986338353701	2.32100103122893	5.11300859611123	10.1483003066648	9.30423122951311	1.70653198016301	1.47971030171375
Gabapentin	0.369954383351399	12.7022506844378	1.2531974824906	0.849387422679745	0.111105208737102	0.0368973870523993	1.41471014856386	0.0748906997630072	1.83898847309954	0.430710752623182	0.227205387375239	0.493042181680311	0.117729058649298	0.658316667135193	0.15415006311215	4.40124200356474	0.105839990393535	0.41574133466564
L-alpha-Aminobutyric acid	81.2396878787556	7.55077852496697	46.5742448351175	26.8640475297254	5.48678589259528	19.1883167343396	12.9503684918083	12.2509630602781	28.801805678438	11.3556038665878	23.7860092703444	29.2343364928441	13.2816241034808	44.2140151737474	38.3188101932012	11.1439371680916	9.39393702188026	4.36952518765809
Dihydrouracil	0.330113006507545	0.531801480328502	0.790253254379803	1.26592211894608	2.28365133777976	0.446328431695172	22.8728024038621	0.188378230666928	0.43386027906146	2.1247014925453	10.4074019516782	0.445947819407109	1.65850739217383	10.5685322966903	1.45290663553796	0.896998734517582	0.599384370794198	0.59517667308894
Antipyrine	247.571691141173	0.270562545645271	0.000390979896485478	0.0933749414234831	0.0953263928627199	231.710745759526	0.0645107872722802	4.72494738266075	0.110836061723319	0.167989729312457	355.663168148642	0.460516762478355	0.0235458164743187	0.0100497963582107	10.0810117525343	236.908666277847	0.313902694289754	109.181788911078
Betaine	621.230006037374	853.32306049428	352.122898332965	293.352318965582	81.8689976299791	190.54196888604	252.904199472208	168.031781168548	289.676569030583	374.222082687957	260.712378467416	215.097878337078	261.845934989664	273.96439078062	331.035962890449	254.662534989324	249.370126595744	319.454321562047
Progabide	0.000457257931630935	0.166053646007564	0.243020649249451	0.172434654388897	0.314447506273469	0.268230049220122	0.105159892123223	0.280505157839805	0.742135547831234	0.21478760830176	0.765149393555441	0.0830167238484276	0.0187620258985874	0.209467621640705	0.755744865509889	1.00488390790357	0.142653573642854	0.0597067489403581
Citrulline	33.1144050125161	15.5551170037793	4.43420097566356	4.69462912272039	5.41995193640781	6.98518952694543	5.00092842243732	5.59706455449581	3.91639465007787	4.24452068110686	5.78784143221499	4.49767838092636	5.96801351336097	4.23394526513801	4.28684522574306	5.83399893844086	3.99680574187995	5.95631565318266
L-Norleucine	63.2299499024616	109.081889620018	88.2324044096097	57.0660868715944	71.9071560451073	72.7633131213337	56.8250489097223	35.8476066966093	76.0098021344243	173.95813951284	116.766894149769	35.8820838297185	80.473513993363	87.8351130002545	32.3384076673943	64.8902090039491	62.2899982182727	85.3025301122488
Pyroglutamic acid	0.982325725404548	0.0919878672485637	0.123171518511149	3.16598891535811	1.13078277026541	0.26664048766568	0.831874254152392	15.4980667977581	2.87635037453247	0.115079251710511	0.896842908425714	0.636501390567796	0.369115848090822	0.494903206908311	2.92704858785145	2.54517325009972	0.417466349336664	0.532214622613946
Monoethylglycinexylidide	11.4407810274656	7.44321550753168	8.13816903467758	0.221924699094064	111.175626117059	0.288934311588038	2.72005265857883	2.61936941761914	7.76068469260841	0.188315766781774	0.550897013661077	10.284751545309	0.31530775179355	0.835273271802613	28.2980410331068	11.291289183492	332.592437963439	0.0943346411792629
L-Histidine	5.11414833158226	19.0257473482181	3.9392914706878	3.50533071105691	4.83999537846878	10.0163771243491	3.09416047468885	2.10312919963807	7.23832909717309	15.6598690677693	8.87790879687002	6.33574807410247	4.92213455857962	3.17521360933518	4.77532026735235	12.211887870078	6.80381717092966	6.0073382238402
Dihydrothymine	12.5533198359827	2.22143003355601	3.12957312426007	7.69284676969248	4.29101891615167	4.4936009255776	6.38574920118454	6.21395168877009	9.15323379966378	2.38024089701051	5.0320840852354	3.26387388531896	8.97102000827754	5.00137038490426	4.70326409427369	4.38365890888782	3.05541997568129	4.36056513616959
Tetrahydroaldosterone-3-glucuronide	0.0197804915707269	0.000406899832936908	0.000390979896485478	0.146941089195871	13.9389951429772	0.14619218168171	0.000411534854424154	0.000305075118963216	0.00047623571333871	0.000402192236339797	0.000438057686321194	7.31041992124754	0.000434683283915851	0.000403461195109541	0.230304290340259	0.00964951823828428	0.0331141527372126	0.0450388036999006
N-Acetylmuramoyl-Ala	0.0737671935123084	0.000406899832936908	0.000390979896485478	18.7677565703254	7.607790745017	24.476035869936	0.000411534854424154	0.000305075118963216	0.00047623571333871	0.000402192236339797	0.000438057686321194	8.73107556469838	0.000434683283915851	0.000403461195109541	12.5310425742062	0.000541486623904707	13.8180566082193	12.9127717322442
Triethylamine	5.48240636393512	3.38161615827388	3.74945433930346	4.46455005454691	5.1522788982867	3.69189739335747	4.56724708383589	3.06331122424763	4.47243836325853	2.42376963489019	5.66676494502183	4.5008133124771	4.9232014273576	4.28611545977829	4.59571380956029	3.221453191071	5.52779318328465	4.03014467584883
Squamolone	403.599917137136	60.7948097883132	66.6582699536663	139.658679339959	77.472456885716	138.752259544245	104.254764890176	113.084009643798	111.435298773283	129.888030914712	88.5495137070826	118.287566989999	150.064993864763	101.58084910307	124.969170346237	146.481298600606	110.771338249407	124.777381249692
1,2,3,4-Tetrahydro-b-carboline-1,3-dicarboxylic acid	55.7327319533615	0.124448051616907	0.231460940169055	0.114079055101993	0.182326650160732	3.24025894576396	0.0913823815743795	0.107279798774714	0.00047623571333871	0.550977017487504	0.000438057686321194	0.000394062294909688	0.000434683283915851	0.0487690643495893	0.000418823224307492	0.0405907672195113	0.53364516353849	0.252563563585908
2,6-Dimethylaniline	1.91400246911072	1.46089648371505	1.15790392304535	1.80214138243668	7.97627987895338	1.03262368313811	1.29862441005446	0.890364761145365	1.2351705336944	1.09408977182122	1.24180025478508	2.12356384745154	1.1824924334814	1.79060616013429	1.28139958799448	1.54581002253408	40.3953627543071	0.964082147202557
Sofalcone	0.000457257931630935	0.000406899832936908	0.0363905173607446	0.150184715445661	40.6284878043407	0.00850625950903874	0.000411534854424154	0.000305075118963216	0.00047623571333871	0.000402192236339797	0.000438057686321194	22.0404966078882	0.00881655728950635	0.00964629055777068	0.159180758490482	0.000541486623904707	0.0054905314923719	0.00549561048210886
1-Methyladenosine	19.9905725177569	4.57472732222262	11.4150285018276	14.138923525614	14.1540751765246	11.3287175640487	11.5812068497521	13.445952059968	18.9600378895559	6.50755227554228	18.9743973920705	5.09860295815948	9.76436066352233	15.7327448419903	11.5331932352111	18.1734613621744	8.88252767108061	6.48601198798414
Ustiloxin D	0.000457257931630935	0.000406899832936908	0.013793858444862	0.0944260968967769	24.4610501623195	0.00415325786828041	0.000411534854424154	0.000305075118963216	0.00047623571333871	0.00787966296413254	0.000438057686321194	14.157689669238	0.0218807031618244	0.0144316756057921	0.25018638553093	0.000541486623904707	0.318350836993407	0.000403137796734672
1-Pyrrolidinecarboxaldehyde	21.8238046593082	0.693663044432567	1.89634671583073	0.198409051296641	15.8864667245228	0.733028600427915	23.4320179611213	5.48412033034139	26.7605104825831	1.51759979676419	2.60960560013094	2.76868166746348	2.2725015569685	0.558129886870605	42.3998499836187	42.3705007828797	4.71304756569532	10.9606134689497
Lidocaine	41.9197731443505	5.06467084643305	200.372411648842	154.168251768534	146.298594064549	4.03632790280754	72.955781903745	0.0761816749634775	183.176719515675	18.4292490183453	87.7684895416618	0.602674403261029	2.31356070403968	72.4538398123043	362.566532526072	79.4877569812846	1310.09212034524	0.0708830059999153
L-Pipecolic acid	36.3514375326348	47.869268095126	14.9983769523951	13.4624275882879	13.5574893908024	15.4785468871963	8.53046742970711	10.0751143541534	19.5673955003269	31.5591112504279	24.441396078641	11.7081027397797	22.698047238594	10.6220904582267	12.9438526092107	15.8831480183522	16.9988392744945	15.1762207429507
3beta,6beta-Dihydroxynortropane	34.2379621778169	2.16257844523515	231.460269015929	2.54294853903024	7.87459753965076	325.298612510474	314.181737667805	141.092863521736	141.424925277594	67.8578836446451	157.434039148826	264.633194625535	14.8362593420671	21.1614487508771	2.36081108411824	324.135136123118	1.10492491910127	4.11359778388543
Trimethylamine N-oxide	8.46222147686293	0.688976130587816	1.80003344380795	2.74008521380579	2.62409289637228	4.15745789405033	27.8745287254359	30.6113766776061	19.4232430860337	0.6579293695335	11.4124681964289	3.56170398656164	1.57821223525627	0.995390731194791	31.0878913630173	16.2310170159178	1.40254328908707	3.58942118635096
Calystegin A3	0.807542731019993	0.136838816802344	20.7320537365778	0.157512401770985	1.28304326501834	19.1739208605619	22.4743706293946	9.47010054055421	9.95482204839629	5.07757937425826	5.34771584762342	25.4618391393678	0.905684230996989	1.68362694618787	0.14032517413576	15.2907955916304	0.189532562455914	0.231230407112372
L-Glutamic acid	7.190150412989	4.0070494941737	7.21627662983743	4.95840362261226	5.01558387337036	6.28363916478001	9.10154030982107	15.6696449167742	7.12589214028078	4.56369759830438	5.50108761597977	13.0636491785675	6.75327874662219	2.52244631038926	5.9317568703496	7.55183898910062	5.69609911939608	5.32554623669712
L-Carnitine	47.6751568600884	312.098620506526	257.20419689567	213.902723420875	251.420524401644	189.281151917012	150.652217758538	154.299605443549	340.554453019029	255.721907591206	207.636101475472	186.204898772895	205.089935067622	172.098611093511	248.139435124068	628.122826148243	149.340474974533	146.762988369245
Pyrroline hydroxycarboxylic acid	1.1425130122582	7.89528249281985	3.53032926315768	1.45960750597458	2.41327960894999	3.25254612918219	2.84588318682275	1.28464736679436	3.71078470513857	4.50116347715659	1.84760206128262	2.06484272687152	3.08331521708887	1.30276844188125	1.53806579622475	2.38517166253153	3.79620594313944	3.84603620749139
1-Kestose	0.0563988178903329	0.360796924953273	0.0297929317357846	0.109066624715987	0.0976886738976561	0.0489684935957283	0.0521282717154429	0.0697701398670204	1.14417308585923	0.042161944941409	2.46075511229079	0.0550559264782835	0.0220952595485116	0.00435014797314207	0.073789038535171	2.12454766542931	0.0807483679120467	0.0160484526341841
N2,N2-Dimethylguanosine	3.3774782488057	0.397970899162634	1.54581952393127	3.37377689605863	1.81759358834854	2.42279405415217	1.53068268664985	7.31056553210331	3.67801635916696	0.527302589897575	5.96161266171161	0.72060339523081	0.722671557616795	3.88451079713275	2.54500826677403	3.37150867706891	0.377564919185077	0.686035211842503
1-Pyrroline-4-hydroxy-2-carboxylate	195.721291576969	196.861847797984	68.0117708321361	60.2045090293808	55.5469461990576	59.0278085715738	63.2170817776509	50.9470665835457	37.2239701626449	126.981731534465	46.6954164987695	68.738247604243	80.4258302297334	43.2396371223314	50.2464488417135	47.4235618666746	93.9348047183192	94.8524873345594
Metenamine	9.0401553287638	9.43603149439475	16.724618203734	19.3963762280397	21.381257811206	18.2775358425777	18.2336395275622	13.215946887779	22.7689205679937	8.68411663185185	17.4437574089357	11.147269325664	14.8042971525333	17.8888553194421	6.13319208254341	10.6996321134547	20.5795667903391	6.60786482655937
Acetylcholine	83.7423771102085	57.3859738111552	66.0324779681714	71.112909326619	91.9016903565713	74.7560029891319	36.6025761732442	56.172008838024	79.0736676678211	61.2393221863669	109.854773919653	37.9162010658652	66.7752361491709	81.8422305885763	82.6483273661431	226.42632043482	36.1252332761835	47.271900377771
Demethylated antipyrine	5.84272452062488	4.56477492447513	5.5967171635584	5.86367128084339	4.3231088506943	5.1749633974266	5.53772347884565	6.2548289801335	2.30147087994756	9.5972640056277	3.64594496901664	3.95987085117882	6.40835336915528	4.85936603169855	2.67738886066664	2.45762313190091	9.61000793740793	5.63077634171856
Sphinganine	7.67161341793075	3.05480302810873	0.260607550870165	0.000443325259566794	2.53990473994326	0.00042498297252933	1.45999364123696	0.112514798914777	2.44799427446468	1.32383461128266	0.000438057686321194	0.20659248705213	3.86084026836609	2.09858846037794	0.444734318241709	0.076713795268966	0.596889309289957	4.54462883725147
1-Methylhypoxanthine	17.0583106756116	1.25676194952436	2.87399091556792	5.94595098158291	4.46633963211498	6.15149098429298	4.31772449707857	21.5909166582153	5.27941096174044	0.472289978469972	12.9771335938833	3.19187450733495	1.38489874635323	6.84417203888517	10.9207001539192	5.0688298309923	0.858921043994137	0.796502705015057
a-Amino-2,5-dihydro-5-oxo-4-isoxazolepropanoic acid N2-glucoside	0.0893125493001335	0.381199191958846	0.0722544713603689	0.114663436628236	9.96697418167508	0.116891603380444	0.0766292354136256	0.0370477590601387	0.0613139116758125	0.0509884575544879	0.138324447232211	4.75554754962733	0.0964537231140759	0.105775759305321	0.0581621911353752	0.0268872136747987	0.0389081036863151	0.135606357662385
L-Methionine	7.77666490710207	2.09831214487035	5.27277940748104	5.85486550157252	6.09572568488382	5.83641904706464	7.79080757207435	5.41648672197021	9.75286960933712	0.943594887706814	13.4114343009997	2.19676047440752	2.56781707135248	6.23332880489742	9.63756832615181	11.0998749181468	2.48792346611851	1.87290628238697
Fludarabine	1.47861554591037	1.18023821503023	1.22478872818051	1.43679861826455	1.46535006498097	1.40011996137089	1.3166028726713	0.97940815647138	1.57434843821628	1.28726666784703	1.37836653223789	1.12593123987345	1.32215037770129	1.30502102627421	1.42175679383143	1.70875567506315	1.32057214803141	1.29439934789498
5-Ethyl-2,4-dimethyloxazole	16.955480575335	2.16825179912552	80.7325994401726	6.53615684740483	35.2958972157774	2.57941807741191	22.9414732910681	4.83793247276943	28.881848099154	5.60182168033279	21.5279989014067	5.20335021124266	10.1426220749318	16.1052262776193	14.1221766029718	47.2401710160424	6.22050550843735	0.0979163404273239
1-Methylnicotinamide	21.1934390929002	10.9869837211308	3.90818228857907	35.1823145860469	17.3009509727181	3.4199397943433	1.31469498422405	7.17521439753138	7.68150803315137	1.03960666107989	13.4205889331269	115.712336929488	3.28789885764978	4.69880919149764	8.59333071575828	1.46190209250793	2.45660675796551	0.892917149175691
Urocanic acid	4.38908745441928	8.27505339289122	2.21520428254603	2.93009780716873	3.96169502741264	1.969243279487	2.05979072653514	2.49826116892719	2.8041943227524	3.28668446006755	11.8586907657163	1.49956726529414	2.61946528430844	1.75123388368948	6.03262490345015	167.051004741381	1.83084951315113	1.6531562316819
Imidazoleacetic acid	4.26185716585584	3.66331003670883	8.26571924664133	12.7743068146584	14.3521556506506	18.1350644314663	12.2204387050202	4.87452026516869	10.1812990342823	12.5262384604084	9.16450836217303	10.1207503841212	9.81631746787937	13.0600225462379	11.5220928611839	14.3849394214789	12.3676675111987	17.5821310548982
3-Methylguanine	19.9990007992637	3.6676286178145	0.858186361007319	9.44308375940305	6.63347218227286	5.23179478122648	0.907682216304612	5.77513492308844	5.62284380107219	1.3598995553132	18.1433926771795	1.99669049790906	3.88418769791056	3.83966011792151	5.99017063485463	9.56918219719046	1.87292809037943	2.63702795745802
Midazolam	0.000457257931630935	0.000406899832936908	241.363257494726	22.0244050922043	8.82541736568083	0.00042498297252933	0.000411534854424154	0.000305075118963216	0.00047623571333871	0.638983410869116	0.000438057686321194	0.000394062294909688	0.000434683283915851	0.000403461195109541	13.7978259336802	169.043319019681	0.21613046942423	0.000403137796734672
(±)-erythro-Isoleucine	9.65713885775225	0.615480785194577	1.29328315300863	4.15878340659829	39.0405514467974	33.4324436830995	46.1830594584354	4.91679294258662	77.5956882789286	9.57062680095575	70.4490944402012	34.0782214068603	7.05772636445177	51.0392948263754	97.6727826871155	44.0684870662711	206.760991944823	23.6117370395442
Butyrylcarnitine	26.090809063118	26.1629611404738	66.6011087610788	33.6163596789665	56.3496021297682	51.3005995462991	19.1322129733572	15.05888866236	57.8430590631599	41.4672569648778	19.7210824629697	13.5941439546608	58.9507171321747	80.91765567026	24.874311968833	129.423132505775	29.9103508664164	8.85814644036205
5'-Methylthioadenosine	1.19441360896849	19.820967812556	2.17212625313618	2.28452784291193	1.78698032515101	1.40512156707062	1.76843447698791	2.24784839200869	2.75272304409512	0.701792036679544	7.69220947782308	0.0806898650004804	3.93797216539122	2.50469342312777	3.09016885422568	2.58023011125541	1.42937043040534	0.944791370412708
Pirbuterol	10.0180449014782	2.66695603969166	8.13323833094686	8.44731548804657	6.64016782580008	4.24113829858755	4.52487299116939	10.5842119513742	7.2423781841703	3.20189913408085	6.57866703714419	2.14562431091297	2.37797481580203	5.48680411385227	8.0995763916038	32.9796107704743	2.38623799054779	1.12475690398375
N-Acetylputrescine	38.3744560609608	0.351642348996144	0.470553984353129	0.887264176784309	0.599415718550042	0.862463815821487	0.753117629972177	0.722807746662177	0.432966229449529	0.624723304884428	0.445125509424184	0.440151131232241	0.683995009084449	0.800409866466595	0.374197358720713	0.800059095605631	0.379804697020323	0.577974467344721
N1-Methyl-4-pyridone-3-carboxamide	14.3486623079516	17.6346994106791	0.0756231022624991	0.153237961171347	0.354897316764556	0.526553438409379	3.12370209949218	0.447102306764159	0.0886328466034904	1.85513064107267	2.76507595728916	5.03446569108275	2.33136192097736	3.47203980336302	0.0945760954270326	4.9112256575784	0.506631599383561	0.226105917875471
L-Targinine	4.29625325166796	4.28134458621797	2.32275385270655	1.93995617299176	1.75828351784464	2.33989813490789	1.15068788429834	0.372795117787057	2.27751644486797	2.72757812440453	2.09987108823249	1.31176387389942	2.09726282339448	1.1840001161216	1.58338293225391	0.965841130864926	1.70933104244672	1.41224273732918
N-a-Acetyl-L-arginine	27.0588462633654	2.6847204023054	2.58866293809821	2.20209741912192	2.49948705681049	3.60335488160155	1.88012370031966	3.83945098846807	2.07873262313384	3.26772344130177	2.85644697365393	1.78882565077087	2.87553566944812	1.8410396462314	3.25402466329385	6.53364192685336	4.91959153722688	4.57406556620233
5-Methylcytidine	10.5583853242427	0.000406899832936908	0.154624747656012	0.0513141868518348	0.000461044196280781	0.0836479224160003	0.105422423138998	0.141232235694477	0.056631911264544	0.000402192236339797	0.000438057686321194	0.00653537254590257	0.000434683283915851	0.0363241901675182	0.067877449256759	50.7566456787076	0.446388126786606	0.0125298214082407
Cotinine	0.0113621789187364	0.091967507330007	0.0100922472255477	0.0445379979886993	0.0264114308376649	0.0136709107938425	0.0133735923157225	0.13107431208707	0.0183612280110619	0.033714859873573	0.0222369559337724	0.0273076365926256	0.00673071449291171	0.0131464967024388	0.0204754835549957	0.120660130820814	0.022212957880107	0.0202495405042504
N-acetyltryptophan	0.000457257931630935	0.0413946917443747	0.240575040782736	0.000443325259566794	0.00762855862130402	0.289852173081631	0.000411534854424154	4.64293547831338	0.00047623571333871	0.000402192236339797	19.106436068844	0.000394062294909688	0.00811355475281242	1.61334051466951	0.0340264652051586	0.000541486623904707	2.35978576935211	0.00586577248734848
Cyclohexylamine	418.156862907491	134.666570301215	129.694121134762	0.283602417999823	138.269725496206	0.334950779378838	0.339439944845253	0.690035110103943	134.289239658638	106.033081914264	188.744034635564	177.079221556071	0.918181550284259	0.31822528884084	1.40618500958797	219.481562718976	0.41964807402059	0.816973387660315
Physalin O	2.74156989949201	0.155611501154576	0.000390979896485478	0.00877798026985003	0.0373562939415353	0.00042498297252933	0.00802882631392463	0.0621631727740329	0.16897570139323	0.000402192236339797	0.191792451001088	0.00774972234078118	1.39010290253295	0.0220754309107828	0.110273306621192	1.32131201324703	0.000427250542572026	0.315787699264181
Kynurenic acid	18.847548096347	0.826584268493453	4.53825293493598	3.06852318629955	2.47413478275445	3.22010577669859	1.3619215765005	83.0718890491717	1.82762363689947	0.648356207545766	10.358123035604	0.58104455008973	1.10772825174287	3.21332663099721	3.60350847096295	8.00746658484262	3.23498386448183	0.90138039664
Taurine	8.38489297868462	2.97111798150384	7.08205409192489	5.17930773850874	7.81645293875049	7.84428782113252	9.06130131803523	5.12981080704509	16.409018731374	9.23921926026103	5.29442531229586	15.2159093449919	4.51017583759381	3.31512444753816	7.67994952186832	20.3517422184048	5.51900909920959	12.1195693117389
3-Acetamidobutanal	0.431631070526531	0.815156236882611	0.367948582802355	173.741071714156	3.41084253425236	146.771356696173	0.160513100219379	0.187126708605511	0.0483424686024494	0.694311092956224	0.0956355918083581	14.3635065469006	0.137954385032898	0.187903692314867	148.320798982443	0.235751125798105	142.48949456938	147.969930057435
Beta-Guanidinopropionic acid	18.4902631366145	12.4069508404637	17.0059497441106	28.7302415445207	15.866195692622	11.5913753619107	1.35955984821981	21.1828749395411	91.5485317910668	40.6101313264057	86.1256084060794	4.5802204610105	6.16782722731519	24.1757860839937	73.8837728627433	32.0208104339485	10.2682669822014	12.2494753559044
3-Nonyl-1H-pyrazole	5.48748680207673	7.35008637128048	1.2560848576946	0.000443325259566794	4.80155223597853	0.00042498297252933	0.000411534854424154	0.0214693448044828	6.96611685208441	6.04311850274376	3.14554514367916	5.29188106458163	0.000434683283915851	0.000403461195109541	0.000418823224307492	5.99976733583146	0.000427250542572026	0.000403137796734672
10-Acetoxytoxol	0.000457257931630935	0.000406899832936908	0.000390979896485478	30.6043271805975	0.855644442348054	41.7872104351282	0.000411534854424154	0.000305075118963216	0.00047623571333871	0.000402192236339797	0.0217284115200382	1.33151070707541	0.0279142320820853	0.165149318829426	22.2711103981278	0.293882863925191	23.7479765100598	23.2935494331431
Pseudoecgonine	0.858540646829025	5.42742281338195	3.39946720894069	1.24569260772445	0.884509137142718	0.902455492209249	1.51938964536441	0.503012703201966	2.15256078581994	1.32480670750109	0.749596568006825	0.794753501925826	0.611226406998038	1.39423383590072	1.22914757769002	8.8465484940608	0.69436827375667	1.22160722704164
Linezolid	0.0135436654984042	1273.1742627001	0.302579808540843	0.0316978333973043	0.518804615605742	0.0851051830370493	0.138242104960433	0.418147699470737	0.0354261802340726	0.178260068431709	0.0275332590976777	0.000394062294909688	0.0297378390663914	0.0468705360422193	0.058037342916052	0.000541486623904707	1250.37973978286	0.0333353381469453
Phytosphingosine	11.0786545406357	5.19965107045593	0.0494550984913407	0.000443325259566794	3.43447680865108	0.061738752070149	2.01106540872739	0.0446724738528528	3.37248420738026	4.56312914634101	0.000438057686321194	0.000394062294909688	3.46749225987317	1.76568144040118	1.66484057927769	0.102148336497175	0.000427250542572026	6.02432152991117
2-Pyridylacetic acid	12.3885885136817	35.6456606183488	0.926124129746755	2.13955741098978	2.63352580184254	2.21844854572409	18.2166342290857	0.459991271561913	1.89699368002596	12.2966120518928	20.7996705607668	0.320457668733263	13.3738648662725	19.9565941944431	0.821579698591525	3.61739753617597	0.768437058915839	5.66091493274727
Valyl-Valine	0.0615489970463932	0.43740748404962	0.592629710834869	1.32209558904639	3.05060532527368	0.69691426015639	0.880804330106037	2.3158973594358	1.11557469022992	0.953693368532909	2.32835375169116	0.541399686846195	2.1355068501932	2.6423027799461	3.11741236498486	9.4571008265343	1.95288004427525	0.605739880443631
1,1-Dimethylbiguanide	0.933595365651178	0.705046271069771	1.00337227587686	1.23944115915839	2.17749802802361	0.828139399588394	100.024463032961	0.502367277555566	1.20781696163712	0.901348923807752	1.58299718810418	0.715086322350145	0.859076112980048	0.89842231230651	1.11117965415288	0.877562738698414	0.590102696082529	11.9077546538138
Proline betaine	3.38179266169749	0.998000969180666	1.6066222023145	1.82084189243154	1.63851911189761	2.00356444546846	1.77688367498598	1.83587395918289	2.47435124349704	0.806384601649196	4.24173730308509	0.831213152959849	1.71252481840473	2.29046007793688	2.14813615002528	7.09562611397863	0.859245129714653	0.786539270533878
DG(20:5(5Z,8Z,11Z,14Z,17Z)/18:1(11Z)/0:0)	0.0119759269684166	0.0797024886703886	0.330229906979893	0.309761898612617	0.412387943662653	0.228833001382328	0.145238299002283	0.05444818110072	0.242468096372054	0.294201373170199	0.0579096276609357	0.110493120594258	0.391977225753376	0.190867060533386	0.0657618753255391	0.000541486623904707	0.238424510923105	0.14025053508387
Valyl-Lysine	2.67449132118233	0.627226282164285	1.5398723910211	1.42079270153803	1.87178996440242	0.900498928710005	0.846404546574667	1.85606285829005	2.15925982217328	0.316584288413438	1.80400960852031	0.344235472877616	0.790882616902459	1.92240958910495	1.82948553691832	1.60035724706522	0.576439844816845	0.260005244484159
L-Arginine	24.5493205454625	50.6132070294486	16.430821031064	39.6781348559337	27.0476538357813	27.1308073324778	16.4541753952386	19.037470679511	12.1971432409298	53.1768767397346	28.4170997199489	7.14300926173336	30.8885461451235	22.6672788417899	33.6373608675539	28.7868404604023	40.1040089696431	42.0903792218562
2,4-Diaminobutyric acid	14.9220967157819	1.57824747630664	2.67232057942103	16.4719688022641	6.55428980594477	3.91093814214745	7.0094755126165	13.0069475030017	2.98747433553183	3.43893111559084	1.11946585995384	2.37918032338169	21.467428056641	8.35829054058402	3.77457250988182	4.51925891792546	1.44678844332091	7.89005178891567
p-Mentha-1,8-dien-7-ol	103.526179860706	0.0470247698891992	0.0775371039239179	0.11357551455877	0.162574662838061	2.19844625020954	0.129011558616202	34.0155854430834	0.127627829962709	0.0437049973970107	0.138829321144978	0.085338521319598	0.0634024751244503	0.0968049932829112	0.217094816237463	0.129431281284729	0.598359920586543	0.379738432352598
Phosphorylcholine	16.0688514964958	15.5171043751652	16.5439879861442	20.4162272634389	17.2592629130652	15.3737243255979	16.699016411468	10.9382442003351	16.6995958737255	17.1991049022001	13.0845960644041	15.2087684432423	15.5104396170806	15.7273567881431	9.13811855872105	20.8862312781234	16.2987857998472	15.9804107639368
L-Acetylcarnitine	340.897257821675	458.64112172063	466.832540987928	268.766697096542	455.843499188634	356.144014087745	543.908755148659	305.375534663957	829.152740735448	299.524774081873	623.915128142101	495.388925480602	479.087185104451	836.740234674665	440.58116233518	1799.38332366106	231.563583556064	272.613971128178
Valdecoxib	145.641634901288	132.663862789129	125.462523095192	141.669330602741	159.18677105043	85.2439148138856	174.436665841187	88.6370527141735	210.60948432165	143.321867220296	181.447972103447	113.388578514129	102.121544503301	131.055182549348	98.3538426743512	287.458245831985	168.77618029693	118.589760740469
(+/-)-1-Acetoxy-1-ethoxyethane	0.271196464738134	0.0933431026722315	0.199583543852667	269.051734051451	6.44932111755517	223.522477105069	0.0182500159426501	0.1471298156347	0.0354279702976292	0.154710409716258	0.0188125454752808	22.450978302393	0.0236860808889824	0.000403461195109541	229.154985995182	0.0977278207232301	226.267978548556	232.847547410648
1-Methylhistidine	19.168440071723	8.06040519957829	10.361415380085	14.1968893046252	19.7779661068922	20.1498892914257	9.91349347135053	10.6722100514753	11.696930884266	6.74864626804565	32.4527005149587	4.61594076423769	9.18725797809898	10.6038744368566	16.0399896049566	35.84985742703	6.34836244322938	7.08283794310671
PI(18:1(9Z)/18:1(9Z))	0.82689130946499	2.12764737600921	1.2838868413836	1.98394526273306	1.37195447958105	1.09513172346634	0.91682834139115	0.587548165508001	1.55890260824455	1.41796642567909	0.944084929801783	1.85988963089359	4.01281232192907	1.38880477511301	0.400325060827004	1.43247816140311	1.88587068095145	0.973181585304227
DG(18:3(9Z,12Z,15Z)/15:0/0:0)	0.376692875918889	1.934078927403	1.664173093071	1.15777477346336	1.14537286600831	1.13339098450958	0.978375049514093	0.338099382686666	1.46449211243789	1.21038531645279	2.09880817488731	1.15120636862007	1.01242945361466	1.89959821285803	0.69545823705807	0.38218265397899	1.22146468544001	2.39994349309865
D-Pipecolic acid	13.2875402248251	22.6447714376907	5.67295621201391	3.31837639719327	12.9329570133986	33.1852489736262	8.14543370077624	2.72998393979349	13.5584191471399	37.2276581744823	12.6401763423305	40.5215089881842	14.8441037619751	1.43763095112272	17.5950638374342	18.8705659132861	18.1472301632377	15.1258382284452
Isopropyl formate	0.183514918683956	0.177354117339799	0.321716975253538	119.97580856634	3.51826379109336	87.1851330788002	0.409271467111918	0.209283431625903	0.31788411180715	0.202084618989513	0.297337411703963	2.93917086648518	0.0970533825632681	0.171200574724307	93.6537833725459	0.482717478876004	88.037396144902	88.8715517414247
7-Methylinosine	5.09480851680079	0.956702864430896	0.829358156137108	1.47845429021472	1.35878268847134	1.86330284744077	1.43345544072622	5.95614381575382	1.58203735746133	0.154861492958898	3.8080651500234	0.185016352855999	0.573060292181229	2.03121629433765	3.32821174067151	1.44097582708489	0.0648490303739119	0.000403137796734672
L-Phenylalanine	173.350087758309	408.043822956944	142.670834705637	150.263681695903	204.712752673832	217.331133052456	197.840574295613	93.3348888339819	121.407616413597	252.653076152378	145.981499743275	73.6779485403693	111.344074685989	139.328772803696	189.018175798152	144.872514998135	125.564787282877	214.035464574084
Glycerophosphocholine	4.24120344198068	1.45164158183928	3.02830834842972	1.82350974803372	4.89035824670831	1.36013003904857	1.1821402610713	1.41352986410312	10.207903228337	2.39129079888844	2.21521667662762	3.97909833435652	1.51716155643087	1.95290258435683	1.70925391294652	7.45003084752818	2.57510927372544	0.521904985329862
LysoPE(0:0/22:6(4Z,7Z,10Z,13Z,16Z,19Z))	0.0982085141289377	0.363077362468212	5.33546504229188	3.69528368713081	0.739464331565	0.783619945477661	2.22967366565712	0.848184991193752	0.871373712864466	5.92660713938038	0.377217235654027	0.934516778609703	0.624617307425491	0.367508723937029	0.261233461606376	0.377223267823728	4.59158498935348	0.914169350040611
3-Amino-2-piperidone	3.57060892688737	5.26802368461748	3.41400273462222	2.14989077918844	3.36107922057472	2.99627012296739	1.52064410846964	0.236216317440401	3.11625456006362	4.18417697260183	3.48735504421508	2.1577181470488	4.63249671191355	1.89697989070009	1.70277533977631	1.07269122370044	2.18333303963306	2.45575908618602
2-O-(5,8,11,14,17-Eicosapentaenoyl)-1-O-hexadecylglycero-3-phosphocholine	5.40832892840141	6.30765116504438	6.10196464992319	6.51072630855962	5.93167340540705	6.08160521374617	4.43162383513353	3.85639398982001	3.94320662392671	8.40270258026398	3.19526427779575	4.75601359767584	8.28833302584344	5.48163892690856	3.50178992010734	2.27674964233297	4.3524796767867	6.61201015450322
Cinnamyl benzoate	1616.58222012186	0.166500671043499	0.0262404433065771	0.310360379738322	0.0573234509532877	1.53601768421045	0.0667509291277166	0.189446970841222	0.0719053910839681	0.379726665479651	0.204447362401216	0.0985731779151413	0.10097693096072	0.258234830748523	0.305402671408803	1.74978056014179	0.287271178552684	0.292783388905684
Prolylhydroxyproline	13.7297928026246	1.62288597639979	2.50043816839113	4.13964901035797	1.67425202502687	22.8734963883213	4.82677153851838	4.66459305441013	2.73230222953528	0.638377179144667	7.17112680420919	1.44077616663658	3.24355675387101	1.73527953738166	26.4976008015777	14.9701178271042	1.23831692482269	2.67566918535334
Isobornyl propionate	7.34522321219831	3.92992649335126	29.3456778516832	4.09891407147576	14.6726253251607	39.6106102116252	29.6582173876539	38.5937442187063	38.7051222995407	5.34670504772155	45.3633112241445	25.0342701530988	5.07757530779017	12.658730544721	21.943088215061	40.1770384597207	2.13752416968822	1.2797339898185
Epidermin	9.97483855700598	0.82476995900077	2.75342432045944	3.20659191066338	4.16811781706372	3.66356985399098	2.04283400546044	5.81874566361907	4.76462126849098	0.528452816797302	2.54879332384144	0.944812195034045	1.82908778309708	3.31733750545781	5.32442617849261	10.0007440795952	1.54375844457084	0.652278466762179
Cohibin A	0.119096669318984	0.20139532495063	0.0582455169705492	0.131431671566514	0.137504691811319	0.0850256302899047	0.0637920575999199	0.0952112124202793	0.185550796271492	0.110161533867831	0.207111831909139	0.0905797861989285	0.34208096890993	0.0262282388731131	0.021714029458233	0.131043238825004	0.119342131843575	0.0391295199792521
Mangiferdesmethylursanone	18.5022644694906	39.5925157997512	22.8816009594153	22.6263070141263	56.2306757039533	29.0283958712848	36.5089065509765	12.371858524254	28.2685862356869	30.095487428048	26.2787315181046	32.6191891979766	54.0339325526344	51.1999153197382	44.9307500947214	10.0957795609248	62.9357212058542	49.7231803586283
2-Methoxyestrone 3-glucuronide	0.00560416203360159	1.47852764536442	0.168646104352783	0.243365324741816	0.529815655108304	0.31555178303627	0.147321498981218	0.0519955650124173	0.181344612052321	0.525541685421875	0.296160262518227	0.0869925153128557	0.220918792084623	0.620489211280041	0.000418823224307492	0.0820326113853708	0.137184817993939	0.880187013908043
DG(22:5(4Z,7Z,10Z,13Z,16Z)/14:0/0:0)	0.0698558541734347	0.220810571641678	0.271831684432108	0.535129904293786	0.233387518847528	0.307709943725875	0.299332011685362	0.30510760070229	0.478947333434558	0.741789626096331	0.375569088955761	0.326832650128365	0.454819050960645	0.0810260827264939	0.0943880735404083	0.173373975456405	0.756528721333228	0.169658469335073
Triethanolamine	0.890404368933018	0.284041217106634	1.27199336377278	2.94857073484882	0.692558990173513	1.36846102517392	1.50520581323788	0.510683614802071	2.14299835704784	7.33416757297962	2.3031277593638	0.843366677263606	0.955162698689271	0.957839710058862	0.954028067551444	1.80983032682114	1.22471738808076	1.08778822275103
PI(18:1(11Z)/16:1(9Z))	0.138805431106487	0.355812454171102	0.153929450885685	0.333278450256005	0.174277039721573	0.168851209368235	0.2032217993454	0.104040084381827	0.308521842407169	0.311587932183233	0.264191125217941	0.280553140867339	0.682405283904815	0.179481233651507	0.0706057600253511	0.280605207096977	0.366934112217499	0.143173057498052
PC(16:1(9Z)/22:6(4Z,7Z,10Z,13Z,16Z,19Z))	2.55250440867724	0.432274885878535	4.110825399856	3.47933170347546	2.84915046483014	1.00155225100925	5.39004924946373	1.60872301193788	5.04897868446899	4.04620507027525	3.65581775130528	3.0056462300634	2.024781335737	3.10138527738064	4.30133138015933	5.27356718383148	5.37256680275975	6.27767608942026
N-Desmethyleletriptan	0.226419570854583	0.0414490381757476	0.231297060145933	0.0611697675400851	0.199851215096484	0.0711191815610766	0.146487881594224	0.609940507096376	0.524252712213276	0.0299765070054389	1.14500393133621	0.0571773578777896	0.15474657698325	0.206062542436572	0.100363949713879	0.283398095782179	0.0371155359167291	0.0240644659114616
Imidazole-4-acetaldehyde	20.8254945159556	33.1483122340828	18.5879711184397	12.9546479740736	20.7767358787379	18.8814735941249	12.6919229917905	8.34420934377708	20.256605846644	41.831769399663	33.7208118854274	27.57440603497	20.2563897262244	16.523441478458	17.48912285593	12.0729504423978	20.1816640809832	20.9023112148833
DG(15:0/18:4(6Z,9Z,12Z,15Z)/0:0)	1.26795422386738	2.15568186882304	1.43444563134531	1.99044474720523	1.1419544080704	1.10423096998203	1.69233324585252	0.187750556067537	0.790482212177706	1.18921835833183	0.833459246485345	1.0436451187058	1.16986425504348	0.570474513023565	1.28213571928977	0.783041655788652	1.39728001748391	1.68091470493191
apo-[3-methylcrotonoyl-CoA:carbon-dioxide ligase (ADP-forming)]	2.1943610431291	0.114235897605431	1.72621205513338	1.13713981400444	0.315429172266063	2.78431493288598	0.174391998896729	2.13247302633011	3.9685474461147	0.455692027255652	5.8284269894336	0.389489338623311	0.137197736282843	1.65926201898293	6.17621843328539	2.56433487770788	0.389139449873742	0.226834779246409
Ofloxacin	5.26351219383376	0.000406899832936908	0.781771353078021	0.266330648228424	0.000461044196280781	0.00042498297252933	0.000411534854424154	6.53141693923324	0.00536287191285702	0.000402192236339797	1.6345068091315	0.0263437132062958	0.000434683283915851	3.00879281513195	0.000418823224307492	0.000541486623904707	0.0258045104421781	0.000403137796734672
PI(20:2(11Z,14Z)/16:0)	0.396790303260739	0.909642814138326	0.532607932094989	0.872350176958079	0.576049940967294	0.477555868198731	0.449717347114824	0.264886074537422	0.694332191487738	0.649981089532554	0.398197378309245	0.769445241617824	1.75303695919657	0.575225006315265	0.158101911364748	0.616166060603632	0.817669846737494	0.429092004274613
Lansoprazole	3.75223645940322	1.65252742157404	0.000390979896485478	0.0274717032439532	0.508468290524582	10.3291005560881	4.14259419223277	2.03589311891195	0.00047623571333871	21.5007805694643	21.8055206779358	0.225974562351664	3.32237483209146	3.50938054310666	56.5621258504152	3.734121979625	276.792221313321	0.000403137796734672
Thelephoric acid	12.4492038399718	10.7576700709326	11.8442663859219	16.7774545520255	13.3252732867032	9.11883424476577	14.1207078975243	10.9443360799872	12.1089228406618	8.03874540493607	11.4490647953679	11.912630891704	13.9770884618334	14.8561365614289	12.2497389905676	11.4873628128852	13.3088599353816	14.739409152773
Pantoprazole	231.124952118214	446.567192632096	0.000390979896485478	0.0365484410780203	32.7974054550464	89.8356279384109	567.738180479037	1.04251210533902	0.104355793195339	465.071759399283	655.078004675943	0.000394062294909688	464.262302174996	589.353709033811	0.00325199862833429	73.764119243155	0.000427250542572026	0.000403137796734672
Chloropanaxydiol	0.000457257931630935	29.880724006198	1.53956445476118	2.22882926394597	9.65614934799059	1.42898859181219	0.427738652078756	0.420626306335058	8.89945867850293	0.241333475053133	4.77846969023933	0.0409916969497922	3.0889784079855	0.296295898019218	1.42919014151919	0.262788057341833	0.165417243066198	8.52407115706353
N-Alpha-acetyllysine	5.50868556666577	0.588155072186227	0.508027329722345	0.327170900616682	1.943518038158	0.411056804309723	0.428845117054213	1.14173970367154	0.959528091799364	0.407005138839133	1.2287790712509	0.409306389745379	0.659936502895974	0.787102015461776	1.82169292463154	2.85325598618355	0.514299326465166	0.457219206085479
N-Nitrosoproline	3.05129361965081	3.63226511218901	5.17777696629957	6.93911889287742	5.73352766247421	5.81031836270754	6.07179510675458	2.52942462383552	5.90975750755993	6.03974862326635	5.12662430897979	6.45547703928976	5.8170709842081	5.10642191811883	6.6824770955227	5.75648114912031	7.05143986081648	6.78308128379466
(3xi,6xi)-Cyclo(alanylvalyl)	0.340056953761396	9.33890801795912	9.81328669249832	4.99284619390255	2.50055859616423	5.08289373902932	3.61968302330514	1.71235801420717	2.91431772270925	9.22026913087679	2.68869992660929	0.738299104922876	3.02110612091608	0.888843781344123	2.45592253892174	1.75447914584872	5.8242849128948	4.29900259547772
PC(18:4(6Z,9Z,12Z,15Z)/22:5(4Z,7Z,10Z,13Z,16Z))	0.963392455961847	0.971082063220074	2.27089105631327	1.72994660286224	2.73625296858648	0.447706125215421	2.38847629772539	0.670615074528366	2.36748797008689	1.62312452241751	1.95470964139628	1.28627780708161	1.66932568054727	2.02054352525744	1.90411712699083	2.29262649022737	2.90775921115098	3.61805569100082
N-(5-Methyl-3-oxohexyl)alanine	0.0808811191478926	14.5958471962098	0.771154787560482	0.531039472377014	0.0533982295563857	0.0392107559631914	0.811277142120152	0.0767746141420954	0.301204113286761	0.62191452594423	0.0551389170972687	0.233438738328787	0.104720806275577	0.737768630840993	0.156548318533567	1.72288147961487	0.0414918976572464	0.16451074970113
L-Palmitoylcarnitine	2.33913759912648	1.76377836949668	5.28556947024163	1.87778682333864	1.37189114139013	1.43690507881183	2.9000330797107	1.13193466424465	2.84218809300263	5.0864754748083	1.87795152714086	4.22422405025459	2.31454918929291	2.49535657054908	1.04057497438882	3.3937927504601	3.65681188508696	3.72899421617654
LysoPC(P-16:0)	0.167991349159482	1.44346513535287	2.13685183362622	1.44867433833532	0.536813745524156	0.668177506161406	1.1285435427567	0.268403961850995	0.630028501770655	4.69849366764563	0.198543211014076	2.86316528444928	0.719023165164345	0.735564164327491	0.239241718257498	1.05581368750335	2.08069615697081	0.440239904764642
DG(15:0/18:3(6Z,9Z,12Z)/0:0)	1.9076678354579	6.0742583180512	3.06668076742275	3.0399231232924	2.63282352874734	2.80414413912025	1.84350276810012	0.452637883769342	1.50284967180601	2.18047470298376	1.3874251732832	1.57483960038049	1.90075291646984	2.07892678085221	1.84780815973777	1.44382007129887	2.39828438152761	2.25678526417648
Hexacosanoyl carnitine	0.285867274352567	0.220482879193912	0.307048714605161	0.0750510477452091	0.019895320987578	0.105767578344329	0.188455240214869	0.0509199793541823	0.230364757016999	0.741702804978248	0.164803238322513	0.224011417801595	0.126065180368457	0.0447367597216806	0.0139604498560762	0.145093774874819	0.333638624478132	0.301052968161123
Montecristin	1.73138194607118	3.60840073596374	1.49829469361197	1.69054955945723	3.24274204434574	2.84858775159327	1.86259258013209	1.42997376903172	2.2492348533116	2.71098282550557	2.54519618349248	0.532460709397226	5.09928324468631	3.2039964328223	0.68011415402418	1.53964043475542	1.30585424995979	1.20395387342485
4-Pyridoxic acid	2.97291730526389	0.484804695534528	1.22481521657108	0.558963557239034	0.73420796332132	0.601132931163512	0.497738011074576	7.96579285143778	1.37934529254419	0.334768469068276	0.574702586736768	0.28931589617963	0.807082892410714	0.757484021378995	2.41197277017013	1.32943396799343	0.354514172599586	0.803699262934622
L-Valine	96.3369209655052	219.834122998024	122.1940800755	109.859183129209	109.261876563243	133.949462484405	79.3899850764073	66.4032171807485	86.2440422599962	258.723373481623	123.253036515091	69.0341663652109	140.485468056318	125.509575347342	45.4681303358108	155.321767182152	106.716466086091	122.733002344889
Rotigotine	1.39392663878106	0.0512198520162205	0.431142868982147	0.521971035950876	0.148002775763853	0.181148498044243	0.252058908784803	1.72292835129096	0.412147505351832	0.145153605668605	0.593903729989994	0.0376618390798894	0.172741902891401	0.451454898161217	2.28518912972586	0.379091156001061	0.186950896423995	0.285468452118282
Formiminoglutamic acid	12.3557396084277	2.66946294807881	8.9792447477467	36.5930454893789	32.874353516218	24.6490758166129	10.0492782874231	67.7804345929317	20.8727658277619	2.20961108787174	58.5843612023451	0.656067955385612	17.6817697416217	83.418869483052	11.2598275181239	21.5398631828223	6.0690758388778	5.41190959265797
7,8-Dihydro-3-methylpyrrolo[1,2-a]pyrimidin-2(6H)-one	2.71493764083206	3.26651499557542	1.06847329089062	46.5091221797104	4.22379310387162	0.0886914888400514	1.02228008773765	0.335403888793205	1.25881835213219	10.4980389115238	3.36787934416601	1819.50276324264	0.668294964630941	52.4636477652602	405.917055718603	1.73939629438081	0.430861970445306	0.743264222104027
PC(P-18:0/18:4(6Z,9Z,12Z,15Z))	60.0989343098093	57.2305172226961	37.2840728763609	41.5501286399436	39.1253957667555	42.1237018185379	32.0824550469143	32.1345870128299	31.2214040895477	55.2260640654165	27.8158503078772	41.664079961954	49.9173866903902	37.4812711281915	32.7280138465857	21.266105209351	35.154387420895	37.3987382994693
[12]-Gingerol	0.362587328840357	0.543906453240181	1.07504548065875	0.617983176910338	0.0762083992727862	0.134672209377227	0.36502029071435	0.117413902799118	0.408798495115451	0.894216725018609	0.281444833169908	1.34072101307455	0.283544188005073	0.242348110035711	0.124787455364982	0.278752246336192	0.650754123051513	0.2194811215792
gamma-Chaconine	0.178304225358051	0.286331959781038	0.16320070242158	0.000443325259566794	0.559337328522425	0.00042498297252933	0.0558705462737121	0.000305075118963216	0.512305980178388	0.18023251071321	0.280159854654137	0.317578710197869	0.000434683283915851	0.000403461195109541	0.000418823224307492	0.658770373924766	0.000427250542572026	0.000403137796734672
trans-Hexadec-2-enoyl carnitine	1.14028977578705	0.756455987054004	1.97870069443056	0.619971552170472	0.467478753583668	0.39770366307682	0.630379244564588	0.340552990589351	1.55262513007309	1.08743914248118	0.913509584356826	1.82729303577524	0.689118825479477	0.556230175267276	0.377589182643082	0.753081486972234	0.883132780068864	0.866673276504459
Symmetric dimethylarginine	101.663215947978	51.7024246657236	45.824663184124	61.6943655921308	49.2123325594423	76.2164890470238	38.7334119368202	60.0657426614969	65.9583533579899	34.6089850350017	111.505915276872	28.0026865435422	49.2896677881847	59.493338022388	42.1514432732151	51.4419271358464	34.7994240303186	31.330357025494
DG(18:2(9Z,12Z)/18:2(9Z,12Z)/0:0)	0.210011330437962	0.523548292144752	0.80002295871899	0.887981980381377	1.03067392474274	0.739028805801974	0.966253052065596	0.623497108652382	1.11743779195633	1.58584047494026	0.733380883902269	0.892908756717242	1.10422770103351	0.616638785861913	0.281022523379512	0.477728811341477	1.12241929653456	0.643220408129771
Bilirubin	0.492814753072267	10.739477338499	0.561279308638152	0.000443325259566794	0.804096929428542	0.432612965011639	0.20820578367406	0.476854564219337	0.304530113223612	0.203063477000455	1.06485404985097	0.0490155179089203	0.315704356229593	0.234238644085658	0.000418823224307492	0.000541486623904707	0.000427250542572026	0.000403137796734672
L-Glutamine	111.479206908659	36.7942065897285	18.9402553990707	17.1717791901507	17.1865078162909	17.285760423509	21.6998894363495	17.9008491833817	13.725789598954	20.6619271505202	14.6298639024637	19.5329446990869	24.7691131434588	14.8358435707979	13.5126215374816	17.7484868059334	23.0058294144524	21.9355622125616
SM(d18:1/24:1(15Z))	0.155730401084112	0.139491478938154	0.146499443976195	0.149346657953579	0.242539826511948	0.149418590315894	0.130974923579182	0.0831438407801391	0.215918095080052	0.360740383947306	0.106939127830949	0.168057029346125	0.157078474008716	0.131823157678472	0.0589982044825856	0.179626875434391	0.131393572715323	0.130035629679639
DL-2-Aminooctanoic acid	10.4877572767936	40.4730769393343	22.4343110593989	12.8680824936951	14.3390135621705	11.3162166080607	34.0065436571445	3.81530509780539	45.7539448988062	12.2863770194194	12.9731145853637	8.37353794587788	9.77024034649522	26.6685482419691	13.7632960813163	84.1805986439954	5.87550904566076	11.991840629299
Decanoylcarnitine	23.5973866249304	14.1920268192979	25.111186169281	25.0027655745096	22.5453804044279	21.427577791219	17.2010049938822	13.6470073564658	26.1323152790434	11.2485607356719	24.3641573954328	27.2635036519729	45.07512586878	23.6150934887204	13.7991053643963	23.5769107450428	7.02685034425158	8.26151457253938
Homo-L-arginine	19.9321065881396	24.0196249581303	2.00832762747485	1.94534559385419	2.46524809291732	7.43469907715098	4.08024002026665	1.26616664507383	9.118746421353	6.9574597868077	5.07140550534688	12.9377917185753	17.4259664579197	2.381893653844	4.91209339808184	16.8751967999268	9.95049866291777	13.79293465188
Alpha-dimorphecolic acid	4.27184376703972	6.40472648696462	7.36991592386605	6.40893932446845	6.77107848958432	1.82804480169565	6.29381421071304	1.49946679345738	3.97879035403075	6.80190090397949	3.60955809525731	7.71014831996908	6.18635734289362	3.86776042676988	4.00538560880284	2.74359156017597	7.57720389110595	3.27735974069881
PC(P-18:1(11Z)/22:4(7Z,10Z,13Z,16Z))	13.9116667678057	17.3668143119928	13.8758427796855	15.237192590547	7.34988480686812	8.87166252952532	10.3808664105884	6.34550309876475	7.48250161597848	10.2010669006829	4.48834923153324	9.69727914972852	11.5676425963557	11.1491745112019	6.52385762427796	4.91546683739376	9.90368522755806	8.76525595323733
1-(beta-D-Ribofuranosyl)-1,4-dihydronicotinamide	12.3977530336675	3.15874711996477	6.01760755453778	7.55925754509867	9.09617567675339	6.32680676803369	5.78775719237523	12.6204459464834	8.01872410405869	1.99710107150083	13.8895384528491	2.16892188175429	4.87021500071524	12.5182241733708	8.94121015839561	12.8522574770054	2.77995546851592	2.22755788880842
Rivastigmine	1.23679420719189	0.22691032704966	5.60276523354172	2.18115865423179	8.19574866572368	0.256001657404516	2.01339677573935	0.00853634810528206	2.58321807941383	0.567648727013282	0.30535406983501	1.03258485133465	0.477196747477837	0.776452739079146	7.28517112723584	0.0830681974018249	159.010850731243	0.274353803824049
PC(P-18:1(11Z)/20:2(11Z,14Z))	33.4474791738503	35.3391313890688	23.7842111894115	25.9784997948768	16.7464187836384	18.2713269780226	24.7675776814818	17.3428428628174	13.7079452098588	18.4864400594145	10.9930956669197	14.9202047512973	21.7055118222454	32.3866140358335	15.3321316893685	12.4022336927753	13.9142080539578	14.6738270883703
2,4-Diamino-6-nitrotoluene	96.1402991785768	38.5234491549485	8.16115936411455	16.2171028127526	16.1828029783766	13.3017950096118	13.0272168969385	13.6066419664825	8.03665660459622	21.1246501837503	17.7884979192006	19.6786616507677	31.3124862511774	14.1133196131745	12.2838380890429	31.8489214398183	28.0252873981535	23.8412274576093
L-alpha-Aspartyl-L-hydroxyproline	0.0043719426171332	0.171364220961514	0.5556524118612	1.00452745364359	2.53560887138497	0.792331248753467	0.188217996226036	1.21409360452831	1.17111191846613	0.0376347885588606	3.99019312804344	0.00866145405665467	0.32265865957236	1.88437876955812	0.919658711949387	0.562994088919526	0.210963913383309	0.154853259091297
N-Palmitoylsphingosine	1.8936398294819	2.34236126933352	2.5260563726757	1.38625677512841	3.45909775316021	1.52924353212757	2.91358904106695	1.69305020050052	3.57071263077844	1.89336160081915	4.051285164961	1.35023052087563	3.70372796905937	4.02775696825062	1.90594117818412	1.52020099924651	2.14571673692218	2.90851298856108
Miglitol	0.000457257931630935	0.000406899832936908	0.084909570942147	0.000443325259566794	0.107694435741534	0.00042498297252933	0.255640680890656	0.000305075118963216	0.0614468085121851	0.000402192236339797	1.62630093370943	0.628805730387154	1.08504298529339	0.126222319040519	1.99106009739971	443.449713942475	0.628433578700042	0.518940630969654
Ornithine	29.0906486105951	36.0073419742338	24.2567672964289	17.0201600256045	23.4257572189241	21.7474461972883	13.8530957137976	2.92808745232248	22.2213763048185	30.0078804272354	25.0220919959715	15.7617997417857	35.1007912486308	16.1485983319109	12.424510745641	7.38712380941698	15.4740376476306	17.6899903495407
Lutein	0.786656987756976	2.82484407557047	0.784157533718234	1.14813135370716	1.19003964128125	0.710507906873294	0.841695358937929	0.681819812474012	0.883650533389786	0.690695797562991	0.442556194272452	1.78708097740513	1.59093677888498	1.19550319212004	0.543447278025087	0.380863782027814	1.76394926691942	1.28644186706413
PC(P-18:0/22:4(7Z,10Z,13Z,16Z))	2.61938372532522	3.08313057321548	2.53574533496615	0.249853983872563	0.87582087626711	0.100384144589371	2.64888476924182	1.04011996984429	1.4928323145516	2.4544906335396	0.661622926020944	1.59645591413769	2.05113038012367	1.94135347837656	0.0811015255479551	0.771030826463306	0.102287993759743	0.000403137796734672
cis-5-Tetradecenoylcarnitine	1.13361835185761	1.78999569825356	4.65523738676363	2.03088192152294	0.394116196575343	0.565525316313407	1.22085033567752	0.732205603425724	1.40735780387828	2.52298491865054	1.2644887120746	3.80282206182831	0.997230027569463	1.20201111241242	0.479475784976825	0.891592341978496	1.61609818175641	0.813597212904681
Lycoperoside D	0.000457257931630935	0.0806858837309987	0.000390979896485478	0.309329888707233	7.09662462391737	0.448653268654202	0.290069355882755	0.109292545432267	0.00047623571333871	0.69803080369663	0.45605622608015	9.16008761219063	1.52948450315858	0.831719098039053	6.10409733823759	0.18578183585235	0.000427250542572026	0.000403137796734672
Vanillylamine	17.9980449203771	1.65068591161279	1.1219416995302	0.302475028658175	0.0716645249520148	0.461531145977072	0.625164658378313	3.25357466632198	1.30475025406443	0.118012599680593	0.56817531562375	0.0262679776782734	0.604817387538338	1.90119641995817	0.0744746586044367	0.288784002793859	0.0674380994871553	0.000403137796734672
PC(22:6(4Z,7Z,10Z,13Z,16Z,19Z)/20:1(11Z))	0.977122338141799	1.72412720857051	1.01452748243803	1.21219269122457	1.65541267834855	0.883711514424576	0.854069594505695	0.61970124276426	1.80214576943101	1.14500774133225	1.26713087669794	1.70567957378439	1.36228237492492	1.41714533653888	0.464196601934426	1.2448981582003	2.11588462476443	0.823751606888203
N2-gamma-Glutamylglutamine	3.75638254957645	11.3762917153708	2.73206214501634	2.35136163963209	2.00337213151297	0.734176105499198	2.10518317166116	3.57083719953082	0.48753170247832	3.02899237705725	0.693507531996494	3.14716321804414	2.44495559287017	1.0747176573947	0.490685812677368	1.08881354083246	4.28586596340349	2.14899048285861
8-Methoxykynurenate	3.28620276753021	0.279547967608785	1.8397298783395	12.5797739285448	1.91751125758584	0.619228791903905	0.349524500248348	28.8219759743891	0.0607735645753435	0.286652987076485	0.961590964518955	0.0887496554516692	0.0315966229555249	9.01153501806046	0.225307501596154	0.151684090644609	0.575658809159067	0.0921288385736318
Kuwanon V	0.187782112103341	3.15143001145866	0.0143757485444449	0.0783621684354867	0.817302512255539	0.0761545772271633	0.0398226428932375	0.116412747898434	0.611034189288832	0.00415921904578879	0.977445821308727	0.000394062294909688	2.44906833474617	0.0344460759634686	0.422489594114622	0.457794983563713	0.0125652362346278	0.594848931291828
PC(22:6(4Z,7Z,10Z,13Z,16Z,19Z)/20:2(11Z,14Z))	0.910952222098826	1.58900106363246	0.923644220438791	1.09825179081191	1.33423047635301	1.11155187188621	0.801048524683951	0.630723727868072	1.56342690316865	1.33518862651903	1.24436816856749	1.91320108819518	1.3312381909572	1.18898340460869	0.65332193666333	1.49554287245362	2.44365316820603	0.591840998542214
Netilmicin	2.87470755123013	0.816640670863303	6.07295261616705	105.946469941183	1747.16461237936	78.898945079336	0.780512670749916	0.70444576265995	0.123143564722968	1.96789942668511	0.628668737553104	2080.66406048335	3.10890405438113	0.603716677791554	86.7058180918528	0.328044825267982	76.6694454666885	89.7702937515957
PC(P-18:0/20:5(5Z,8Z,11Z,14Z,17Z))	2.31977899490731	2.79425678355112	3.88173744164137	3.19225514986964	2.49694270866316	2.25844908366993	2.38950088394321	1.43816934505483	1.65715154008982	3.74297946428219	1.17867261796273	2.76195325201769	2.63687829334154	1.55753139047924	1.44441441081328	1.29210273211105	1.57022068418664	3.70177830618274
2-acetyl-1-alkyl-sn-glycero-3-phosphocholine	4.3827208544225	26.8361814995147	97.7674320680643	46.6234335909853	40.9893330935587	60.3301992433205	28.6729964397991	17.6227994368731	92.9854553916899	123.653948507418	17.199003011615	163.488809523671	35.7497637020878	34.9921344442977	10.2245279729994	77.7867684087698	141.791620888862	30.7154889402115
L-Asparagine	10.6479683103484	20.3442213337684	3.76035186364981	3.36759880709776	2.09960501326565	4.24651982894227	2.58005263466706	2.2550250761718	4.95221456401173	10.6299112214448	5.72747639753227	3.06648693328805	5.88906390081686	3.712186064379	5.44199373883131	0.938126368574047	5.220976737385	8.31897953304786
PE(P-18:1(9Z)/20:4(5Z,8Z,11Z,14Z))	8.00260726057325	12.0271707163413	6.40773039795646	6.65451274202676	8.2019977690886	9.68727496665246	9.53625373366874	4.07158803910999	7.56816755684804	7.47019388380369	5.79510735870316	10.3558340934381	5.32427464624576	6.75482867868682	6.80482502983672	5.64481477305352	5.9996550682858	8.44059231739188
Tranexamic Acid	7.08985054570903	0.507790147423411	2.23587197117588	0.692098125614017	2.5868803585702	2.9176143009275	4.29069306946088	3.26455051650277	2.14331769287076	1.49282072740984	2.92095394030886	110.158085025243	5.07628162981093	1.13172810952682	3.88779355137965	3.52093721684135	2.20283648430521	0.989889593650423
PC(P-18:1(11Z)/22:6(4Z,7Z,10Z,13Z,16Z,19Z))	2.00988568337536	2.14674967557351	2.94017793445153	1.30180367908079	0.907885109292575	1.23292657107159	1.53537549453013	0.932184059616486	1.328655950685	1.98415137238646	0.540367361131332	2.44888401798495	1.65925842595602	0.937519920507425	1.17671355570608	0.678612090913238	1.4991412823515	3.46252363418467
6-Chloro-N-(1-methylethyl)-1,3,5-triazine-2,4-diamine	9.78538142274505	5.7995240781009	7.16474808389028	1.74929831930361	1.58611012858566	3.5355183257828	0.610124557275751	3.71427361658276	6.87482922671627	13.7025283953239	19.6978548228777	3.52270537393012	0.731929462221453	8.86452962269397	2.74123647011448	12.9879473736397	0.49104986459602	0.577052838256752
PC(20:4(8Z,11Z,14Z,17Z)/15:0)	3.124828060547	5.9588538129632	6.52853790465824	5.56512388650858	9.71572279823249	10.912337537666	8.128945775972	4.74364121072751	7.04109324199368	9.34274541794285	7.06021263942596	16.5034604566701	10.4123689259283	7.95544326705637	5.90830791981759	8.3878923646417	4.82808636464324	4.05128121782205
PC(22:6(4Z,7Z,10Z,13Z,16Z,19Z)/15:0)	2.96775613261371	8.63035226840207	4.65930891601368	2.14138848727486	9.00094828080874	2.34363908736758	6.22700216299205	1.29252016610484	3.23433844534639	1.9591616979879	3.13664076944797	1.38293616331942	3.79591701475797	2.19728979117698	5.70881098823656	4.16589986607291	1.79315503643532	2.10792823003892
Fluvoxamine	0.0541268795666445	1.99102209606509	0.554285899408104	0.147560455131486	0.171745524429873	0.0928964608231296	0.13685747774135	0.127124145233227	1.10306692203536	0.804770903745657	0.105787294530388	0.771883940041584	0.875120045702944	0.0965991668035916	0.179685312230762	0.552793364031932	0.225575065814237	0.0971094136219426
beta-Cryptoxanthin	1.00022081439313	5.76787677064161	4.87583857043035	1.99563506690404	2.82940035700982	3.02862851850698	1.20932729892745	1.62242840165985	2.35320287705487	7.2988895838089	0.57567139769312	5.6019320044616	2.98089951251039	2.70132955414934	1.21601133030976	0.723415760350697	3.90732824298781	1.77881482831356
PI(22:5(4Z,7Z,10Z,13Z,16Z)/16:0)	0.0912477333825655	0.317411253208048	0.131618260670088	0.265488950777887	0.166382454707313	0.200621271368674	0.112789538035918	0.0713078988021367	0.0677143077174805	0.209640417943949	0.120274622789349	0.164847164778054	0.32453833246078	0.172917209425257	0.0338443630856551	0.357507812143472	0.147095553613832	0.107245276174225
L-Threonine	1.59268838861778	8.54269698138707	1.44514108010988	2.01050205481232	1.52000495066407	0.368482249041399	0.662484330111848	1.05431919085962	1.98027512361671	3.03568647720135	2.03679579441418	0.894263488791026	3.13779901245626	1.46182154349572	1.65086776834982	1.35816911078493	2.47246464357193	1.99929229349473
PC(22:1(13Z)/20:3(8Z,11Z,14Z))	0.538015216217052	1.07876693285363	0.208693086056389	0.205906374650651	0.557425817277839	0.291346463256804	0.0612786457148103	0.146110382795623	0.450134699822214	0.301856783565385	0.178001166166638	0.674941122638521	0.309433904049218	0.379849422771506	0.124270658588854	0.0979765257386791	0.447470859276637	0.000403137796734672
PC(P-18:1(11Z)/22:5(4Z,7Z,10Z,13Z,16Z))	2.8564597797539	2.45192193165119	2.85076027623284	0.185785798925735	1.32657418490219	0.133039474295607	1.64913951986347	0.541176594456524	0.889689303251364	1.76930634997593	0.927968071699555	1.55895750633568	1.03429178284236	1.43763691187025	0.100606003485732	0.313680865753107	0.115131466582528	0.255551400043936
PC(24:1(15Z)/14:1(9Z))	14.3187632296778	16.3280232658704	6.34079883927693	10.6477159024257	15.3820392668271	15.9943455993427	7.21228409566777	6.23910090846626	12.2376652943191	4.895514524949	5.31897299798709	9.74111758594235	7.84375806425861	11.249349933519	8.07055800963134	8.8795986274086	12.4211547625542	3.41367701289749
5-Aminopentanal	0.394208518912132	15.8321447286957	7.96062582304386	3.90974772351289	10.6789406580218	9.22373264151435	2.37637003296288	1.35156568329075	8.33780553427551	19.4339633550193	9.30263330335512	9.23138049646369	1.55778188250356	4.57066999128332	5.05269456738832	5.58145571900015	16.2631761842004	7.87608935756825
PC(20:3(8Z,11Z,14Z)/20:1(11Z))	13.7417514907322	15.3420594584625	6.81500844795719	9.73344739509324	11.5069014476704	21.3481753682127	9.56250194295374	9.46641767979914	16.7535359203138	10.7526300311313	19.5346163278367	11.1849341168941	13.826495956813	13.6375981341762	6.24291042217066	14.0227533172297	14.4407391576263	4.04148166500902
N-Desmethylaminopyrine	35.2280173366589	0.857285091266068	0.000390979896485478	0.000443325259566794	0.056517661917505	11.7559261913947	0.000411534854424154	231.497544824841	7.38868949237381	0.53125058356358	94.2866735290158	0.239795321542984	0.000434683283915851	0.000403461195109541	2.7473554218486	3.801502216972	0.000427250542572026	1.99306313928028
PC(16:1(9Z)/14:0)	1.49594451567219	1.35604848105922	0.709392864168958	1.02596574517015	0.487284389155938	1.54519008287794	0.400081354583439	0.825822910204158	1.42469814708752	0.201595536565528	1.35096678162479	0.336279062725795	0.699278375145966	0.27726414933062	0.214966048085826	1.36214815658766	1.35921132177594	0.48649946092513
Propionylcarnitine	29.938500938865	94.1496644061975	91.9325668267264	67.8479986865543	67.6522834938916	66.029337205953	40.6142068643799	30.6453705152013	63.0861447514967	45.6676198185794	28.1907415027085	28.572708633755	54.7040812691081	57.7523357008295	41.8823556769352	170.438452787795	37.4704442563377	15.4808464660973
LysoPC(18:3(6Z,9Z,12Z))	0.812245478298414	3.43728281804994	11.8927615189375	10.6311963567985	4.32420119442524	9.11306338567842	5.21269849954037	3.62149652546669	11.939504747447	17.0126409392156	2.43480524813605	15.2100169026456	3.19113648138201	4.59008571847122	2.5517122374968	12.3068256059436	12.657325175746	5.29619146819638
Metipranolol	8.07326864292532	13.572868817258	34.1994667478027	60.5085167674494	8.10563933307788	8.34815176009751	17.2716736875939	5.40272694560092	17.5549505587895	9.4321946689604	15.5385883133731	5.0673774945291	19.1462849077096	21.3332670387346	18.5693103184336	30.3485957237246	9.13274677332132	7.12105106352011
Glycinexylidide	0.464919690111169	0.362138656537098	0.447361753538752	0.773482409770387	21.3771036570717	0.155906879401767	0.283426091663386	0.100279300896701	0.423658210562656	0.899737918894546	0.218543678861621	34.8370142629122	0.452517966708981	0.30292728796959	1.96367526877217	0.788271066009664	91.915587352799	0.0173689113496959
PC(22:6(4Z,7Z,10Z,13Z,16Z,19Z)/20:3(5Z,8Z,11Z))	0.474404758715363	1.07525980735343	1.56647156065249	0.45917885991242	1.81014915483487	1.05073045062985	1.19048942621582	0.594568528664019	1.68039200168201	1.84324451082357	0.997494654662079	1.14746862447096	0.404160487433722	0.844659067565425	1.40806794888732	2.05830194707714	2.50865152191509	1.37548299428067
PC(22:6(4Z,7Z,10Z,13Z,16Z,19Z)/20:0)	1.05809094664234	1.62347438078689	0.644796292798421	0.940781466964047	0.986298805759292	0.991499121729377	0.690627773061857	0.483746614682468	1.20072158600342	0.919565240570868	1.03294159578735	1.43474776807494	1.31623881478308	0.920016706768563	0.488556249414423	1.11429495514365	1.25836757856139	0.642194485532526
PE(22:2(13Z,16Z)/18:1(11Z))	1.45765419598132	3.53448636126695	0.81838566273322	1.25065520637412	1.26775318221602	1.94004242799665	1.20632563091289	0.731068066115992	1.67641305533683	0.438132845413421	1.22046723216314	1.48036356820364	1.54276111810854	0.847631715649698	0.840660046343801	0.927394638353599	1.465756122435	0.908488078876762
LysoPC(17:0)	0.0594684793747995	1.49253512770961	2.44650667155527	2.42286542602658	1.4079184441986	4.88290052920073	1.63349429243898	0.716772202358052	3.5496435550926	4.06139362400909	0.378274355195933	6.24512950341494	1.61532293891511	1.16869966131625	0.287963150883314	3.86825644576805	4.77949013395549	2.51401227937087
PC(P-18:1(11Z)/20:5(5Z,8Z,11Z,14Z,17Z))	5.66802183931824	7.91747665040968	8.44499673182896	6.64269577553897	5.6045294213577	4.08283720508653	5.59202466646752	3.35645341092587	4.28693875545487	8.94376141757823	2.19336533459582	6.00033617088415	6.28526458504534	3.42096180590524	4.82811379209309	3.32670810531539	7.5950989817014	10.1221183590479
Sitagliptin	0.0787100764269027	0.524160991967861	0.116705052556967	0.080674470982296	0.122529353028239	0.134051589072557	0.102805415507848	0.193708135786018	0.0565850630758564	0.11612001001137	0.0892828160018756	0.040948318677704	0.0522544370942957	0.0877232315589833	0.0726348603871435	0.000541486623904707	0.157082878480061	0.119216812185698
Dihydrojasmonic acid	3.39659387556749	0.948720883921986	2.04132970162897	3.45928947054206	3.18603643940772	1.97030289801348	1.54345554157577	4.15262175688205	6.33593762349636	1.0203468497029	3.74240310522712	1.15478926182992	1.50019790615522	5.48770072037345	3.5898509297804	2342.13225377264	2.13995749095111	0.734096892102541
PC(P-18:1(11Z)/22:2(13Z,16Z))	5.61163518136006	7.13241773606986	4.10157648303679	8.20455843319773	2.58190890683532	4.00261137405077	4.63226032277787	3.42418166589496	3.76466967071615	3.53568048167164	1.93003990241371	3.51107464200152	5.36175323170017	6.10699833453095	2.44703192059539	1.69038421155668	4.02349435857614	3.5476042296754
(±)-Metalaxyl	0.237819117422946	0.986839607756952	0.810002143631451	13.3774006889983	1.455873568235	0.584035972983925	1.64790456978066	5.21128979780983	11.929809362725	0.686747419403353	0.620309326302586	4.92239732278336	0.864248507825919	0.237207755331414	6.38020982563846	11.0421152377959	0.986201990353578	1.13179718279867
Cefoperazone	0.000457257931630935	111.707080427821	0.00527346152391859	0.0771009994520919	61.6625461300588	0.00042498297252933	52.4996655052072	0.000305075118963216	0.00047623571333871	0.000402192236339797	109.24866049802	0.000394062294909688	103.693887087793	15.6334766927952	0.000418823224307492	78.2013894265593	0.000427250542572026	0.000403137796734672
LysoPC(16:0)	0.124466321183052	0.438439667390908	3.39214625482731	1.72284241883458	0.54599977012694	1.37177987188107	1.27521205736971	0.405373455652194	2.88240461160531	2.59746313610794	0.46391187828598	4.19797140754185	0.0526417545833402	0.825763865109975	0.297732116899451	0.217340481291039	2.99886662958747	1.03534163302414
PE(22:4(7Z,10Z,13Z,16Z)/14:0)	1.91505530409597	7.21756776928125	3.32148786214573	3.26147730276871	7.04310074486977	7.83430536414678	4.61831348060219	2.64956769174587	2.61300966581886	8.40507109173875	2.40058921289925	2.62337751714893	11.9400552798999	7.44035153368662	2.67050397474916	2.74545072229749	2.39144322648713	1.82520105181308
PE(20:5(5Z,8Z,11Z,14Z,17Z)/18:1(11Z))	0.760259421035794	1.25628670048407	3.87526591700852	0.960701589964958	5.29536355816531	5.59465927652216	0.0894722613622526	0.895926439095824	1.97267834743955	3.58870656722273	2.97066285274651	0.000394062294909688	6.41127598502016	5.91153842471333	4.96188002507934	1.27032554592776	1.89328271187924	1.59011479776657
PC(22:4(7Z,10Z,13Z,16Z)/16:0)	180.215656893387	268.795547032236	347.589398853472	280.07575718044	346.30250451856	372.916483054413	268.370294743719	202.774777453975	550.713206737928	376.249837333196	506.118060822329	371.578307845071	424.343000216123	288.812321531018	261.180381992611	464.216001606754	396.378484205005	319.059911175511
Diethanolamine	1.15477124463618	1.57303523373495	1.90728361334984	3.53937887110583	0.578308663525634	1.7445667050494	1.61671228078277	2.50890750038609	7.56732415968358	0.903295035642965	2.76093916980098	0.779260216752793	1.30599283674757	1.29714180300312	2.08337884341259	0.167204142022518	0.548489022137912	0.73651180335966
L-Hexanoylcarnitine	36.2908780175492	7.32996028785164	14.0149821036303	13.5732873264895	18.0964926914567	11.2920088709066	12.0695797542158	11.6739590715307	32.5515439874089	4.72534379813772	20.613347651179	14.309738037749	20.3471045067233	22.6282366614198	10.9360999830548	47.108374090824	3.43432401758857	4.87763258449487
PC(22:4(7Z,10Z,13Z,16Z)/14:0)	136.623516434421	123.929846955322	163.574150269373	52.3882658112355	142.543269861592	126.83549983649	290.887830407338	56.2051296461091	254.761699828025	316.297950095874	280.745002203134	118.482142003256	163.301856011765	186.036785032166	74.3867299149834	315.597444862071	35.5857671761639	196.915556445175
PC(18:1(11Z)/14:0)	7.01753263986736	6.87716505286718	4.75179719266734	1.10550377473995	8.23817591066979	2.70689503403402	3.74080451193755	3.35536861485579	7.69966580127799	3.94432196286366	21.1364153918131	2.38441865020966	8.42069147948961	3.34273819655939	0.38289982105684	5.90007721757332	0.101840912803991	2.6321749230089
PC(20:3(8Z,11Z,14Z)/14:0)	25.9180667280086	18.6630941865394	25.8170997972066	49.385021348519	25.0756627719739	32.5214167031734	21.7450289346413	18.3604575336754	43.8757518523884	29.6546617945255	37.3787038597636	34.9892405777935	27.5302305428169	15.8780019964897	16.4289073523385	48.8232720856777	47.3356924986394	35.5345656697991
1-(Hydroxymethyl)-5,5-dimethyl-2,4-imidazolidinedione	1.28015086978318	2.53796195262513	6.49509015006227	13.0009187078845	5.3100618049106	9.91516347738685	4.53997238442245	3.10703889845678	6.50578671397677	4.32504090403085	3.39120433324292	7.81023788226094	2.47559809118564	5.58552357017402	17.4577797623762	6.4580907535367	2.63213676864906	10.0574973000582
PC(14:0/14:0)	0.652492186926538	0.684155008742149	0.360084631901853	0.471676586651417	0.172043128195334	1.1343850506181	0.359060034736494	0.381962096462422	0.730279181822918	0.264089805370401	0.440538052344985	0.224716380075929	0.358342906129848	0.154391291851118	0.130109962866923	1.1327688142564	0.639071546206731	0.205940736971298
PI(22:4(10Z,13Z,16Z,19Z)/16:0)	0.604606769021074	1.37921321379282	0.99595312794294	1.33430025465442	1.68973489582036	1.29736481891021	0.839450038162924	0.737366526368597	1.35613310503782	1.55938614610755	1.11247604250896	1.75258122686823	2.92606548896566	1.36328625252387	0.405353514884939	1.90892196127902	1.57453074002633	1.25851211151234
PC(20:5(5Z,8Z,11Z,14Z,17Z)/20:1(11Z))	52.0417837882875	67.0210112902912	133.917407312914	64.0690995362477	162.797214557642	87.1193042921355	99.1015786236172	52.2912774318536	154.316549207689	128.172319329417	95.4551364400631	83.2653283876704	100.672109496928	98.4963617666083	111.563059918393	178.768906513239	169.02905733572	124.427405012126
PE(P-18:1(9Z)/20:3(5Z,8Z,11Z))	9.24932630405501	14.6638472107322	8.11352770286961	6.55253875838502	10.7472935325689	11.1670456887443	16.3027808444204	8.678399553605	8.00789751963155	8.24281139432575	5.95350049706399	12.2412716403902	6.38733467692601	12.6094270635366	8.48454035230466	13.4030514410395	6.47175334022716	13.4555400645856
PC(20:3(5Z,8Z,11Z)/16:0)	200.726682342508	283.390887503496	179.864354283227	243.12053894212	182.840546385672	227.030053995916	173.888177895565	137.288434498895	218.067826618001	181.426827021964	192.1049535179	201.928739843121	223.426615977695	183.414652922999	110.827609810283	222.510686846867	211.223531098218	166.602618934661
SM(d18:1/16:0)	239.397404623946	158.444037758693	152.240784186115	138.416308694593	181.014043869113	126.625352132591	160.709920601097	98.611777275728	148.2818390063	152.198121836018	109.468698677539	125.150998125874	149.988333607206	180.911494948018	96.6618792971397	163.531399868058	144.537478786575	136.100848724135
PC(P-16:0/20:3(5Z,8Z,11Z))	12.1742139168542	20.9052420524063	16.2300950482491	2.5087773055217	7.41993377304636	3.3057114780928	13.5818314572926	5.58595839605958	6.8872602963357	10.9958077834229	2.74798617481666	16.3649534234624	13.5065322406117	9.32311449721553	1.06374998553921	5.55607823260521	1.29549514077682	1.31361443175329
3-Hydroxyadipic acid 3,6-lactone	0.904959963333195	1.47591486342862	1.82331274323677	1.0852153910806	1.67870488974269	1.41095550317844	2.1014922071209	1.17786019854089	2.6191802906917	1.33785042682041	2.26268242057666	1.73378213576055	1.62157206927213	3.21918200976074	0.994351900171633	7.39445559747857	0.638454220020705	1.07706032947036
SM(d18:1/18:1(9Z))	9.92501549388052	9.69178123204581	15.8348450754097	10.5662245682065	14.6991115283887	16.6616859641883	18.8042062635035	8.91869786713078	12.4269381324226	18.5741786476088	10.1283686313663	11.9466446918702	11.77715656025	13.7282821640766	6.76157861891364	18.7678235585925	20.3098179282076	18.9074385835633
PC(24:1(15Z)/18:4(6Z,9Z,12Z,15Z))	1.08784872829239	1.34103078654977	0.282771676671412	0.379712826205867	0.990542001801019	0.932275880343773	0.226038144140416	0.281036655230829	0.954757849541561	0.558008884159759	1.06217825361773	1.16831461090943	0.677707636064248	0.774398789043401	0.490449642081852	0.796619118103289	0.73444634242898	0.265867187842665
PC(P-18:0/14:0)	11.1992072657318	8.54724286236489	2.74827692513884	6.0821103365269	3.33378808422179	2.89738767276915	2.82029368859737	2.82613397579379	2.41814161708842	2.11921883782455	1.88965802103991	3.29522166875053	4.93228286960115	3.98384897019506	4.19436359899299	2.45875566395571	2.61579758431298	3.50417631225565
5-Aminoimidazole ribonucleotide	1.06222473854423	0.108454350488402	0.0993877708508532	0.0727792315675869	0.156965545329254	0.0705921438915335	0.0912906676990372	0.092867315720845	0.666176522687108	0.0733508320887907	0.14777469539683	0.251166433326389	0.115110625736904	0.105057652248148	0.0774020848965326	0.4966349208377	0.0837412583149534	0.0309671530620714
N-Acetylleucine	0.0255009537189455	0.0601174939739228	0.0212363691773175	16.8563006024708	0.0292464173705366	14.9383906287052	0.0983129617678945	0.302954138971332	0.0474598454888252	0.131385117962364	0.000438057686321194	0.300060406908849	0.0283969678939621	0.0342879870690649	16.5444680378303	0.0897208981807541	12.3343723271058	13.6373061729733
Chenodeoxycholic acid 3-sulfate	0.000457257931630935	0.000406899832936908	0.00492059787012793	0.048374330249939	11.3278450932325	0.00042498297252933	0.000411534854424154	0.000305075118963216	0.00047623571333871	0.000402192236339797	0.000438057686321194	6.74628628810413	0.00616089378088855	0.000403461195109541	0.0812979178412029	0.037023787816577	0.00572294917015119	0.000403137796734672
1-O-Hexadecyl-2-O-dihomogammalinolenoylglycero-3-phosphocholine	1.5795118963648	4.40175432303551	2.36685204941583	2.68193194248323	1.76983549930649	1.8822304247069	1.84396736351686	1.15262022528197	1.21472172903003	1.52594080132428	1.12648759376265	1.12373817549141	2.58688910079645	2.16257644693839	0.943063827465136	0.585637163524711	0.936172089790301	2.39588878705021
Cer(d18:1/24:1(15Z))	1.7960676865025	1.70947071485398	3.03580009258601	2.0355600753766	3.79414855346098	2.21454076404338	2.74832499105522	2.23576157582941	0.0880750618251119	2.18514802815485	3.27108580590211	1.90150614104974	4.14836340798293	2.78738981005316	1.9022748635209	1.85992846404192	2.96360352482889	1.19754900637493
L-beta-aspartyl-L-alanine	1.53345453862155	1.62153018454379	1.87371825513419	2.49524691626264	2.27421189839079	1.98473733244246	2.29410870159141	1.37715872442322	2.1507793157644	1.80014131645204	1.92676040563845	2.49991794521776	2.59434256192597	2.24632578511497	2.31692651625208	2.18969235294056	2.5225383028268	2.67223326974139
Guanidinosuccinic acid	1.36301038527371	0.482044608687696	0.670278638933869	0.645344450268464	1.1644821782487	1.1271622608196	0.538108298483782	9.1262937566977	0.735914217077014	0.231088365124406	1.2843116441081	0.268264922402631	1.12254464358347	3.44789014363773	1.42492102635255	3.74384911327407	0.384497211398419	0.22128068440026
PC(P-18:1(9Z)/16:0)	21.3015436595617	22.8681452222042	8.79620975627725	18.3385914343595	6.3697325816853	5.55888899622775	10.6618743743198	8.23282850724513	6.30904155120158	6.99875310978939	4.22922688669605	11.4272224209557	11.3847984358792	10.3953139202745	9.34894906714321	4.05758236480968	9.5092272250039	11.1501384653322
6-Hydroxy-1H-indole-3-acetamide	0.899303406802735	2.60876567529248	3.45135411454788	5.02176426104239	3.34733168539317	2.60638485286851	3.65310320143944	2.84669737586147	2.30983741762265	9.41883668480655	2.75187674259262	3.85457840470497	3.39400418958801	4.50444418843319	7.22154451661442	2.87183314551308	10.0264571282934	7.5022424321843
stearoyl sphingomyelin	13.1748628825417	9.95061623229301	18.6202723135619	10.506578432577	18.1403770037925	18.355814354031	19.4755947488999	9.1648731618564	17.7205185245697	18.5777649755127	12.7950841585806	12.0434500551954	14.0241460066228	15.4652672304993	10.7784794677915	31.1048159823488	19.5796087317985	17.0666970153801
Lactosylceramide (d18:1/16:0)	1.10308365930798	0.808105388994023	0.941864810240608	1.37680945175239	1.47864400834744	0.894693371077967	0.878189049540514	0.294519017435633	1.02116920339882	0.967131839253062	0.403701729519195	0.699189176741855	0.973084998454563	0.834268911441306	1.02544467911559	1.29896344334836	0.975126912455032	0.619988684119242
(2beta,3alpha,9alpha,24R)-Ergosta-7,22-diene-2,3,9-triol	2.91163141736483	0.245696393846082	0.11569411018115	0.118113080626768	0.179188293584571	0.121828377710423	0.0852994216004761	0.0088123275487838	0.27265954215319	0.123708606426155	0.0270161995911354	0.225638848608842	0.184112948790822	0.195307888313671	0.036405102527759	0.120419560790429	0.261049322768945	0.214407154311498
PE(22:5(7Z,10Z,13Z,16Z,19Z)/22:5(7Z,10Z,13Z,16Z,19Z))	0.600116879123688	0.278352873240485	0.531694815062033	0.571977942194371	0.598723631664306	0.237618296904293	0.505228061782107	0.30845625217384	0.637855498170586	0.0141862318992049	1.00066922051354	1.00020595045963	0.859146246371421	0.336618258687235	1.57041790153254	0.0301189689076504	0.594977022916297	0.911354261856768
PE(P-18:1(9Z)/20:5(5Z,8Z,11Z,14Z,17Z))	0.248115335942359	0.588831044884068	0.716693948538888	0.642798309967167	0.693283931400696	0.374712846491716	0.653890861314064	0.151585785439931	0.496701933553168	0.790534744960698	0.293093271886291	0.0692157017030454	0.57178680925777	0.380167801829541	0.347399468809304	0.142703917137174	0.257005055325693	0.948334988494795
PC(P-18:0/16:0)	17.9343588261072	18.4808418774574	6.6626026290751	7.71270614649572	6.95968060716843	3.88093158993047	7.77776881948156	6.34837497116465	6.0421445725294	4.16738014953871	4.05430883764974	4.44713751740738	8.56692247454967	11.7789997755468	7.89093454513646	3.38987310724162	3.8920966144201	6.10565042031809
(-)-erythro-Anethole glycol 2-glucoside	0.000457257931630935	0.000406899832936908	0.00660116467807164	11.5425257849491	0.00453770329540363	0.0467490102024823	0.000411534854424154	0.00487247412954205	0.0868091967390242	0.000402192236339797	0.0140321581158194	0.000394062294909688	0.000434683283915851	0.00662631000000077	8.81712187016145	0.0270869073167498	8.1684065360993	9.64271790891395
PE(22:2(13Z,16Z)/14:1(9Z))	4.47139826196397	21.2765097672777	2.99863268292413	7.06804635922857	4.8164495530246	5.99539899146395	0.0467699793062899	3.18580378734761	4.09222004680439	5.44942424459542	3.78372364115939	1.6514509899879	9.81655061823276	7.76141587672894	0.982434756864514	1.83306292488131	4.09747170695148	1.1111345525409
1-(3-Hydroxy-4-methoxyphenyl)-1,2-ethanediol	0.152516798389442	3.03563091420256	2.57862694614655	3.95359392404297	0.465520072231904	0.611374836972369	5.66858115565148	4.50337407058992	0.176588962207102	0.280847274128804	4.71814555146719	5.55075419219232	0.278900161925653	2.25855831418502	0.133236398830183	4.63222917870169	0.214752488626798	0.151474537480735
Cernuine	11.9064857935862	2.80448554411542	3.07437517990332	4.72906356874464	3.38507206080743	3.21007681143399	4.12993410543381	3.23408988120327	3.08893537246075	2.44212142042534	3.26727914642039	3.31767031058286	4.28996578500938	4.29900549837252	3.67552173208652	3.69882900272865	3.35568631067413	3.98959948850433
PE(14:1(9Z)/18:0)	0.571660821724526	0.771469695733	0.464633675186277	0.419217516696716	1.08347757891406	0.860595917775903	0.383977692732554	0.466549523438545	0.782277036760033	0.49407871344667	0.910816656561246	0.0925415175923893	0.983416322425673	0.349319363102583	0.149293890949675	0.469351382292949	0.376867775332422	0.200137637977407
Nicotine-1'-N-oxide	1.01292669337771	0.542863699897358	0.209476630137051	0.475715653013413	0.905220381149061	0.471613210849222	0.801132006197435	0.23227466223134	0.534568983628197	0.812652037037231	8.93658231232767	1373.52194047975	0.319475980533992	0.276669187891577	0.37376909441994	0.200217665664383	3.08832027129378	0.0621852607221286
Cilastatin	61.0315798466776	0.811156024518248	81.2497197529098	38.838493190757	0.0153877310736416	19.4441147252836	0.0259295463040887	37.3067273690793	9.07079704410284	0.0404895276461227	0.0491022986105542	0.00262534425201986	0.000434683283915851	19.8073308132494	0.16474245088216	0.00450413826655076	0.000427250542572026	0.00199041681369806
Methionyl-Histidine	117.137884160184	0.117828538327406	45.9056478879937	37.8378806535555	0.261999006257563	29.1292943500714	0.189345394677087	19.1552258772378	28.6589903434685	0.134044967284736	0.147302597226349	0.135494246632348	0.150174757258892	44.3197898609266	0.100301836967536	0.189859326732736	0.139069775485522	0.0854475434916701
PS(22:2(13Z,16Z)/22:0)	1.30395796248254	1.40552126396407	1.57760669118538	1.97167112462003	0.586617707706797	1.15801337121897	1.17739045916154	0.432680592166899	1.23981897069796	0.958618961050768	0.257081616372059	1.45018939014929	2.55413613351113	0.715780802790622	0.407874982749395	0.419571548371027	1.57421574291285	1.66006582725342
2,6 Dimethylheptanoyl carnitine	1.44708803996009	0.720646625509986	1.20743562580256	1.58589074893927	2.26595942182853	1.21547321404169	1.18477111962271	0.861907624951285	1.8639085695116	0.301177792829198	2.40876131335631	0.469894447472856	1.58255077896542	0.727628753745202	1.36687017473593	2.36730060672128	0.497517857639224	0.613869566684247
L-Cyclo(alanylglycyl)	18.7540935629432	18.0253565000209	13.7762146901331	19.1035219339533	23.0122021996264	63.6358865265823	40.9848818483783	22.4726145444952	63.779990553919	11.5888855969745	131.278327841823	21.2977979426904	67.6236170676088	21.4841097389457	48.7066125390362	57.6598765493182	13.9575907439793	32.6106437277564
PC(P-18:1(9Z)/18:1(9Z))	19.4714971018489	25.786091425725	10.0082775950087	16.1258567350191	6.71375986591868	8.58338062518397	11.4622723572088	8.32116020625998	6.664886531096	7.00664911247045	4.96352791521212	10.1556914078196	11.5677834578548	13.329780585376	6.97085782113893	4.88021663705353	9.02831917989458	9.62314937739357
Tyramine-O-sulfate	0.169866209152126	0.158523653392364	0.159500663775365	0.167747600725363	0.728621229696599	0.158234093837154	0.412829160657747	0.202620266919258	0.473966269829397	0.0301743361205447	0.90026763103055	0.326844439253993	0.108455335088861	1.73045283313231	2.72752327833306	0.570778556786509	3.34448461351129	0.0402517588173539
PE(20:4(8Z,11Z,14Z,17Z)/P-16:0)	7.49635749328172	8.57974696614363	4.29146189178749	3.80211327265375	7.51283513088259	7.35977705061074	9.80789505399694	4.63677276142992	5.50365318300336	5.19026304211314	3.78570838761585	6.72354508409145	5.00415640748917	6.67584654891593	5.34660445739983	7.31827438955176	3.65923235202018	6.27878504981157
PC(16:0/14:0)	22.0078836883994	12.7925798087642	9.15165232490673	11.7795574415113	9.10744647537426	17.8163258487101	10.2472599250435	9.67893638583678	20.5864578874401	7.40636364306245	19.3633367814765	6.49048512091047	11.7480388274228	7.37570098107118	5.17256346707988	25.9198262804379	11.7173502971678	8.49410016013558
3,5,6-Trihydroxy-5-(hydroxymethyl)-2-methoxy-2-cyclohexen-1-one	17.2206247048409	7.78198489142064	6.79806577444175	22.7131619079368	55.4766697113962	10.4862540099017	7.98983629378313	185.813238734696	331.691319763871	372.857448669915	19.9446570959815	333.359789468292	3.29875428302835	7.55683799790929	62.5270086050771	8.15008989994395	239.598074086015	3.70213870484792
SM(d18:1/20:0)	4.15899860112333	4.38648469469213	5.94685168014732	4.50446220724977	5.9678844101272	6.66225039536234	5.93049887191333	3.00464845543544	7.16284066401041	6.09373854763219	3.08213647316852	6.31373949932142	4.45593266012627	4.11155593248934	3.55192366046265	11.3463418621131	5.22991536365143	4.87244548688208
PC(22:6(4Z,7Z,10Z,13Z,16Z,19Z)/20:4(5Z,8Z,11Z,14Z))	0.0180302766304052	0.0990710147278807	0.383650035567311	0.000443325259566794	0.398331971624471	0.0540572268400029	0.214512269939234	0.0366021771278338	0.237551382381609	0.591443647693609	0.209508316972287	0.593812945838019	0.0325021248686522	0.0770637181650568	0.249911751016312	0.431704178980326	1.34288982916187	0.059859632969227
LysoPC(18:1(11Z))	4.81336413455678	28.6474493963205	53.3059636576312	46.9215257462477	22.2298953084335	32.2309320397189	16.3731504761407	19.0415340360641	51.8941092570889	105.790116281968	10.7779141202345	78.0886026605082	22.150784240061	22.4038061135635	4.53282406948228	40.2130974123328	88.3257099462294	21.5323068937956
Taurodeoxycholic acid	0.0723832851797333	0.464127615981626	0.000390979896485478	0.000443325259566794	0.000461044196280781	0.101610545748301	0.000411534854424154	0.303833048929238	0.06436923464312	0.00841519567246845	0.450858008533324	0.000394062294909688	0.000434683283915851	0.291316011488763	0.0437581883642752	0.000541486623904707	0.0435842776164098	15.3712255275636
2-O-(6-Phospho-alpha-mannosyl)-D-glycerate	10.1224801290277	2.78480737454678	2.84634812632661	4.79013099993367	3.32421882773606	3.27382923833619	4.19112367227928	2.87638770858894	3.20361650034519	2.4282249563926	3.16031557090125	3.27598115371757	4.30952717348043	4.10361052740598	3.60158294138135	3.46738383739717	3.34732863863734	3.74573279516676
Thiomorpholine 3-carboxylate	7.34594928573494	64.7967817879269	1.84883132052477	3.1068559255967	2.58095207615599	2.57027838115777	1.00899461440071	2.09175054533062	4.04887297118485	7.92439207540036	5.28358563908984	1.06806528714051	3.45659699638261	1.68832892011095	4.13314402821852	1.50374401187497	2.90132917739085	3.19950867769872
PE(P-18:0/22:4(7Z,10Z,13Z,16Z))	2.22644728890707	3.19320047613309	1.27474966454691	1.04630921779485	1.29058207437632	0.696581262631304	2.31701707826078	1.54749831279276	1.41239406435851	0.387634437119401	0.746531621585295	1.18600751210923	1.74451036444643	1.82873100859691	1.08148822951893	2.32722893468416	1.98827904808549	2.18290510671279
PE(20:2(11Z,14Z)/14:0)	20.9490156135982	42.1176158711543	18.1619533891436	18.9381022905526	34.9657399268955	30.1544366594565	21.1363024783351	15.585315394719	25.9602895560456	29.6777087726356	25.9178051754513	6.34316919720912	54.0088218805146	34.552000090842	9.66366499574067	17.0601056086836	15.0060064417337	14.2437137158825
PC(22:5(4Z,7Z,10Z,13Z,16Z)/14:0)	17.6540620920202	18.4009829128555	58.0394282347743	57.1466116417616	37.8437576237253	37.4398225174143	31.9114580695796	15.4114710344167	28.3398550976616	35.7646617866169	20.719643733551	36.5808576834666	33.9176319449205	20.7035523321101	35.643199056846	44.7357406693066	43.6715251459145	52.3058355677018
SM(d17:1/24:1(15Z))	3.24385832814413	5.13276074110225	5.41372377970325	5.45902090575584	4.77241668575256	6.39784845392118	5.82159276619038	3.37930272440507	5.20335571555713	6.54394841594132	3.4749508794558	7.67735357463058	4.93897744661044	5.58261730445412	2.78722706638044	6.89621583571431	6.78584868991394	5.84411782409532
LysoPC(18:2(9Z,12Z))	7.10652916988152	60.8408585724306	132.170992721315	80.877881243921	37.8559235744869	48.3868055966618	30.431073181308	48.6371184024111	45.147972884994	188.41211812327	12.002978141769	101.669415961902	42.9790950263185	17.3990031348986	5.62552486891611	40.3146198912369	132.265619546303	50.3716511399615
PC(18:1(11Z)/14:1(9Z))	7.58999053703207	9.83306193323195	7.87939401754367	12.1730013574765	2.57856364603002	12.9958345422133	8.97545848029655	3.23656165146123	14.3219733411725	10.2861966650449	3.28559914517224	14.4808324503103	5.39906902497374	4.01292104679939	3.16901206274362	16.1461365495225	18.8334499105347	6.42711343308411
SM(d18:0/18:0)	0.158202417580482	0.782562123292436	1.80905378695607	0.909310127391943	2.04354551101198	1.92103787661365	0.449896285657094	1.17583285106583	0.614379308027384	1.75507874905224	0.802238085442461	1.20258891809536	0.916682818356674	1.54703382849792	1.49591869881145	1.23480567814807	1.71195551754613	2.81812256555871
PS(22:0/18:1(9Z))	2.14878824774712	2.12684198319854	2.27728427440135	3.56394081055254	1.04906522820234	1.50502841297727	1.76613434526097	0.751903911409047	1.92101191820396	1.82029942774711	0.763338455763813	3.23112659748417	2.77562394069115	1.53702362046852	0.957763776834751	0.284077639503088	2.36437919398543	1.95156401753003
4-Hydroxy-2-butenoic acid gamma-lactone	4.23712385103422	7.09894362394509	6.94097472063852	4.22979474561598	7.30602564224562	5.49712772756903	9.15765400542616	5.04633578219721	14.0472408098577	4.62460395683295	10.0452991316856	8.04226040268739	7.8852556171881	14.5346073185726	6.69203892637195	32.2295773399241	3.33784485900249	3.95799032491676
PS(22:0/20:1(11Z))	3.32998715344127	2.99188977373661	3.08241783289606	4.53494597212631	1.34529905076189	2.57233113604888	2.24122005976634	1.1065540326415	3.04093834360475	2.13993248255742	1.11362369084343	3.55723919933591	4.89920126557486	1.82857747382911	1.04347949585696	0.92645141477451	3.20104003568493	2.58726715810282
PS(22:0/22:0)	1.73791170429782	1.86520889542135	1.51145935471528	2.61036205508274	0.551008683904783	1.47784100438984	1.27240726564879	0.744134812077125	1.45729212082374	0.894621512393954	0.559837843556002	1.24363372337064	3.09912180492517	1.23875630322635	0.392001117027094	0.304442894060634	1.37987440030979	1.39808370398186
3-cis-Hydroxy-b,e-Caroten-3'-one	1.75177823427646	5.06696233207836	1.61338360227969	2.84012014902367	2.0537809047762	1.90942808075063	1.0548707678659	1.09280874534867	2.05034719393295	1.95875262976329	0.741458588155223	3.51707650726673	2.407593379377	2.48494940752881	0.831986201541342	0.591863384260604	2.60447559151164	2.78733921360427
Dopamine 3-O-sulfate	0.0270063843681413	0.000406899832936908	0.00339959084741768	0.0307916630731962	0.024467676239451	0.0124271294819345	0.00477957306043283	33.8877884936735	0.00225799980719261	0.00290519162761462	0.153328177536917	0.00174618092941559	0.00346869371701303	0.0194554941158705	0.0804077345092223	0.0382697452214989	0.031408837197151	0.00737450622256803
LysoPC(20:4(5Z,8Z,11Z,14Z))	0.885940297116446	5.03014468004738	37.9388151668329	13.5019265155922	6.91204305251906	9.09080361402129	7.61939887259711	7.41414679273205	12.6722875605613	50.8818972547128	3.41550220698532	27.4492116799271	4.42973095317653	3.42681889147888	1.86071913383907	12.5342785308679	25.3207472512803	6.62810259213664
PS(18:0/22:0)	5.90505421459739	5.96290434765022	5.77393828734474	9.05626686709373	2.47058211379802	5.1390050599079	4.41134375543322	2.33364289128749	5.06138687201213	3.68855112047621	2.03850915669469	5.85252899789784	7.56091144636792	4.22879751583481	2.16514649793382	1.78831357753712	4.85728739949056	4.06068001868901
PS(20:0/22:0)	1.08582457592365	1.31409931903117	1.38881641953771	2.04397092315222	0.573695367220397	1.26178294657208	0.926495010716643	0.450558399602982	1.13236319509265	0.817791964034039	0.377175737568405	1.11162919943927	2.3860236460045	0.734860888503238	0.28792300375617	0.303262612365088	0.992578315892123	1.25616278669284
9-O-Methylcoumestrol	0.692424229427553	0.139834350501322	1.27625361753661	0.323291807546221	0.398489602567119	0.168138451849725	0.234722369125694	1.80721444337344	0.362433361416584	0.612773385913756	0.159758624353014	0.398649897088441	0.193572040402258	0.351110176217485	0.389988934298708	1.63753593647889	0.301317222505548	0.193097979567978
4-Guanidinobutanoic acid	0.0267115830379984	0.365380050405122	1.36100879080632	1.48441304690319	1.40105608677237	0.862635633951701	0.493778999164292	7.6795558845966	1.97840696566025	0.307452087015724	7.5027761009247	0.185748139351977	0.134675143518832	2.98116652756184	2.62704783993214	3.35901745306945	0.415641921128199	0.155252682146499
Imidazolelactic acid	0.581820498719063	0.644636148891873	0.668031946384457	1.72343350169619	0.26676239490987	1.09338175124857	0.577883425555631	1.74568965219524	4.6098301790532	0.468582272986841	1.30017487860382	0.365118376852869	0.536539194570479	0.238645101044696	0.886160096334756	2.44793270704646	0.293051174601162	0.366911637640238
PC(20:2(11Z,14Z)/15:0)	8.00876652628637	15.7361819725191	11.2121212788142	14.4823797432785	14.2047328672814	19.0512505371156	15.1874593982178	8.95190667673017	18.0191180701642	9.81349588007072	10.0805592138158	12.8741524080796	16.3081406708216	9.64226001461392	8.46516692064229	14.5372207065309	14.4941173995051	17.266005425571
SM(d16:1/24:1(15Z))	12.8268199842901	16.7421992744225	20.4850782680706	18.8061573008843	20.0082295044759	22.2725381598052	18.1106979176599	10.9565573434096	21.939465135465	20.8630266794403	12.8799741176741	21.1671423860923	16.1427758941128	17.2600543220842	9.16916607290291	22.5273462024798	19.3312012323786	19.0666849803598
SM(d18:0/16:0)	22.4604449573206	14.9852356912584	14.1804235649466	12.7380051097484	17.0133631890926	12.0998322194641	15.3832038328921	9.49677720387932	14.3360820404767	14.4342572297958	10.4696443197187	11.9009309460439	14.4033849632428	16.5643131290749	9.218789869512	15.6707939106771	13.3873331599503	12.8775642514264
Isoleucyl-Alanine	5.10503867174628	4.28941820860526	7.08607598971462	16.305713796075	15.4937095590642	3.6621173256163	3.28004315771542	3.48632812050607	5.79054495704824	1.16119370992162	17.5056333103306	2.061872068432	4.74407901721528	6.97185900755808	25.0967018804128	12.0240015392038	5.652102434781	2.32710595187085
Methylcysteine	0.944695001836726	8.57725996245103	27.7272502587405	24.1437758279013	0.000461044196280781	0.986844096411478	0.000411534854424154	2.62359182423343	0.331123200565629	0.000402192236339797	0.000438057686321194	0.000394062294909688	0.000434683283915851	1.55506908439221	0.000418823224307492	0.000541486623904707	0.000427250542572026	0.000403137796734672
Fonsecin	0.0843586771668025	0.571003395807976	0.127841500701612	2.18978489092451	0.568590302698414	0.0735306701233644	0.558992153824952	2.61125056626088	0.413408405990628	0.945784926216541	0.244878472462468	0.820783087190122	0.108889544838014	0.00877636669067468	3.23990440433248	0.439032044462713	0.721654170830699	0.0923528707272675
Tolmetin	4.00208842054338	2.00871627630664	1.38278525036289	0.769889935268958	2.91290423787183	0.944499704534042	0.945142247359714	0.92584459282375	14.6844646963845	1.30283806096989	3.80778108038319	3.42750521620008	1.03710074651551	1.11933147224283	0.946284210876288	10.5622189673901	1.17058160860445	0.300131197222227
Propionylglycine	61.7612832711026	11.4373637843316	11.6637497406313	18.625349820566	13.2878756635792	14.462440540922	16.844982775312	13.2631441397187	11.8750825334819	10.2243507836622	13.1654104461329	13.2105599274441	18.7227995647005	15.922521081837	15.0253202492707	15.9823519820833	13.3745400079923	15.4510966766126
L-Aspartic acid	11.2857781089624	31.0842632028229	4.55076155131933	6.27267662933719	6.63283877397115	4.58291573621016	3.44580565615877	5.1137255541306	9.05037534079515	11.9600448483964	7.05268803010802	7.26327131033332	4.89157939563774	2.6034164909273	9.6019564223212	7.02675404527016	10.5397588831198	6.10851412052224
SM(d18:1/14:0)	15.6287360563615	9.25768259716281	9.45266325967277	7.85751691757475	9.06267648582773	7.59163177659798	15.1507738284489	9.17898327937376	18.4731893242864	10.063451453117	11.5133164628751	10.26972734865	9.24560757204996	10.6674937512783	4.77716525085579	24.6408938697865	9.21966448617956	12.1884161629185
PC(15:0/18:2(9Z,12Z))	21.2193817575146	47.1706035718637	19.7747769728544	22.4076241708538	41.3341423806189	35.0297063309009	21.3461989212837	18.3334869934933	29.3237172407308	30.1175871243606	25.0751795730657	12.8796652640862	50.7485273474602	33.3011832013798	12.0178465358382	22.228467148804	20.6082704057561	14.907690092026
L-Lysine	6.00272250048003	2.61110014361785	1.50385936809298	15.6933946867082	1.36353795740783	2.58463309116339	1.75900050017016	1.82376902459962	1.95537970313396	2.48624182339995	1.81177958327105	1.24846847136452	2.61993490779554	1.47437106230963	1.29406614468793	2.12500716003606	1.5113187981739	17.9663809149363
Pterolactam	0.188594136901615	0.03589846484787	0.0102423005990074	0.0152720945417922	0.100972654955959	0.0696059143116357	0.096101402954587	0.0190163601425294	0.112085998139909	0.0645198582367679	0.022238625184892	0.0323330946106138	0.144064693137386	0.0336114004851627	97.3564967753172	0.253854005589534	0.0136921437083729	0.0674978194410515
Linoleyl carnitine	6.57919199865165	2.78784481921222	7.07845681636432	4.55377516163367	1.58853001644664	2.39510146782426	3.21404323879162	1.00570828688992	9.49364217011812	6.50631040331893	2.91277861958619	17.2988255139894	3.58793498695501	2.61022124951804	1.69949111130072	6.17387742514439	9.38983561267372	3.66435898824849
Vaccenyl carnitine	4.63004811744253	2.61109182683147	6.55818893647164	3.47270505668648	1.93654062411542	2.03941885400148	3.84654098735057	1.40615137547509	9.41873712993961	4.14498164564964	4.06399054638679	7.29522628640808	3.1773739707772	3.84735318533412	1.44395962296909	4.94411280966426	4.44508811071482	4.26283833246597
3,5-Dimethyl-2-vinylpyrazine	1.06289351234496	0.0177334183955957	0.0415917670794978	0.253679740387354	6.15892315945377	1.61108435911271	5.27512856093592	0.606616098973804	7.39696031790419	0.496581600841319	7.25229727501123	5.01748077957659	0.476214859262342	5.55574163147548	18.5457278756739	4.08440332077629	121.300456764871	0.325943253632902
3alpha,4,7,7alpha-Tetrahydro-1H-isoindole-1,3(2H)-dione	17.3845124329123	4.10821030977894	0.11971987262218	0.143731636351544	0.664057320236251	1.31752142677101	9.86834047802719	7.51116443098757	0.199715607688401	7.19713588421433	8.55095286280506	0.281200132364879	7.57545163354727	6.58100078937119	0.396355614033537	0.115199759537479	0.132863792968641	0.0745837063675198
(Dimethoxymethyl)benzene	0.591106184816539	0.106026218330747	0.160202468142194	0.388091783856143	0.316789557981152	0.28414034235113	0.142732334709771	0.348706736058683	0.174777341471955	3.30008072896613	0.279554431343157	0.170140685208821	0.222761801169649	0.22011657429142	0.181561587827628	0.935491696421059	0.158677783529901	0.149312836128257
Nadolol	0.442547111145964	0.249103642207224	0.232595387962549	0.364706788517781	0.274818221325328	0.236806963665109	0.263671624475686	0.355671519479428	0.310966747913032	0.201442620224552	0.234956457348719	0.21877544480595	0.293173912016077	0.271873796293966	0.20984041806366	0.293108111111096	0.251676252933635	0.27937312709924
2-Oxoarginine	1.58329586156067	3.63647383546845	4.35629844702911	3.43765751767731	2.41951445373307	2.6286031059669	1.80556816857618	3.42803536031011	2.13418892442714	4.57594128384076	1.84765793508535	2.59033755359099	2.15826839294742	2.0208436651594	1.90771671352192	1.79560164465195	3.67205579851967	3.34200145538359
Laccarin	0.0335626509275248	0.143607725011337	0.199641963681183	0.139820743629161	0.21395695475385	0.102175540283033	0.157431031068721	4.09773745594742	0.489812611107395	0.434358086082653	0.125844778967467	0.366218017371838	0.0665612759303179	0.16055812180974	0.441849940285994	0.300047360828714	0.351405564980664	0.183354067934859
2-Dodecylbenzenesulfonic acid	1.14813720500854	0.317781864085857	1.81833913748238	1053.91923960389	463.571182960672	833.060655629229	0.110545329413277	0.142182406533333	0.11456118468415	0.575089062146128	0.135321859906559	522.890244531101	0.845388324288988	0.0340843572204838	839.057439124193	0.245341963523507	800.594186028353	838.925960552946
DG(22:6(4Z,7Z,10Z,13Z,16Z,19Z)/22:2(13Z,16Z)/0:0)	0.248035879991568	0.481040498139998	0.153648901754226	0.154591383858517	0.199610597008115	0.267643260037069	0.267550713092562	0.145900047533654	0.258276380249818	0.376091172505432	0.309145461496183	0.313046834069932	0.34083057449877	0.247595582741404	0.132650281518613	0.42738401142749	0.241227873133758	0.349991338227779
Isolinderanolide	1.19506998153967	1.71793023411079	3.00258894259468	2.80251591574975	3.66712025100386	2.65506441336614	3.32495943279468	2.83545850814945	3.88826550876454	4.46452781487586	2.82855957953437	2.89331001130781	4.48687115380145	2.71363639027924	1.09717420881683	1.82524875210582	3.08355916071932	2.65849644636985
Artonin C	0.174065537883246	10.5692899638912	0.073743293114813	0.0291930827951357	0.627050179032166	0.0193390159855542	0.14029240399759	0.407576935681188	2.1556005519742	0.000402192236339797	3.25548333601981	0.000394062294909688	3.9872544953176	0.0337453966231349	0.942426655520233	0.852829700753182	0.000427250542572026	1.41764395060808
Hexadecanedioic acid mono-L-carnitine ester	2.73503331504857	1.13222344517851	0.397704548280441	0.301461437799764	0.572070224955303	0.532572437341752	0.842471694294118	0.4497721109915	2.42559855088302	0.188372081323177	16.088949997266	0.479957861382109	2.21661741540673	0.699390710633003	0.93096377539094	0.592086388573513	0.106153846091133	0.971281198667564
SM(d18:1/22:0)	5.156935164961	5.36536194245942	7.25479916674534	5.73285901501403	8.14791296451321	8.5417165957989	6.06481272562546	3.79781784285959	8.75997704758722	6.66284661754185	3.73614677694021	7.59800193047637	5.95652595018053	5.69198400315204	5.93287307507965	12.3780326081699	5.58398025150372	6.4711366836126
Dopamine	0.147967978220897	0.0459319640349717	0.0990398704661933	0.0975834994391564	0.0692643361037294	0.0208968974718931	0.00842339216824818	60.9962081933469	0.043624156626122	0.0265381813414572	0.141754960087785	0.0508017256418642	0.0299550292209621	0.106163215824781	0.2180605968809	0.101244686450411	0.0388064406053395	0.0576324749911825
Halofantrine	0.000457257931630935	0.0156033611003874	0.000390979896485478	0.0901151517312793	0.0125478648638923	0.00042498297252933	0.309921675634204	0.103381352792361	0.0910037859794694	0.00836827950232469	0.0728868972457375	0.00661511114163917	0.000434683283915851	0.000403461195109541	0.152119590665878	0.0561136458074723	0.112318291032402	0.000403137796734672
(3beta,5alpha,6beta,22E,24R)-23-Methylergosta-7,22-diene-3,5,6-triol	3.40474597646566	6.94909200134616	3.39999820550843	3.00852305596538	6.44359477607279	3.62602782041375	3.01091778360547	1.25068234551834	3.26084202369464	4.05618505914297	2.41363176971877	3.47402853642666	6.96149233886842	5.26387139772611	4.06786896220877	1.95441000550178	7.81624299576304	5.36063605201731
Pyridoxamine 5'-phosphate	8.28049689270672	0.000406899832936908	0.000390979896485478	0.0115836809468561	0.000461044196280781	0.00042498297252933	0.0618509517824468	4.34632696804541	0.0433289336362219	0.0194012398502166	0.0231130674629933	0.000394062294909688	0.133820470800594	0.173921842745303	0.178772319058223	0.0137572941196359	0.0313519819638599	0.0412016229707637
Analyte 433	0.124759336375785	0.0431780033400568	0.0972758237807401	192.015221718582	6.36795368338958	173.380838145196	0.000411534854424154	0.000305075118963216	0.00047623571333871	0.0490787714641494	0.000438057686321194	11.7966396199099	0.0213980048245393	0.000403461195109541	173.892767754215	0.0331213768134267	162.529073056124	164.203512632424
Analyte 434	0.189567299854706	0.0775937269331758	0.351566773959302	1.31276939388799	41.7632764104573	0.731678114790083	0.108389696374218	0.0588765140527886	0.15183024168357	0.106532199698805	0.14339461000759	17.5551976059272	0.11307230655356	0.0337401089338795	1.10388502257968	0.600771406271853	0.841570561352865	0.792706959987844
Analyte 436	0.0100696544466619	0.000406899832936908	0.05773743428375	1.43442544757763	20.8325757579227	1.74598855187577	0.000411534854424154	0.000305075118963216	0.00047623571333871	0.000402192236339797	0.000438057686321194	15.8971853896243	0.000434683283915851	0.000403461195109541	0.912722771958008	0.000541486623904707	0.773195578568776	0.533136484017425
Analyte 437	42.2307906897711	0.233768361952618	10.3323908424089	5.48447068553556	0.000461044196280781	4.23380916765928	0.000411534854424154	15.9216321884719	3.83216311596229	0.670206328350691	0.000438057686321194	0.242707415625041	0.000434683283915851	7.06784039632818	0.000418823224307492	0.555824682318175	0.0312293301194819	0.000403137796734672
Analyte 438	2.19567737523091	0.713897422335222	2.43286740089317	1.79356262504448	1.46055764851288	0.725137726189689	1.50263837073326	2.02668988392703	1.80178739594988	0.878999051456127	1.6616313242062	0.630881326854581	0.409048733013212	1.44707627390907	1.27181518450342	12.7141785407093	0.266298639756824	0.112896949572936
Analyte 439	12.4715639906591	0.0363642548645603	10.5697827612965	3.6977528374699	0.000461044196280781	1.66929747451369	0.000411534854424154	5.31051643299817	0.430397247975046	0.000402192236339797	0.00523342880881054	0.000394062294909688	0.000434683283915851	1.7887570704248	0.000418823224307492	0.000541486623904707	0.000427250542572026	0.000403137796734672
Analyte 440	2.01336049646723	1.85910948975864	1.59099193904361	1.31619291361238	0.804736415937381	0.713765145985105	0.790183367774948	0.563257352354137	1.67419423910288	1.04826777462423	1.13688329912447	0.545054409783431	0.794038430399439	0.764731202549666	0.950446423970929	0.525615568410636	0.446014335402479	0.495384913365056
Analyte 443	5.06566587164864	7.2906176139751	18.2471173827763	5.67819564696625	4.16246865887062	8.5966701929383	3.49919897211286	4.37692247554738	4.87014868346979	5.06051037805279	7.28765193807726	3.30724126293858	12.7017264754223	10.063914372387	3.00195182843356	7.54877515959848	5.09367884812716	4.91174171681696
Analyte 444	0.671218075841643	0.193126512637604	0.590256067687186	0.512986029214977	0.270374514388783	0.234254525605009	0.171738906682138	0.582368082137513	0.467875088381225	0.0434551412704414	0.989434837197936	0.0894140270422712	0.0849850872566545	0.49880714124685	0.462298975173411	0.63028295337283	0.136517434030077	0.083166099456235
Analyte 446	0.357188319532383	0.776643146822204	0.062901290127155	0.159956000242093	0.262237075924093	0.0887362341331289	0.134883232178544	0.110704240990174	3.13519773455813	0.0467586405315273	4.93792311307178	0.135204577199027	0.0162676880435465	0.0257421689050979	0.103892544529253	6.64644768335692	0.0965185876749806	0.0459778151419837
Analyte 449	0.336687869593211	0.310555265764895	0.363682558173581	0.681444146091622	0.396066253849425	0.319134147544237	0.749809911762185	0.509913492692239	0.593855338286848	0.183337832861755	0.509362020576791	0.377007534283539	0.751832564971078	0.557804604816548	0.528087584468354	0.546859155803198	0.513073220139331	0.411647140750042
Analyte 451	13.847521344662	2.96587087892966	9.59421793658937	9.67508640077349	8.37681795010568	5.30383759814072	3.11976326495094	4.3296857955296	18.4278655880485	7.18435305188296	7.69558315848642	3.55133588996688	5.88733190780418	6.55379657276833	9.61524459518104	20.1909084945641	6.21050559489651	3.90873429062285
Analyte 452	1.70029439278235	1.74291922053179	1.71113333410157	1.35676282246213	1.44705686751451	1.32131205747805	1.63751099688502	0.904501304731018	1.53902385262438	1.6370407610115	1.54775086764634	1.15433820857349	1.42756369294775	1.20378935641445	1.03607661638058	1.63587217280945	1.21603923869937	1.3237953304748
Analyte 453	7.34916588791648	3.6175200275965	1.75514155331909	0.601366200841753	2.75427569067454	0.232430499793392	2.63065204483995	0.214095893953165	4.00531208764355	1.2687069729441	0.682596650170617	0.390649855749841	6.33509539891783	3.57809145801401	0.757629794785268	0.42573304388952	0.892672566980896	1.41710719100869
Analyte 454	2.75921797863862	3.82084142791689	3.86796443722823	1.62888030914278	3.18392661268963	3.03964851533878	3.74862802499136	2.73963324122259	2.63865609049467	2.55090021162272	2.56979150153053	3.0517555161197	3.04062692145152	3.04852340544914	2.22726018492022	5.19009337385494	1.65982620868028	1.7512309582463
Analyte 456	107.828830649133	46.7952804695848	16.7226575167178	6.74248517503021	36.3796574915857	5.5082636224706	28.5786705435873	8.85692404365903	37.2742900248555	34.0712641357976	14.215416728472	12.770326355497	39.4174559383427	30.0200296553137	14.7401772586177	18.3096989072182	6.77187012206082	25.7901517928575
Analyte 459	19.7398231898426	10.3718183084138	3.32134101643807	3.31029080284418	7.67357596194553	2.46083307131626	6.05458940882717	1.90774134066678	7.84609212417518	7.38809229459292	3.0896424053638	2.44597389101298	9.06150080897217	6.01929074049367	4.86766561670749	3.33118921718083	3.05573668811853	12.7634660737806
Analyte 461	114.640007832572	214.344081747789	138.950341108652	123.958283486684	109.804526605183	149.590569093525	87.2754484132072	77.1269645911295	117.448284769602	266.266775662963	152.521034572333	69.3565220240303	166.293972438456	159.902067654905	68.7134408261192	137.839372703007	121.248117826567	149.900390513717
Analyte 462	3.58328034322757	4.74072488130269	8.8696991061925	9.27872178793061	15.2044129845863	13.5028862781935	14.6013603089917	4.11359760847453	5.94406845397583	3.23382866528817	2.78169596966977	3.87468870189593	14.1227572509264	11.9489492834036	8.0270587159104	12.9954742238304	5.73425652481661	2.89229709023498
Analyte 464	1.63551926848001	0.314730737000463	1.45036962892981	0.0176614139263704	0.211050789164867	0.0834370753971066	0.31030044492789	0.0765332699744939	1.78681091525747	0.401454304801858	0.000438057686321194	0.0462399290329572	0.363794438782709	0.217520510877414	0.080512868899095	0.0165948619671157	0.866749508080571	0.433971133447927
Analyte 465	1.65676776232241	0.0364683621394286	9.95137432934282	0.815969787927778	0.849299709052219	3.85339489282365	22.3491538953898	13.5234878761776	0.456606567274942	0.206822752787987	6.28691417334275	0.236517592485194	0.109257410251922	1.07828447787441	0.5608319963688	0.772918626145926	0.100363845685904	0.000403137796734672
Analyte 466	7.39846358494463	1.31942333800063	1.17741916394431	2.72051641698772	2.63311452654241	1.58295139125979	0.820032331417682	2.4711220197181	8.60559528196304	0.517796071937916	2.57407598490278	0.443489244227142	1.07528518597632	1.64379902804586	2.14069202170229	3.61825747979314	0.656414890769525	0.318763737979083
Analyte 467	1.56746418081355	1.51251956760519	1.88973156062405	2.28972768156504	1.16458314211647	2.01773465625354	1.62041795125582	2.13565242696963	1.30099862996976	1.29063669390785	3.07619281783636	2.07464187068224	1.1020762260848	1.15404105834269	0.968304800965712	2.02955266839036	0.395108102552277	1.1009686635552
Analyte 471	0.253911170155843	0.305001419471195	1.0897179209065	1.56709184159206	0.299051213245838	0.421610825912207	0.685855929921703	0.364185137120137	1.2203066463576	0.382972812335134	0.316683420016712	0.268315283067723	0.495787793689911	0.708676391243065	1.70584771652214	1.43014245294765	0.332676139892658	0.137979968222123
Analyte 472	0.0156476963174342	0.000406899832936908	0.000390979896485478	0.000443325259566794	0.000461044196280781	0.00042498297252933	0.0216567151633089	0.00658301959634539	0.00047623571333871	0.0315961220434224	1.8246158353722	53.6229575926643	0.000434683283915851	0.00999995980489134	0.263728538792274	0.17697880481676	0.0301623539542764	0.000403137796734672
Analyte 473	60.8014754815926	0.257305664781967	0.17857935067654	0.0432827492407877	0.196701838041961	16.1202991513443	0.249735220944419	363.648692882064	0.00047623571333871	0.36585401633785	3.66040307979099	0.0254081150058978	0.31535758122224	0.0620456779193374	9.44606056893812	4.18273915444927	0.000427250542572026	0.189116328554617
Analyte 474	0.12481117352406	0.212770584624359	1.32853246582609	0.579951571138852	0.488555187517284	0.728328197688408	0.561658095924518	0.185099376149569	1.01616829018315	1.23997296064262	0.200785790409307	1.33184795624012	0.325188391834991	0.36110140073837	0.0692190243270498	1.12449456825409	1.08828171156586	0.508427018745283
Analyte 477	1.01160070937965	8.54718157444693	1.34037868108148	1.58723077661148	1.76294048856216	2.65535632050936	1.6000120819207	0.525737186035362	1.47905592333556	4.34471405412112	1.54251964331728	1.43886112381398	2.50084750638688	1.52479788784397	1.39782946944409	1.84516261526924	2.4213277094194	2.04427549824691
Analyte 478	0.113367385549619	0.316532938528629	2.06380388961766	0.835394040027525	0.151344987128503	0.0835076987104086	0.833070314829014	0.193546275957671	2.95268496288589	0.215092193796881	0.117246299836437	0.180114682702385	0.100562703181411	0.343334746825394	0.513086804267881	5.59847023368596	0.102177605991039	0.217222230071845
Analyte 481	131.581248087262	13.6736300210411	13.3431853616114	35.5588617680851	12.9277800067103	24.382007833559	50.6223154465263	53.7136130405533	13.3945957215797	15.7862223860189	14.5845544433591	19.615230875522	61.8653929539024	40.2012249592937	18.0970672036497	14.3438995315416	17.7552413790093	27.240356751004
Analyte 482	142.753959170191	45.0774090512221	134.160442856675	89.1677880510152	89.2745182135493	41.5302829493021	76.8078932184057	155.225314428641	92.8958553421672	58.835559475808	91.9937222415872	40.4414310160473	22.4277478820587	73.6469796078677	67.4743583925763	621.449029346058	22.90060536539	11.755174115926
Analyte 483	13.4315116942735	1.62030061699304	2.01977099679389	2.62804169328715	2.66002513317092	1.73184640208306	2.22820358752161	2.05527002897199	1.73818018601847	0.932384531494073	1.44148094904442	1.46612082079344	2.44261610670076	2.45384850148437	2.32183256081032	3.6478781375931	1.64330294784868	3.08504450543021
Analyte 484	0.266758822862098	0.776589029283949	0.356807074673444	0.489057190110492	1.25034955310382	0.730111345503613	0.521357253546943	0.504862890070725	0.772783546376777	0.396480004385039	0.541597760888503	0.406805881557728	0.718821431507951	0.613610507085166	0.342992119637762	0.630598197476312	0.615559990368588	0.521667112710521
Analyte 485	2.55857072929944	6.96902599080726	3.8849190737721	6.36198587374408	4.14090877873506	3.46986807062357	3.21246765518839	1.80515410653663	4.72177687064915	4.61600275752694	2.96257429529983	5.62139396102602	12.8988119428883	4.26976099699304	1.15208185572535	4.37924557151596	5.82829032430099	3.17593468909472
Analyte 486	0.372143189418055	1.68590227382578	1.14839228439442	0.641825286307633	0.336805281385402	0.384184107054317	0.53408115727799	0.054973430075695	0.421259688152287	1.02283554038006	0.56694558332462	0.919210394273021	0.614989596284457	0.553168044371723	0.0274800436901716	0.562943281943256	0.704208267598789	0.270947340049248
Analyte 487	1.27107077378742	61.6317368962875	0.213192946820466	0.644167932472226	1.17367773540515	6.28075601398063	1.0728575379566	0.753367104967638	1.89725637089643	1.26631845974218	4.57910502670424	0.124673606513205	2.26653375644984	5.70344040208976	0.317286009938098	0.393607336614166	1.67053382208157	167.05776513407
Analyte 488	0.000457257931630935	18.6186069535064	21.9402010704337	10.5609169760905	13.6675644901746	10.1910603538148	6.0862737599696	1.51993248401805	8.15990063980893	14.4964014966563	5.47882290426942	3.80501234365998	6.3012096588333	1.78943914354095	5.29003501706883	2.6497081155642	8.3053421357324	7.38203811446325
Analyte 489	0.280570661263252	0.301697466854778	0.108316502641772	0.0458149988901187	0.000461044196280781	0.137442584473077	0.146919249746217	0.0708764699082438	0.340719488676651	0.0476997746519273	3.0085526869539	0.132654908704148	0.30406797504235	0.0731146353116365	0.0783172723173446	0.179871548966075	0.0343101020857729	0.161638417552677
Analyte 490	0.369839199155486	1.89857831107334	0.024570030670161	0.000443325259566794	0.842016897872398	0.110386315875863	0.0929961101779054	0.145265350510053	0.625274216080672	0.000402192236339797	0.605565216654268	0.0324815760811619	3.02488711975749	0.0470840929393766	0.617984795776718	1.56104814205159	0.0199126783463338	0.711879361063809
Analyte 491	0.40486510832378	0.317860494423171	0.623232324529257	0.528249211185871	0.103476309247057	0.197509133651094	0.252934491832643	0.0820649751924724	0.607978155777622	0.803335123939111	0.184574869748406	1.65876610021906	0.231592716727016	0.121957904019923	0.0975048427355486	0.441343629885284	0.999457170960477	0.261793665891869
Analyte 492	0.116392309334518	0.397834269071897	1.16350991007502	0.618165594419946	0.102126987514072	0.133783279015733	0.269961963427196	0.146432053740737	0.258894428402076	0.922541457662352	0.204936235083687	0.75315101806429	0.275237852033612	0.103345673204746	0.0746121153998243	0.256051904978138	0.67858686680549	0.15352267189652
Analyte 493	0.523391589559756	4.84073028358401	1.41867289799269	2.48035260318197	0.510712135155612	0.45580724280804	0.773179718385863	0.828092295607512	0.784405028053648	1.14128735983848	1.13296838145943	0.622557332889059	0.730636525356592	0.875589321469031	0.353055441510327	0.895210071053647	0.679340950927959	0.406618453082834
Analyte 494	183.781602880742	0.691166311617829	0.0180880395177169	0.000443325259566794	0.000461044196280781	70.173469311568	0.000411534854424154	1175.25276175575	0.00047623571333871	0.449095562017127	26.6320217520939	0.000394062294909688	0.698951508867942	0.0104344794074744	27.6566887679252	0.0721859369453497	0.000427250542572026	0.822443389792291
Analyte 495	0.113345683834157	0.663292390664474	3.68498199840636	0.190089839349283	0.414490449699752	3.26108103940397	0.0550967660998479	19.0519065749437	0.0689059156950974	0.224474649014978	80.2411343255878	0.128063147400256	0.0708033532141848	16.9586842734993	0.132461562501027	0.19088313132103	32.4374000320995	0.0927913164801239
Analyte 499	0.00905512493384575	0.000406899832936908	0.106144779784043	0.24007160958954	62.4230448689207	0.0332503657743423	0.00567636896674938	0.00980084611136215	0.00047623571333871	0.0888963743847132	0.0107832551637712	38.8825955456559	0.0317836578171381	0.000403461195109541	1.67680821283217	0.0221564430058645	0.0654683812778755	0.0352785446936471
Analyte 500	0.302970490213711	0.386853046880916	0.166250654398545	0.124461847970046	0.246908690563671	0.321458953484772	0.365087568570353	0.175752611579629	0.245950743840822	0.164568272124728	0.0365076723925525	0.207051022289848	0.1033924412818	0.283983264047063	0.222404094075037	0.0686139235580276	0.0476393743045178	0.323708865873127
Analyte 502	1.28237109778042	0.0366930613300039	7.19951533776704	2.16477687521844	0.000461044196280781	1.12550567697604	0.0987268581142302	2.02284471227546	0.441464054355055	0.000402192236339797	0.0105148834679491	0.000394062294909688	0.00281306305091833	0.8541946345682	0.0919527495007567	0.000541486623904707	0.00658068124938883	0.00124318278647926
Analyte 503	0.00958690297203044	1.18942038782612	0.000390979896485478	0.475995957772778	0.000461044196280781	0.00042498297252933	0.224872480423483	1.61791258942774	0.00047623571333871	0.000402192236339797	0.000438057686321194	0.000394062294909688	0.000434683283915851	0.000403461195109541	34.3355503367293	1.32071575041796	0.013734713771919	0.000403137796734672
Analyte 506	0.222468847425109	5.12464423231287	0.138770489342146	0.276886796883049	1.37688444880594	0.181368545351282	0.14468248848059	0.106013314010889	1.64048303799529	0.066840902322581	2.25456065657007	0.0531996470514011	1.02851370926359	0.102257288167613	0.640321193064829	0.218698897791874	0.036518713719481	1.58175279755519
Analyte 508	93.5675536885834	250.362657657239	77.5106496281648	80.8823521704991	113.113071485253	118.309450888954	108.783142231234	50.1393923583105	65.5960090005802	135.781460328773	79.1767112797655	39.264189487287	60.8179289308935	74.4437781174279	103.165962361735	77.8568843505025	68.7292677412934	115.663029146194
Analyte 509	0.452682966401996	1.32791485066092	1.09597476121657	0.790367979387199	0.353585689021176	0.392884633532072	0.559295788500055	0.686395431913751	0.736378819552305	1.05515701449629	0.888204581213818	0.637630724030986	0.607998868808134	0.655810905909102	0.346699820248142	0.972464653847918	0.643608090818534	0.250069485741908
Analyte 510	1.66991659109948	35.8070860179993	0.71231768883703	0.805817836913155	28.8833511164	0.910145503653419	25.3003012668605	0.625132425302522	0.32881681776993	0.506380804410034	43.0714528626859	0.67532414947516	47.0160987038542	7.13209723550619	0.749546760281234	33.047163316749	0.53717574985013	0.530685558856199
Analyte 511	2.23806443364594	0.687505944194311	2.8960395077227	3.21245757870403	7.45285363403069	7.89587679151095	3.05128886885885	14.4434444688383	10.4247543481204	2.46971714661837	33.689308501225	0.779980208521196	1.88963752832281	8.51579957377549	2.43839563878834	29.6851563739424	0.824671519068092	0.574361442311839
Analyte 513	0.804468913993702	0.896772072237065	0.215994543044626	0.261842543670559	2.54486487322774	2.91699727657863	0.206128018341024	3.28871609500838	2.99112503222222	0.212856071039206	1.90078430081181	0.190469875534702	9.74271639527726	1.17466054627349	1.93102757410252	0.477436881339343	0.300615411080863	27.0515437516558
Analyte 514	1.67390884337875	0.508383169659278	0.501033223301772	0.000443325259566794	0.776054248145505	0.00042498297252933	0.000411534854424154	0.00987423988368185	0.0789667737030764	0.470283578647133	0.560301419286203	0.509846735347557	0.000434683283915851	0.000403461195109541	0.000418823224307492	0.968954237099872	0.000427250542572026	0.000403137796734672
Analyte 516	14.2344930139026	7.05384325162668	1.86596404616291	0.0904932347831645	2.74655269642097	0.0578842190479487	3.10631237126898	0.305608678134775	5.90476062278923	8.63647331978289	0.203390938277865	1.03865825156714	6.09385757576404	2.1447735382846	25.4770912058855	0.123336186708723	5.92631627078213	5.51416609877737
Analyte 517	0.16530195572189	6.49223778017678	0.158492772736505	0.206942003167753	0.375951993197567	0.218025773905128	0.121318757055456	0.0563214588636186	0.298738347515064	0.117575997260665	0.495307909991733	0.10516031556025	1.00724023045421	0.0676030697713536	0.181782170077744	0.0965122892855906	0.13172747295745	0.460131742548268
Analyte 518	0.212942852582058	28.056525558294	0.0340079216786863	0.324360073408602	0.141649052105556	0.0389492249759966	0.0618574286122895	0.0386177921737021	0.0685162716484673	0.0382129714843241	0.000438057686321194	0.0445179974239103	0.131363370899007	0.058859293326361	0.141650776691382	0.000541486623904707	0.140902804118576	0.478690416627346
Analyte 519	90.6594613437598	35.801039675864	59.7847151608005	56.1513492432931	85.3887825093406	41.4729031950153	20.1629225744869	51.180085972054	44.9882132816522	57.566241774636	73.396454816474	9.6076618535284	55.9470512652654	57.9739210339544	49.5766591916387	45.3586287738115	28.6235300856556	14.7989223283538
Analyte 520	0.856126489184	0.218325144151497	0.0678513296108189	0.101901117389504	0.0952605161031886	0.113023330097849	0.126394920459148	0.132832747146099	0.771995372440846	0.0184055379752195	5.46467366315103	0.120133275921235	0.261934841799448	0.176534711194559	0.260415488590698	0.167851317012721	0.0189666164449384	0.101624900405543
Analyte 521	4.02412543251513	1.31828720589374	8.01055432606228	1406.24634525608	2132.28224126543	1157.30598898252	0.70761485972432	0.564353936680259	0.589490368679185	2.66886954951492	0.870946965852985	2115.06954192846	4.11403384157846	0.488193486537848	1087.56547926732	0.821993847270214	1064.05952253319	1162.34169787055
Analyte 522	3.10804372053873	0.198628202668538	2.3825412075672	1.07997334503305	1.29473488292979	1.22561057495515	1.85937241668135	4.80738096311395	2.30913584662044	0.224910750058279	2.70847359338516	0.473867286486296	0.491468879351028	3.33888729497435	3.42827867815072	2.44253059526274	0.467198116196235	0.193187052372799
Analyte 523	0.000457257931630935	0.000406899832936908	0.045776156255943	0.223302818191085	29.9616699672347	0.105726153489836	0.000411534854424154	0.000305075118963216	0.00047623571333871	0.000402192236339797	0.000438057686321194	40.2370410930741	0.0146691307048421	0.000403461195109541	1.22004436838578	0.000541486623904707	0.14798679796671	0.106023599721008
Analyte 524	277.739083710798	0.242670693579346	0.0254403484115234	0.110105650406395	0.0972810954917126	0.164531505083654	0.164888475628471	0.0168742114437137	0.00047623571333871	0.090022349943341	0.0371009604177864	0.0183062095623664	0.0627319223824433	0.0311806976772176	0.000418823224307492	0.000541486623904707	0.0448908865969995	0.168874195984244
Analyte 525	0.395349124247427	0.0662064700145994	1.38425409165899	2.62572958983262	280.1991614519	1.39095548073159	0.536399347296723	0.67089553722319	0.0252730957994792	0.590410879761373	0.0871215275208142	437.389412209982	1.1394314278148	0.478034330263527	21.7932756784556	0.0464780328636927	1.73336624936892	1.14995806118499
Analyte 526	2.22989798272864	1.0859282189538	1.78655815019372	0.538237932754064	1.66539768147436	1.31730131831901	1.59816237406055	1.53021666424274	2.48184445283424	0.980267262606113	2.51463796877397	0.648541893172398	1.39621141110224	2.55667404059061	1.18395643711336	4.82495877303496	0.38149986661605	0.553240630483291
Analyte 527	0.124608013846951	1.63993251296073	0.0314295778795545	0.0351823094342645	0.147582236674308	0.180894694303255	0.000411534854424154	0.772439421045075	0.178802358124277	0.0840631451805313	1.89108194726741	0.000394062294909688	0.290651211257558	0.0996009761658907	0.0320908861247039	0.144231928269187	0.0767656122720751	13.8635868599602
Analyte 528	0.024507448439096	0.000406899832936908	0.103181311214195	0.275889190000608	30.8473010306519	0.0507522435751942	0.326863002399934	0.321552937103559	0.00047623571333871	0.0647627051058116	0.00946624119483565	49.333545519498	0.380111818325555	0.145367343373262	11.878868239939	0.00624993525267105	0.341597208997048	0.112005593734372
Analyte 529	0.237213982181195	13.414670243764	0.0382111525204566	0.142966193571057	0.22783776089484	1.32359697870329	0.336917804183728	0.14641897392844	0.446481024418015	0.297221409220498	0.927586378066615	0.0295865882434918	0.496569208599654	1.89141862488184	0.070438290475348	0.0832848292477722	0.505472909602141	60.5747525700879
Analyte 530	3.1932193316474	0.000406899832936908	0.10247564924631	0.0176075337772903	0.103205434901084	0.052381848181166	0.112639150771213	3.02229917419829	0.0447732789219732	0.0403140547674672	0.784502713480237	0.0180121102005848	0.0617192673447264	0.0682428634226459	0.440812525020727	0.848510551881667	0.0326803984406843	0.0384661850823854
Analyte 533	22.5412685247467	17.7939702373975	17.6779833630451	19.4308242937186	22.2604425660318	18.3766934742605	17.9524143868791	13.9619332914193	19.7588996952781	17.4443858154756	18.223647660528	16.9088829512617	18.3062457977063	17.4697648683802	17.6515171558705	23.1812128926098	19.6485453351406	19.4081084493722
Analyte 534	0.0306601275750162	0.00555471235289226	0.0975168451563688	0.0508582043239637	0.149376585615939	0.0529305128369731	0.0610928640882493	0.0786428794803133	0.0688902099395514	0.0308435528559143	0.0907459792329772	0.0169238155579877	0.250524493323013	0.0865463265916732	0.0332812757986981	0.0704376157518497	0.0154965904332848	0.0412301395456762
Analyte 537	2.93492389917381	0.858120490194146	1.34856814210599	0.000443325259566794	1.55510372661701	0.00042498297252933	0.000411534854424154	0.000305075118963216	1.50775153371138	1.16303902609872	0.629030400757731	1.45461360650488	0.000434683283915851	0.000403461195109541	0.0193964946454674	1.76492798716082	0.000427250542572026	0.000403137796734672
Analyte 538	0.0198341852868101	0.0188809276822507	0.230447882385133	1.63938345352747	79.3014410949187	1.07795720648141	0.000411534854424154	0.000305075118963216	0.00047623571333871	0.0223733330748144	0.000438057686321194	97.4078947734843	0.0364270267640821	0.00883774900217827	2.20332931773619	0.000541486623904707	1.05219381898005	1.06585455434065
Analyte 542	0.975404438032812	0.131719764165676	0.120189188718084	0.212104153275584	0.0543253512718865	0.328413379542148	0.0329584936237242	0.442593100321458	0.389253098814043	0.01958874418697	0.267060279280744	0.0578388413081904	0.0799875569176776	0.559230754756254	0.0831543547356238	0.270076623878121	0.0345302693843803	0.0402806732518075
Analyte 543	3.06674632779224	0.862295300722122	1.62676003435212	0.000443325259566794	1.50855413761235	0.00042498297252933	0.000411534854424154	0.000305075118963216	1.61318494179631	1.51591333938844	0.963322835490313	1.61919825282636	0.000434683283915851	0.000403461195109541	0.000418823224307492	1.80526191410084	0.000427250542572026	0.000403137796734672
Analyte 544	0.787892363728302	2.4113962398476	4.70071265151739	4.98886278751626	0.739906457131345	1.59375401413274	1.92026701441312	1.21277803777415	1.8565360095112	2.84713665045796	1.64517202669396	2.42518883908138	2.0985454265453	1.65717057455565	1.42389656111606	1.40560836473526	1.62640398912887	0.805290496091942
Analyte 545	5.85914794366974	4.04260150624777	15.3122399771237	15.8525371497008	14.4999805203095	13.9748381428814	11.8045476618864	7.78084666670253	16.1200216472802	9.32074507985016	9.1872095755595	11.9094314475445	13.3401742711011	13.3472297662953	8.74339762564555	12.6253017365535	10.6020640440174	11.6430055455154
Analyte 546	0.0637196737858354	0.000406899832936908	0.450787086397913	1.38838742629234	237.458751465586	0.140172346425855	0.0323825356050279	0.0383690150595137	0.0220633307943589	0.152241539187013	0.0904966182467305	137.052513524045	0.20910747621894	0.00531098055394402	1.01132284096039	0.179336732541712	0.199278803297209	0.194211031596961
Analyte 548	0.000457257931630935	0.000406899832936908	0.000390979896485478	0.0181214747371726	2.27503167821189	0.00259985607329439	0.000411534854424154	0.00702356930552086	0.00047623571333871	0.00993402938067265	0.000438057686321194	0.000394062294909688	0.000434683283915851	0.000403461195109541	2.21043439689943	0.0169790112756388	0.0099044700737782	0.000403137796734672
Analyte 549	1.32327947338772	0.286611428998894	0.166784206958521	0.332611528419892	0.436788874536951	0.759301399314181	0.251129132171923	0.435024596066697	0.217055223223992	0.115859584607638	0.676549800475811	0.12530678342456	0.1756856693395	0.735189451374294	0.332755053517067	1.26767511567677	0.0999588130711306	0.0820630534562429
Analyte 551	0.109382469741085	0.0354819859400741	0.504716468907449	1.30709208017288	286.296877254757	0.27007086893112	0.0543270265433743	0.0415850816286536	0.0502531036621714	0.151408125102022	0.130965511322991	154.322804914566	0.242270443364971	0.013929701516493	0.784072387342653	0.252353144396717	0.284772584696261	0.269964480670227
Analyte 553	0.291770363976122	0.283968679029837	0.332423059101892	0.341815285589771	0.308402391243397	0.383703883510054	0.103414381847468	0.15559073022389	0.220547411737059	0.358103030150151	0.168091660687721	0.210925486586821	0.403410607003009	0.276605352846982	0.267107321658445	0.391435262383083	0.295224318386166	0.331241471792369
Analyte 554	1678.47730217211	417.756272701744	430.042001413179	675.032407725092	497.724942424966	460.062167258175	621.441197001206	449.530853707711	463.773205854724	371.590580523187	477.49794405579	484.265147459486	632.148325531937	628.304305992168	536.94769542316	546.008273789822	490.691894301604	575.969621423973
Analyte 555	0.310680334978526	1.19550648500011	1.09225687990184	0.79679125258611	1.29738577917122	2.20301428791077	0.76300781188581	1.81865087934596	2.47525302312508	4.09091862144646	2.81238345099103	0.606552361480283	1.79459294155051	1.1088768676772	1.16252854020731	2.56827241578566	1.27701551570257	2.45348823169921
Analyte 558	1.44732963009916	7.67399099123276	0.0683582436735003	0.0376777470899841	0.281720083798796	1.83978695854225	0.16995187823717	5.18749346532216	0.698248168957944	0.361704526327845	8.77535711230686	0.043181172214072	0.284179024383976	1.77443423364607	0.0946253275540013	0.344130606571452	0.395290397687336	92.4856951965555
Analyte 559	5.34866969563972	0.20473318080718	35.1018682011306	12.0907067174139	0.000461044196280781	7.69358238243787	0.000411534854424154	6.88352685254134	6.33131379926466	0.000402192236339797	0.000438057686321194	0.000394062294909688	0.000434683283915851	10.0943128375352	0.000418823224307492	0.124552985944294	0.000427250542572026	0.157277324271813
Analyte 560	2.4711581922036	0.689973071144022	1.08773068693428	0.000443325259566794	1.14201718805862	0.00042498297252933	0.000411534854424154	0.000305075118963216	1.16903731429163	1.0124225802165	0.714276560933693	1.25119702160441	0.000434683283915851	0.000403461195109541	0.000418823224307492	1.35938019774872	0.000427250542572026	0.000403137796734672
Analyte 561	0.100419844355224	0.702212582429823	1.96008276161087	0.632862564625954	0.757118719931726	0.402269890108919	1.24890376397965	0.41312844662465	1.04086055635897	0.506083159523825	0.753415803033291	0.135366780184508	0.808662637222397	0.235499007140205	1.00768696094269	0.643830411136423	0.532229637451039	1.09766827250339
Analyte 562	0.0267075961207868	0.00679982942524631	0.334818195152531	1.0475114856208	190.81825279582	0.0890392405856463	0.0350839045927344	0.0233510283303382	0.00047623571333871	0.126822478339349	0.055316707774127	116.420654430949	0.176631909082447	0.000403461195109541	1.25219774941215	0.112993967305984	0.128957116706434	0.101405369711065
Analyte 566	3.59539395159917	1.15341399379783	8.29715698491403	474.581805341491	2023.94590721871	374.041812537826	0.885980167058556	0.66950189874124	0.354536124130593	2.43286691655317	0.787618364561711	2199.65591337853	4.00254538076625	0.522682988442922	361.575296612691	0.60904930584669	345.651324021025	395.859273749448
Analyte 567	0.929513191151583	3.85352336448856	0.279929379628262	0.449181170097702	9.3812288242547	11.057311050552	1.66553691801747	1.5682393592593	10.6066440725701	0.543539346181801	2.97872295315936	0.295604016135061	20.5697011093507	5.66338345497475	2.61786378565374	0.545157195458919	1.37327913089633	36.3482728148643
Analyte 568	0.665739378316128	0.264510441739088	0.351208685789504	5.64186996385062	0.758528010625097	0.341373030130884	0.838861237020512	0.778163479457302	1.08551315666453	0.0791341179680056	0.627316230589692	0.0784484442092247	0.373622699663395	0.27367817227478	1.31163349288241	63.7989576690299	0.194348886929555	0.133224026963076
Analyte 569	0.781685018274555	3.32805299130647	0.000390979896485478	0.181631466296239	1.33240340283336	0.271191275597026	0.324697270075078	0.301082177592798	0.864540190697206	0.000402192236339797	1.11393213921092	0.00816358243341418	3.28222180496971	0.132534360199876	0.794482443079	0.699446050417687	0.256599666683408	1.25505096735918
Analyte 571	2.06690831552682	48.5405194842036	9.82271291728985	16.9322196622352	21.0937204549697	18.3824282626909	5.02149494075804	4.26670522720673	5.1594970637766	13.0340064384134	8.74367832915918	4.9256670130866	15.0516408830984	6.20706868447821	2.14334684313545	1.77088351650635	2.58907329230685	37.6152800510674
Analyte 572	0.0234078060324287	0.0122438423698447	0.0135679532714366	0.0269556942537105	0.0379104841049999	0.0444513356726241	0.0241576757792688	0.0479114802518142	0.0438165111292062	0.00995019078004215	0.205954955726948	0.0243030176428608	0.264151437933633	0.0819404076226464	0.0315408960807978	0.0349636383929209	0.000427250542572026	0.0345289251896232
Analyte 574	0.382617929408713	3.3761048759287	0.126558669986743	0.514958871301251	1.75473143260371	0.531907575581664	0.425927079756282	0.446411432297043	0.535113478900143	0.211561838534369	0.866683057073342	0.170665617264071	3.779101111668	0.446116618191931	0.407021130385899	2.59426708625867	0.209103762416312	2.73967473517085
Analyte 575	0.22179940587928	0.170446557319093	0.269266903126138	0.443041507596696	0.0760406481900545	0.169359546778229	0.212143306680424	0.0261585373005236	0.144100392419884	0.263671999777411	0.000438057686321194	0.478494030851038	0.529963618467042	0.0634460413226142	0.0857364812653401	0.0396851177923819	0.432122808816068	0.280543167391923
Analyte 576	0.0178719072444429	0.000406899832936908	0.172264118962736	0.481029201825032	121.104955232142	0.0619847952271443	0.0131330311327098	0.0206932899215271	0.00047623571333871	0.105593696481842	0.0217239157951822	76.8506575453565	0.0914186560575782	0.000403461195109541	1.55024740534887	0.059776873587921	0.104229860581722	0.069123609722691
Analyte 577	1.976262172875	0.773919618818236	0.544357785100443	1.23745349110517	0.852737829889001	0.750933431439681	1.12326724143944	0.861585816622051	0.866183349142912	0.600383519505297	0.944440626006764	0.889097958684019	1.1241363731312	1.0183331053102	1.04184621703284	0.927527952420674	1.02331127181591	1.06496497594651
Analyte 578	0.0586909254662781	10.5187063591164	0.0137887408425927	0.000443325259566794	0.23202570331537	0.521539652780889	0.0189229374078706	0.0535051542943046	0.461752763954667	0.114435283931401	0.943952738838418	0.000394062294909688	1.77288709362647	0.31645753575447	0.000418823224307492	0.0911017768681902	0.234949611855212	19.8433716605268
Analyte 579	0.380467329041004	0.308212375679087	0.4589638666869	0.419989300653069	0.632837572669683	0.1839611785549	0.83178041715561	0.141406983055567	0.347899675662926	0.273417584442767	0.000438057686321194	0.207558082183139	0.79392560599971	0.110375639076677	0.290971494835644	0.159627518983913	0.282003178191635	1.5292713101156
Analyte 580	0.414466467881056	0.355583287903847	0.101094327295157	0.10389415556259	0.0530302606242533	0.107605920671035	0.0910908738165023	0.0548877503529894	0.0951470644811049	0.121894064052651	0.124561388224453	0.105448682221612	0.117325293936891	0.139675071679837	0.108662257667507	0.104937482440366	0.115010471729481	0.0990342070029229
Analyte 582	0.182180044505921	0.425540221065967	0.34065612896475	0.187146199359588	0.409633296366899	0.677414428162692	0.236922133823309	0.45540031341806	0.902397555874375	0.889731286766947	0.977384593213602	0.34280494681631	0.572141774429197	0.457855864512296	0.460131468901557	0.776736265876556	0.60310583986578	0.981487791715176
Analyte 585	0.000457257931630935	0.106188633409731	0.000390979896485478	8.28205738982327	0.03968460239535	0.00042498297252933	0.0347982706798357	0.713622342506023	0.00047623571333871	0.000402192236339797	0.107007328542996	0.000394062294909688	0.0545933282571104	6.14626073343889	0.000418823224307492	0.186492199565318	0.0746846743539178	0.658386977301811
Analyte 588	0.176560042329367	0.000406899832936908	0.404201523911215	10.3210214064592	168.18757951224	7.51012497784398	0.0152789752260218	0.0177853567079284	0.00047623571333871	0.0669777052721703	0.0112148700941296	205.90464894841	0.228997617802915	0.000403461195109541	8.51818492506914	0.000541486623904707	6.91824573774556	8.51432815615336
Analyte 589	5.5105244134459	0.0945171381749454	2.77698322126586	2.37302389495958	0.0742366454649186	2.00180427566727	0.0703607607689924	1.13911995849176	1.40440704881906	0.0991689786396063	0.0886556658659413	0.051775699779826	0.0389833362302321	2.02920730454416	0.0398215687349424	0.0986126812710424	0.0689341343031076	0.0493156216835242
Analyte 590	0.291748150479812	0.0614504747440468	1.07312145340504	61.9989812659032	288.61446358493	48.5903267770479	0.0203153805235791	0.0210007699486333	0.00047623571333871	0.290623931750683	0.0174014150494953	311.912831967719	0.370966315349503	0.0275557095593048	47.7385789070698	0.000541486623904707	45.2200283239574	51.9359690070187
Analyte 591	0.478575253475291	0.216789119463489	0.214990414969457	0.279140229910624	0.326418226016343	0.0658414458191027	0.191732232197397	0.0871145075276582	0.301646741789759	0.000402192236339797	0.413624907063155	0.404100180489015	0.408558343351918	0.261260749592761	0.584025194221851	0.000541486623904707	0.237670997610486	0.229924684985025
Analyte 592	0.130329641626113	0.0313858922559474	0.366692147071685	1.02976486663145	254.141039955929	0.347675374291109	0.075525815399438	0.0522063696216174	0.0656712619973518	0.11836879335389	0.0775994268086014	127.504571600352	0.172785374744834	0.00636500182572289	0.785118813443176	0.248299975759848	0.372828963539958	0.393039028469002
Analyte 593	0.734886338708756	0.293440642197624	0.471428156823227	0.359055348339818	0.331235879360532	0.332407784199893	0.258451923566458	0.433812683302342	0.497026343326571	0.264608300367727	0.685960965106209	0.243596491034578	0.251207803559	0.437993789543143	0.223204880490868	1.11459812726903	0.15067935760033	0.102309195853846
Analyte 594	0.761079336185086	12.329252349702	3.20676080356701	3.85104024221742	5.52201178172696	5.28481766969396	1.84406536838561	0.921175762915854	1.60998421413901	3.99940549149408	2.39907516186474	1.47689817035418	4.53927684039638	1.8588925323947	0.766660994129426	0.143018375247269	0.612986271405527	8.149802955966
Analyte 595	2.13869146338804	0.851140740094931	1.35844321733673	1.31053671839846	1.27608358853721	0.86665549254806	0.821616935136092	0.888168913211717	1.4231384991329	0.337193707474983	2.33775662345842	0.536466130680594	1.27311708916337	0.899142819445109	0.999593323222979	1.89480746874992	1.08042278743852	0.290083707758913
Analyte 596	3.89318764311612	4.53037226952989	2.85401695202684	6.15492445763154	1.45210978781105	2.82938293143051	2.7076979855061	1.73340150366343	3.15650278233734	2.24991063947799	1.45910166283274	2.74577493648126	5.01370663879221	3.19203855659867	1.12098408585756	1.04743958045737	2.51295184304791	2.60608441280571
Analyte 597	0.450224993929457	23.5332331477683	0.0628258233748104	0.222070201883181	0.459027935595221	2.22176751853256	0.380150986511637	0.271478617228381	0.715613068597161	0.430459394707461	1.5667286912255	0.0738943746761349	0.816587066793648	2.0234244752187	0.107458029464409	0.134393041848831	0.618638271324441	63.6265986049919
Analyte 603	2.97226874181145	14.8609107601856	5.53972274461443	9.68299694153185	12.9730401853186	7.92750875053822	9.54843895398523	12.6029798958451	6.51281826333919	31.2177184676541	12.6153227543923	5.33444601686132	19.917357518602	12.033865007262	27.4746823031333	34.6533690065978	43.2100683666984	40.875972513252
Analyte 604	0.127248322174412	1.24174863061587	8.99774311108579	4.14200805171059	1.08515567521638	2.1573568726937	1.59322231537232	1.53800291767021	1.76521984107017	8.83616132346079	0.394866828266185	3.09766915403297	0.811177922606928	0.429068456042042	0.395154277928942	1.60199908000027	5.13434728696622	2.07761860287057
Analyte 605	0.377174282785429	0.320073761901833	0.400426694925486	0.6119561388022	0.52016161999371	0.420421297876877	0.376344332800293	0.290813890527747	0.448782116528718	0.409009676822546	0.239291470763518	0.20025186284143	0.449872562044012	0.54077584002081	0.370020664474568	0.498938470983846	0.46376650341293	0.42535819940849
Analyte 606	0.229324712661317	0.283945272651037	0.158289953745956	0.249331061418716	0.267500395880738	0.300200445889274	0.402296394973524	0.141597428298745	0.218602425846318	0.221157032506094	0.281203734160666	0.299431117823032	0.268078064547791	0.173276453074167	0.251988294164975	0.220386336838575	0.236322911506403	0.268831579934912
Analyte 607	0.294883802900311	0.57328961295177	0.296846771948409	0.328508236123045	0.231515565127393	0.153894281539948	0.216839824300501	0.0339749514991634	0.17064086611694	0.362125466349766	0.0631516498896122	0.222826114057794	0.404496338863034	0.146544460055855	0.157880277064651	0.141406886440923	0.223419243252723	0.0636555028467948
Analyte 608	0.317470721277682	0.0418214602052871	0.0164850940829927	0.0799811051485302	0.0288917999606646	0.035040352401203	0.109118532321365	0.0416129595443757	0.0171943381600929	0.0559511867850877	0.000438057686321194	0.0350304127622917	0.138268944125834	0.0612632574565124	0.024573034084664	0.00815303973095729	0.0327160816383393	0.0852342921623268
Analyte 609	2.08506516399398	4.10452389605789	1.79617459646295	1.86202390409194	4.85561391187173	4.40802919571945	2.23221278194532	4.10928298451627	5.24456372234094	6.49551696099628	7.5002602814691	1.01430658176993	2.77697321303167	3.81668787231954	1.9376974423103	4.24761989252737	2.15487497069163	4.87380780579842
Analyte 610	1.70083974891483	1.65374444503657	0.600769228920156	1.17754065302914	1.01459311681154	0.272704579906472	1.18732673777836	0.69498040517806	2.00548300166841	0.000402192236339797	3.10886522950984	2.58795004454432	4.12723766599109	0.621101892210377	3.86067247929049	0.000541486623904707	1.66956919501271	0.898071332219423
Analyte 611	0.847285298124751	0.774083478105642	0.425036298782635	0.180767150490617	0.408108352849193	0.491456845751729	0.40319820977904	0.227011233096415	0.548548674549597	0.1306295025569	0.209401362902507	0.29981134725851	0.403023955728928	0.298550620890498	0.202946170507722	0.360223261933168	0.133699425449292	0.444065086936204
Analyte 615	0.100724663925261	0.77764208475814	0.0222786980671153	0.000443325259566794	0.00961203022542581	0.136431372476226	0.000411534854424154	0.558551688366611	0.0433599275675963	0.0186335185130774	0.626409839707381	0.044077204864251	0.000434683283915851	0.194223118488203	0.000418823224307492	0.0343664676572809	0.0637855923411381	8.32356484887339
Analyte 616	1.26997312754855	0.491432092320713	15.0987280721662	6.70280383740673	0.000461044196280781	0.951840146062286	0.000411534854424154	3.10459778930725	2.59746929688591	0.000402192236339797	0.000438057686321194	0.000394062294909688	0.000434683283915851	3.57992628119298	0.00456092675079593	0.000541486623904707	0.629459408748692	0.000403137796734672
Analyte 618	37.4708957089637	41.7641413467735	28.2175386289918	24.7826946346433	21.229583397172	24.1859624792784	21.3265360321572	18.2263690814125	17.2044434774844	24.2597693647331	15.7787939193712	21.0861137487242	24.0534040991313	29.0734110265058	16.7389911961386	12.9980052837251	18.6151568273263	20.9916296856627
Analyte 619	6.44061743733476	2.22651140796309	2.05652766835252	3.74068433437851	2.45037424985613	2.39119414270336	3.03598596880308	2.60386837233658	2.36062408100531	1.84750498077637	2.52533189204748	2.78021740843883	3.632960070558	3.08700428087415	3.03906003080824	2.65286418744004	2.55588212825093	3.03104142679201
Analyte 620	0.747645914328019	0.198114945607774	1.67087899980386	303.951994809934	473.324819207066	232.775937397124	0.0691149997014072	0.0671032551395442	0.00047623571333871	0.567669248305674	0.0690858854537434	466.060359632186	0.767997731896375	0.0311547008035802	237.236087904819	0.0903651815170928	225.291494671117	239.870928195444
Analyte 621	4.54113391909803	1.52754994013793	1.61201447937219	2.63923160748993	1.7474698828323	1.78013582250157	2.37739963554738	1.7340771736088	1.71159003563365	1.23352654461979	1.92339443605891	1.73469923781742	2.48724749392256	2.18491816747617	2.06369280929205	1.8406901899378	1.79451787501666	2.04948934791369
Analyte 622	1.97886033473427	3.27813938650116	0.750176535803033	0.844416845957824	0.973881293409274	0.890887724175919	0.855678793969334	0.000305075118963216	0.400012723815706	2.76095821578341	0.37285900648549	1.1669800793016	1.01900014176394	0.463200443973568	0.621267065444571	0.439169081691709	1.84203105159117	1.82712496847226
Analyte 623	0.191132670337059	20.5807652656577	1.47074746572811	1.53642086610259	1.72858831465226	1.04326686162451	0.323767848604939	0.62181911676898	1.22552823802474	3.11922545901979	1.07949554524419	0.283246115631219	0.858839133051848	0.405258430742255	1.16368825268648	0.932425201650158	1.11539537146545	0.940907162793514
Analyte 624	85.0864773475749	147.006474744954	0.686219677958677	8.46851213729125	18.4200432885442	7.48790597219231	292.650411917579	9.17457126404588	0.00047623571333871	11.935560516435	8.18191345274301	0.000394062294909688	134.991957930237	24.4437777247922	0.246043964945715	16.020379172902	0.000427250542572026	0.000403137796734672
Analyte 626	16.4051899610755	34.0889363330005	21.5347818519795	17.8577373360358	55.2283703316612	24.5413988601839	10.0494637351487	10.7716706471625	31.9552918306903	21.3319960803399	46.0714921453291	7.72306000784992	30.806987324737	18.1349102814476	24.5571194591177	7.42837894085882	7.03585262256268	5.70690352248256
Analyte 627	0.359438623325206	15.4851960806368	15.0566431527965	10.243132047931	9.66462531061313	8.47845359410771	3.85593416574721	4.06769881692862	4.81976983493776	7.10036609699367	4.17851481826018	5.5510873462971	4.22423235694048	1.87513970903812	4.84063155652024	3.7293633894656	7.08094545123309	6.203366215959
Analyte 628	16.5061751810461	17.6602144440297	8.49395424130212	9.84820201615547	5.49624430515749	5.40779980807475	7.82023613662667	5.89012679933404	5.73415248894628	3.33402731223505	3.76360637643019	5.81868773766046	11.8379761926242	12.2034561465854	6.61372887798729	6.67694101854888	4.93966918571009	6.72702771308441
Analyte 629	2.26013117698314	0.000406899832936908	1.36170046796786	1.49762194548256	0.000461044196280781	0.337864783686578	0.000411534854424154	4.17439728830619	0.34292355156014	0.000402192236339797	0.000438057686321194	0.000394062294909688	0.000434683283915851	0.130643414725545	0.000418823224307492	0.000541486623904707	0.000427250542572026	0.000403137796734672
Analyte 630	0.0251774193864608	0.0381282727425973	0.0952438385699708	0.0184692415924606	0.0429679023935794	0.214667354776079	0.0304667990097223	0.0833852799523521	0.17228573917351	0.155462431180691	0.108613073266159	0.000394062294909688	0.0669988868014126	0.0667368720316336	0.000418823224307492	0.062556090462154	0.112020196828428	0.112090845679859
Analyte 631	0.0546385035345463	0.532210281650248	0.461843628749419	0.385487222680573	0.0454044683305815	0.134192604621515	0.527068455714681	0.0843811406744819	0.131694125226379	0.824670427340049	0.108757610406096	0.3477216809028	0.22839951813614	0.129411825394577	0.0362065299680175	0.199047352456288	0.395190761549979	0.146029597307431
Analyte 632	0.739317203447645	3.69048805154169	0.09782817396255	15.1858726658446	3.3787883251221	0.62968440946193	0.448099067069468	0.281401366437649	3.54691187092357	0.14988602701218	4.33067280602123	0.376223652511928	3.0847814722812	2.01797284019279	3.06150156116757	1.46103810061667	16.3078228126491	5.15853272085965
Analyte 633	28.7376436063452	6.77287477220593	6.7454988585167	11.3061405967163	7.82736807999775	7.43984142450433	9.79589051475836	7.50469944575523	7.61030837628073	5.7354995792594	8.19898222721403	7.77265045803721	10.2042572192833	9.59372944818407	8.99341410678291	8.69570960038392	8.08951302867675	9.09345872355247
Analyte 634	1.05585159633826	0.793702082277957	0.000390979896485478	0.0329375974014944	0.15477122906883	0.0958897357110835	0.685969594838065	0.0473600494146462	0.00047623571333871	0.0338313291728725	1.50663641784724	0.000394062294909688	0.275815934105627	0.299591346315529	0.000418823224307492	0.38701248802764	0.000427250542572026	0.000403137796734672
Analyte 636	0.362608138571229	1.27503839293826	0.342277220519331	0.403116805058805	0.816264502452971	0.765997123262933	0.315406194764837	0.528414248917741	1.24442568153567	0.996702999333639	1.12198600095993	0.466041602137218	0.778156043607396	0.751305154367253	0.548683762499364	0.757340938266582	0.836518881130677	0.677815668732223
Analyte 637	0.585054915725374	0.443530199075549	0.379652915458814	0.476170046144502	0.665091016614368	0.550133809689175	0.378382503781568	0.335226140520517	0.565767569639471	0.542467118151548	0.39274787488904	0.466665275404016	0.578706508365199	0.529779605403664	0.271793906744611	0.472839208731375	0.521049545703964	0.470831101022643
Analyte 638	1.23938658855824	29.7684794257216	18.9437666318455	6.70231108083841	21.8958246447643	7.33816569118043	2.94150950031469	2.82751069856493	10.1639015181426	39.7004396140949	17.2558677910149	2.51232310027697	6.49423507612107	2.68512676496209	10.0157890452715	6.43508379096094	16.4978645177215	21.6021716676878
Analyte 639	0.138890309334139	0.320663854530964	0.39720065224326	0.136211105613531	0.450188916884081	0.500072768171226	0.306110409229213	0.385450292069717	0.694690492269659	1.28757172517187	0.510774207149393	0.147693463037366	0.550559021580648	0.347217684781997	0.479856581675966	0.916101242135408	0.504386533679671	1.10377270059797
Analyte 640	1.27830904812145	1.31788947653893	1.56585725373383	1.41326176381885	2.19650799645969	1.00299116368408	2.05469963814488	1.28860460313812	1.90314953241936	1.04045824463789	2.08538845871931	0.738521057772885	2.47952163282307	1.73064493434085	0.816618695530502	0.917820053239722	1.54928369804365	0.853780449608705
Analyte 642	0.393885452965354	0.870355636749083	1.9229587101867	2.58088029116145	2.84589958162866	0.00042498297252933	0.91499099265543	0.859230982953307	1.64110982286597	0.000402192236339797	1.28693703075051	0.669567123076148	1.84767321724436	0.148141703274058	0.787621509599967	5.47332810586597	0.000427250542572026	0.000403137796734672
Analyte 643	0.149628093905112	0.815211046224692	0.329950445264216	0.307946615755236	0.299795017149405	1.00336764913818	0.272295132263412	0.507021069432643	0.857130939405604	1.18089300596263	0.724602668017442	0.179322311764755	0.509098822142978	0.238979967141627	0.144071814661116	0.585947221229076	0.377022043919862	0.559731602738179
Analyte 644	0.355084914031807	0.269072087691543	0.320288019373126	0.365896987849298	0.377171103616887	0.359266613268957	0.357472816704198	0.236454187303327	0.358636283640384	0.443076584342342	0.299380071910517	0.28964731480914	0.321766979201858	0.34456096386183	0.330124156750602	0.520061193268751	0.349398165576199	0.397428839254616
Analyte 645	0.000457257931630935	0.000406899832936908	0.0317286559738923	0.128995311095925	19.5598503348341	0.00773742424260892	0.000411534854424154	0.000305075118963216	0.00047623571333871	0.00601073548969255	0.000438057686321194	11.5217583307891	0.00688082559707175	0.000403461195109541	0.0835497495872699	0.000541486623904707	0.0149835273318435	0.00496463109644287
Analyte 648	1.70244020336819	0.000406899832936908	2.60847057861432	1.06577108848053	0.000461044196280781	0.533198604645238	0.000411534854424154	1.04519224044467	0.242248928201229	0.000402192236339797	0.000438057686321194	0.000394062294909688	0.000434683283915851	0.567155201181486	0.000418823224307492	0.00542595015103054	0.00320059718050751	0.000403137796734672
Analyte 650	0.000457257931630935	0.000406899832936908	0.000390979896485478	0.00592160515517904	3.26226308495859	0.00042498297252933	0.000411534854424154	0.000305075118963216	0.00047623571333871	0.00199421214789436	0.000438057686321194	7.36370331317693	0.0135558913540521	0.000403461195109541	0.000418823224307492	0.000541486623904707	0.0226467315596307	0.0159327100858238
Analyte 652	0.0141388594484386	0.01603090778237	0.000390979896485478	0.00625093614981916	0.0866161531848709	0.0163176574596956	0.000411534854424154	0.0253756725516242	0.0568695939703239	0.000402192236339797	0.021458607556226	0.0475535128978189	0.0531817142625541	0.0303168398609884	0.01514031495441	0.0548582121089732	0.105208129529086	0.14063338004279
Analyte 653	0.32133319451076	0.0245053501250525	0.0217435745529836	0.0153177032250354	0.0271676223411318	0.121377417621892	0.126171674394935	12.492898165878	0.0277311056377996	0.00333096961587763	0.330272339305475	0.0575733364505818	0.0139354124401011	0.0214479615063154	0.0641965001979001	0.0122780825138421	0.0230651010367065	0.0222440416384549
Analyte 656	0.248264351334684	0.630783107286058	0.306382535405853	0.729916142208484	0.36645182324684	0.601528313976378	0.12479496844916	0.330546708749957	0.592104941691076	0.465093370474027	0.111878001150159	0.676349090491456	0.669061751759342	0.644235423284167	0.20377590879717	0.175251903932076	0.550253126225437	0.722121721084142
Analyte 657	3.97169247029407	0.999390205597668	2.19862579502493	4.51578411620894	3.96457799785415	2.09616259859357	1.8125860317829	4.99059809884589	7.68115879977839	1.41707816020062	4.88814775784022	1.15990665881601	2.01107589964859	6.78943675962687	4.52953668102065	0.609349054297705	2.54501216728299	0.820655067310986
Analyte 658	1.55449231495595	3.68018105774789	1.24191232021245	0.747979633884065	0.664349342502613	0.782805841374627	0.722910610201133	0.00612411081646781	0.206937273436036	3.25624918393193	0.155226500130439	1.09076213163827	0.895260389657801	0.346286918654438	0.425328822790784	0.164152402528691	2.01870539396476	2.14805213897745
Analyte 659	2.31728278480133	9.0593716578635	3.78874084632299	2.90355360227281	4.60905890896074	6.20897988718741	3.09322737708889	5.20449351892263	8.14174516170742	10.9732131685949	9.48205259454837	1.91148350568867	6.82325819605546	4.69600054192029	3.31533816653145	5.78542192780636	4.22008069269371	8.54116937853965
Analyte 663	0.472002955619688	0.436340941894805	0.034658417724485	0.000443325259566794	1.5376843182715	1.66024935296414	0.0432865019159166	2.23826002596699	1.45153196977514	0.0270198971897718	1.28018864420494	0.0390084169764896	5.24347106993417	0.376480908490323	1.05855472074121	0.192406945080968	0.0834422229656651	10.1385265842301
Analyte 664	1.02183696154544	0.532837470531913	0.890277991251706	1.32091302276997	0.452656257252662	0.956540996846712	0.806363432314063	0.424512933353694	0.877291656184917	0.914257311729016	0.538062734677902	1.24504888878392	0.598609423658921	0.313211461733085	0.233552091225635	1.66363211189654	1.06855289707685	0.621113536968378
Analyte 665	0.0358694922295399	61.1069581572791	59.4087460870471	82.5852730037003	7.08379151316549	10.0377743629105	120.14009319028	95.9091289586972	1.07020590138289	0.0631575368596692	0.435072703629735	93.9340993817681	0.113163806309801	52.2952095888697	0.0786256766453473	102.144234494088	0.176419741858368	0.0402848662775101
Analyte 666	3.33304532256417	4.74293587390366	2.72379125072102	4.45448013445861	8.50328345536245	7.66043529768706	0.994999904716125	2.98814921934369	3.40686272271363	3.6016495327101	7.40886434095893	0.335581819406337	1.69650909862473	2.07553850602893	3.48501633219485	7.60447921461152	1.99361550058505	0.625071523608555
Analyte 667	0.17850308146909	0.634973817655475	0.550748990325996	0.411768087619719	0.706059208570427	0.376470388722335	0.662345420809232	0.420566776806341	0.313479457654625	0.948850540763683	0.660622291484426	0.302871943508238	0.660769449101763	0.707217051660918	0.238558781339252	0.629692402350579	0.580518177456609	0.498520915423956
Analyte 668	0.0774292089361067	1.16915753338354	0.00587987289231191	0.00716935557683097	0.0941431370473555	0.128850654311539	0.0123507163663928	0.467561042253762	0.11998000671768	0.0133630561428957	1.18217199305357	0.00812193047798026	0.185645613845021	0.0913602682973692	0.000418823224307492	0.0705263201737172	0.05542437026085	8.91129285940608
Analyte 669	5.4880779829032	2.18771539614894	5.24677539459712	4.79845011341347	5.44194583519429	5.69269195459268	4.11657966255208	5.02039318667361	6.18033584245114	1.42358417120159	8.02890708527272	1.52508624899473	2.35669811913789	5.28539554736717	5.76681253599916	5.42977886978588	1.83286159035924	1.35653454439408
Analyte 670	0.518162231087663	0.781809354158565	0.893892987537735	1.09480404882776	0.656141523915466	0.884550041233067	1.06768404388604	0.451769898177501	0.887646599944513	1.46457854040708	0.847739040223007	1.22177392874912	0.79935438743648	0.770161623704303	0.408210804791378	0.688709030473106	1.86850874746428	1.50261751095883
Analyte 671	4.54867127177291	0.471425176953402	0.193362252649578	0.43447106157761	0.100765195031418	0.35916423812738	15.0259767086475	0.552792821999453	0.276429097326217	0.35710350034941	0.616823351779764	0.514911954908671	0.331623533565128	0.321352048674803	9.58092383815032	0.366170414926405	0.342445059653787	0.25717867164465
Analyte 674	6.73620738812905	5.64850742990941	4.20481363212448	3.2593474654003	4.58564981898369	3.68729231997951	7.59887394268887	3.70305578115698	4.7826630177661	4.71327686455447	2.99966719422043	4.28930789201428	5.62099543542138	5.13258642791662	3.2021195357817	7.78192128767122	5.22167052225221	6.92966690073416
Analyte 676	0.229735838855312	0.42485158432067	0.544508470391876	0.292132166925748	0.376941005779848	0.486301644172148	0.808941156485682	0.209725448847796	0.667536335962459	0.474503117679475	0.305726260905035	0.559717219283118	0.315450853888307	0.305957827134171	0.261837203072764	1.07827011063558	0.823760601443707	0.69085694639229
Analyte 677	1.40669132522859	1.23603162786397	1.37051664135143	1.0836230914513	2.25282224984295	0.231111982059072	2.14937272731836	2.05068888331424	4.21058425387913	1.99423906935571	2.65611196237901	2.06604986572153	2.37141175611267	2.12413929726306	0.385633965771839	3.6456558846535	0.394724311336137	1.18290005385047
Analyte 678	16.6063927559201	0.00670598059561548	0.000390979896485478	0.0405830634947358	0.00283777206197279	0.0241930643480384	0.000411534854424154	0.0154836387000385	0.0206433650023359	0.000402192236339797	0.00468896115555953	0.000394062294909688	0.000434683283915851	0.018406916328849	0.000418823224307492	1.02297271239985	0.00671169049513468	0.00629345442417704
Analyte 680	0.824353345440818	0.39255841432327	0.260567158172831	0.431329733907591	0.548179969973454	0.388321311128545	0.636182228652153	0.268702158070532	0.27354289593931	0.377822911143724	0.315196265702248	0.407843021656809	0.543193335433686	0.466543990286589	0.414339955352474	0.193561355484375	0.641232458730597	0.652837571344203
Analyte 683	0.000457257931630935	1.35921771745901	0.566972962993227	0.354509362575921	0.90328012884388	0.39786849799111	0.256413111129466	0.347985625442502	0.575361802044023	0.441729175140196	0.281725088602965	0.362459314539054	0.325792747427814	0.662949439416215	1.30304261609481	0.427957274263254	0.38421579472313	0.206485741348108
Analyte 686	1.03446239962686	0.877453070365599	0.738334244435887	1.06378469906756	1.19865912577845	0.992645551898328	1.50994639910518	0.603604707761075	1.3906553035439	0.945004264082351	1.56772430582556	0.827340096255136	0.936384635353391	0.756288494050948	0.696319708472379	1.34646189013315	2.67243420717379	0.99296938881807
Analyte 687	0.513684884641774	0.223253334013822	0.355601705929197	0.297262274638805	0.310005792943114	0.298122672332147	0.39375744186251	0.201444047888126	0.273867496729887	0.379874586895312	0.275521023785174	0.242220087401324	0.290439210077313	0.270886282733559	0.251794265827395	0.37810929826902	0.373040455335951	0.265046749582649
Analyte 689	0.156367879950597	0.168729580936487	0.138041186087468	0.164183584323189	0.20129471820459	0.154157843739791	0.142909050674929	0.106829761987685	0.161523378000773	0.164814040301182	0.195900683990687	0.138452267759016	0.161076288661066	0.218142372128827	0.167439842098423	0.202267575475749	0.150858947024138	0.224925585044157
Analyte 690	1.18068827963564	1.35244457911421	1.1190225314684	1.31553527082162	1.60422993307531	1.02330786995537	1.20239222226168	0.737516066072258	1.5188030717579	1.0888915752365	2.58498261748264	1.02095317384272	2.90154445192474	1.60255474121017	1.6243407244862	1.32899632972706	1.06957742840367	1.17805279767269
Analyte 691	0.746341678507494	1.0441336444114	0.622976162033112	1.10775878392533	0.946495810243839	0.901489968792078	0.871501517377298	0.557238723760824	2.01876438351027	1.2331745249664	0.882738093180712	0.741056443524341	0.5715892232706	0.840524161092543	1.04335905555443	1.09064730308222	0.949527232030283	0.851808584028451
Analyte 692	0.127915521761517	0.119817795457216	0.0852962986840664	0.0998738992972064	0.124615845773981	0.0931990816326414	0.128994028032361	0.0723005142901464	0.172724858576523	0.0975987183861771	0.0957369584978645	0.0901836735178111	0.0969781050418328	0.0860338429211238	0.103348555290046	0.12185379672215	0.0945434325660761	0.107354066296342
Analyte 693	0.703382717318942	0.623013581983395	0.593834308342407	0.532765261963921	0.668966454292623	0.866977819711106	0.732020668569343	0.648198284679105	0.458663389222714	0.617643497381848	0.611796826006733	0.674344977483489	0.676556460237928	0.374010870176259	0.666842692567506	1.12398845288404	0.729799453339201	0.716304697275554
Analyte 694	1.36830597903309	0.971339317964911	1.23663764714747	0.895834680750373	2.84083339643025	0.806708693085323	1.50742166639244	0.947761184266038	1.21655715144104	1.23031069551721	1.36294282910102	1.19209390321631	1.37530068476406	2.17491458728991	1.25770054582577	1.28257364513419	1.91124925011145	1.04244657863036
Analyte 697	0.997094566332907	0.505543903496575	0.454321068697326	0.239291641870312	0.573191256961713	0.598983140690927	0.434523160786961	0.390311591308014	0.273166441255951	0.520100612037463	0.485917956901996	0.344588000691397	0.490221741032319	0.5808619730498	0.469523362590567	0.725556004226063	0.484950001308709	0.581304805173416
Analyte 699	0.454823679247479	0.358242034691109	0.378946361169124	0.571058717016746	0.507387457909741	0.427468715190635	0.39863419483574	0.339276269486119	0.662901177923942	0.394650750602119	0.639290538997109	0.357153064194146	0.434040631994373	0.397897550381394	2.71752435324379	0.542833503186053	0.423191111511897	0.400331852704667
Analyte 700	0.263045357255852	0.275320070066264	0.24205411030028	0.324369659615234	0.309750564284091	0.314423609339391	0.249060022898402	0.230126568552006	0.56378795516129	0.342637399214985	0.336332700783447	0.431431782389751	0.261635014003325	0.326770090297981	0.339311131778366	0.335221148962447	0.41212475534981	0.585894950776834
Analyte 711	0.792357017084274	0.686549259089284	0.84861668544177	1.34920843017491	1.3908680694172	1.45091055706393	0.942141942198063	0.643169843978941	1.03419893965204	1.09308664405032	1.05178134457454	1.00913669680805	0.782866339330007	1.09460904299739	0.89110199802341	1.15836983088858	0.90250424916633	1.03073997857193
Analyte 712	0.229541343242744	0.187189567747088	0.193412521056292	0.380337919544649	0.292285453433818	0.242753132794737	0.266908879656718	0.190325956360394	0.285580261488426	0.204390490427043	0.206071471164494	0.157815769412673	0.211689532940039	0.303532544545399	0.295447760793273	0.210184177954764	0.213692182731173	0.214201339347759
Analyte 715	0.665911047612884	0.81226666780813	0.717878998599727	0.354492918703971	0.699172535676444	1.05365217546109	0.825362859438785	0.462042630404709	0.993884205325596	0.984617206376088	1.1761501757519	0.781205013050708	0.921358005911054	0.916052381223195	1.04570357698764	3.29981772888772	1.04222543551929	0.970807894280243
Analyte 717	0.0245568993606315	0.0234825863683378	0.0221928700265522	0.0272102253181487	0.0244489618980654	0.02446521266984	0.0229081819631962	0.0152356181561226	0.0353029431916152	0.0213628465984707	0.020554572813334	0.0239918741994911	0.0245368177382833	0.0264588331418698	0.0362507584401054	0.0240479454902106	0.0211184091777713	0.01761142899841
Analyte 719	0.0679221122476392	0.136094723750279	0.199812096522246	0.0992034669316546	0.163956222118311	0.0745254282484078	0.106703675903857	0.0709623077100075	0.117431064871263	0.107593422615699	0.118543985842166	0.257323863271376	0.242905740877102	0.117218366532151	0.125372323027546	0.0905179276097238	0.134361386373084	0.0675198596826632
Analyte 720	0.361110108606405	0.419505446651485	0.413314825795977	0.43640165651021	0.434023104535642	0.27288632014344	0.365290659763786	0.29072626187159	0.480119962601891	0.427671515413668	0.434951831032792	0.440812223240782	0.374167234925552	0.381874871503499	0.39108713058479	0.54709636937214	0.532417614596029	0.402007398314324
Analyte 721	0.0238491385389866	0.0317527199567899	0.0256981583252343	0.0235444318759235	0.0315499917617596	0.0345640501136221	0.0260693905096629	0.022996198231834	0.0359117221491815	0.0337767616676975	0.0291650472060221	0.027189175197372	0.025523964187253	0.0274050569832663	0.0290834848895551	0.025962449631393	0.0245277076739064	0.0309737795811949
Analyte 722	0.356722989459994	0.753951838506011	0.372881869756391	0.352887197666343	0.465541178803944	0.527066576346974	0.464686105557379	0.311637912083569	0.942742663021946	0.640836898495221	0.490025372474917	0.419478911511158	0.388107649394187	0.478716789086429	0.548183133279531	0.615953133579415	0.750855077680951	0.564764240153673
Analyte 723	0.135284791924587	0.153987546065245	0.123830886356734	0.142651794417145	0.159077814151142	0.113741921769393	0.128905336031065	0.100534112986738	0.161785260501466	0.11781965014655	0.139311516655793	0.129623052955075	0.14550571904612	0.130169492722512	0.142987728224183	0.173975412905538	0.142994689740021	0.133995640003295
Analyte 725	0.214502251095393	0.347360346338331	0.342478990143018	0.363628666508903	0.362981712425029	0.342406061793588	0.275152642794116	0.221543581419645	0.399042900226291	0.342929084334772	0.373456816302804	0.319622071716003	0.307200044097259	0.357413167664847	0.360346833698243	0.482850683470227	0.311836077368292	0.323965273231511
Analyte 728	0.278849644225232	0.253335621974637	0.244971952245274	0.255976608481651	0.53852914419445	0.247650032302903	0.253570774165609	0.187134327253514	0.269948970016451	0.235398846494007	0.219360272856512	0.219498049750452	0.257637149500976	0.242960326424223	0.269181074964603	0.326932043944745	0.284793665161001	0.242282996856915
Analyte 729	0.82449276176842	0.311413148589029	0.190346170553877	0.690381539868282	0.440608930502107	0.555293396432363	0.261225105620266	0.24503526182753	0.407421836479003	0.470171150329865	0.353609620309702	0.321776316531494	0.319662327502943	0.287222971789914	0.313187108730178	0.817234848460387	0.241650050548039	0.368019084403692
Analyte 730	0.243330905587385	0.190219832560306	0.17366066245938	0.181755169136166	0.219514657131752	0.260533917725659	0.337339421085882	0.157077217259984	0.209982617482616	0.223531496878596	0.208512408891298	0.168326925978808	0.178827026378222	0.176056698082401	0.19298601518648	0.25396013691172	0.183059453647128	0.182866502875386
Analyte 732	0.325349961969548	0.29703880884823	0.262225316426802	0.398461313972148	0.427724481685605	0.361470821371538	0.249102299019575	0.0386678170498767	0.370638697544947	0.338845219483089	0.308727553855265	0.297785306129478	0.288093566645032	0.395300347400258	0.100250194572005	0.431167480232507	0.275051376820223	0.380045776578755
Analyte 733	0.328896095568285	1.09700143478716	1.09108643316613	1.24467342612469	1.29003944461267	1.30796239291152	1.14962342314832	0.925871191495391	0.332142438398654	1.24787436695574	1.27128175143765	0.274327005388832	1.27192711701539	1.15084039597904	1.18565493280668	0.420383320161443	0.305842393762669	0.118620867902549
Analyte 734	0.24088453497858	0.39339511610973	0.185804874813148	0.210266420997591	0.332122157969866	0.197609110272394	0.203454543485278	0.163782004523182	0.235290700172133	0.189246972332614	0.270879908554654	0.157957942998323	0.2093843622741	0.159696982602503	0.178665820016311	0.277714671158216	0.184399282635953	0.194445186937377
Analyte 736	0.404866751772449	0.365587640739724	0.175695301433185	0.640049241886857	0.457435342397603	0.275510397220478	0.371850490293204	0.284521590817747	0.368912375474262	0.176906472450731	0.419472519906163	0.215460496571036	0.371959432298025	0.334204199279544	0.217569426440728	0.19388926682137	0.246319967206988	0.254565334903202
Analyte 738	1.29832654826055	1.40461014862142	1.32880885095077	1.4107653830528	1.76902690201409	1.32116513199362	1.52590529904243	1.02380591153721	0.431285755408152	0.660411307013614	0.494672585229282	1.19378652999446	1.52851897544735	1.36746221713389	1.48074442786501	1.84355468120504	1.41778212421576	0.721121312422314
Analyte 739	0.0776539751795825	0.0802646045121517	0.0498031295106297	0.0491940436744622	0.0451306133845593	0.084961788754775	0.0672220926238064	0.0411035117806477	0.0939855769674872	0.0933369429201601	0.0818639292372104	0.0881583359405284	0.0817419276447038	0.0488135568165515	0.0924491204515915	0.0970541056180676	0.103006270131997	0.0874063522095089
Analyte 740	0.242542108074813	0.284101530675981	0.207099568741442	0.294738386484612	0.263745845463723	0.301828140607485	0.292332914621547	0.179137624931112	0.277060622548869	0.312985257292727	0.311943738202277	0.244686077715205	0.280104503315126	0.196928958778095	0.23488045581205	0.270202857546896	0.376664292321072	0.236257581459428
Analyte 741	0.399779782240988	0.226795596898014	0.287304694720144	0.322108016135337	0.354252211235191	0.249498868571429	0.254231976093149	0.244715273750562	0.268305924618017	0.302188234229228	0.269890474691268	0.296531415132166	0.3802771716434	0.313511012643129	0.214268914966259	0.482242497761053	0.314553214803076	0.300797960926774
Analyte 742	0.0167069868481082	0.0349428424692066	0.0278083755757553	0.0295918000637435	0.0675366898768711	0.0381003269981023	0.0283366634368571	0.0263638923182955	0.0515438030255257	0.0254061870990889	0.00497852215737301	0.0436337594637086	0.0313112710641368	0.0407924765306941	0.0234701880237767	0.0356466296821045	0.0315557238635461	0.0283975939359636
Analyte 743	0.052358786150689	0.0880630259791856	0.0751840261061795	0.122503315911129	0.0793215498961371	0.0552994972633542	0.0675058204587202	0.0652332242407467	0.0918745822493256	0.112971301401788	0.0917949294144733	0.0822864844669957	0.0892223244042139	0.0568005219562357	0.0849971059494821	0.046154587548978	0.0860549601225749	0.079752398976394
Analyte 744	0.404878657101154	0.0800038023898572	0.146781459147505	0.134965379880438	0.153783252130699	0.0768278022220678	0.160659179478958	0.080124559120061	0.600203213829418	0.0655465371636037	0.0636255169283847	0.104230868995581	0.0865958703698401	0.13962608141794	0.0624394237259411	0.137384660649556	0.11187447530629	0.0372499842326425
Analyte 745	0.250887418349523	0.123378961706222	0.123689232536266	0.128174327617454	0.224767483317606	0.181386732933913	0.157449768038489	0.134083141959171	0.199989015512889	0.210130919962938	0.1963242516925	0.155768177147207	0.195651404009506	0.172922658745657	0.147834433135613	0.308575032043128	0.203304968775625	0.147101632763978
Analyte 746	0.430692051221854	0.99009480641113	0.0540315233834099	0.243492790624654	0.31124026585719	0.368327063149472	0.235291819170355	0.181782058299168	0.67858728151042	0.338637254321515	0.35905690757696	0.358587564516383	0.148352578589036	0.473161320802479	0.428484200318147	0.48838440853962	0.280001524632581	0.267587301644263
Analyte 747	0.0782541240154524	0.0900374091326546	0.0521066742357062	0.0643929183732505	0.0917819683269624	0.0732318186082958	0.0560793540284543	0.0677714468190335	0.079739149555465	0.0614718048415186	0.0707727161726801	0.0670367059873868	0.0705152842116867	0.0992739736749577	0.0383201634008802	0.103482983026695	0.058487997427634	0.0673398787420353
Analyte 748	0.119907537887796	0.129992176397534	0.124736424529545	0.145891335701067	0.121072813137978	0.126110593123881	0.104679611804759	0.0950806321326384	0.108476311119231	0.100998984142113	0.10814809453665	0.121515019487077	0.104844091544163	0.0928284160821147	0.119276823240907	0.125792276814096	0.119141738738493	0.117099897532514
Analyte 749	0.0526829603815582	0.054548796453435	0.0579573569730872	0.0517120163304431	0.061527382691932	0.0584626261012588	0.0427466077178666	0.0397190962264737	0.0716593002602	0.058376157466038	0.0571451846661843	0.0504283367836889	0.0553143125676875	0.0641174797106865	0.04966319601673	0.0343316793130406	0.0421748817324424	0.0577928601186029
Analyte 751	3.62657714739686	3.31854929394812	3.09503385355007	3.38781529209252	3.89662077289061	3.66771874952365	3.08779799177794	2.37413436380031	3.5619144038322	3.46032015562233	3.39206504776063	3.36431097653396	3.32993595221523	3.17494221959867	3.23094797494127	4.22857841434616	3.17106176229028	3.66962036989925
Analyte 752	0.116399598950536	0.214767763994972	0.119267559917662	0.15158840895499	0.0931074688809003	0.129797907227359	0.130717470613798	0.074334216275554	0.100871081432507	0.102484475867169	0.140123331659478	0.084432413438412	0.0940570089798337	0.0964085749325451	0.121042225884481	0.117136713512758	0.105433214817425	0.140602272611469
Analyte 753	5.12224988654158	1.93476019189542	1.78745936500191	1.79676499541459	2.19706206519977	2.00365413797893	1.92819663760002	1.46150599726347	2.19764777390044	2.16053766555054	2.02777631982336	4.0024454583556	1.98367444132478	1.85816149261328	1.84949230043128	2.67301974279517	2.0405588974	2.06454824500124
Analyte 754	0.0474948271197794	0.0516869512813547	0.0625950082492374	0.0649288470051535	0.0832013902496912	0.0425793610264942	0.0476393867968409	0.0405230268799799	0.0515591824070566	0.0344730029716435	0.0442619026022241	0.0456844790811806	0.0288939568615344	0.0403262323246278	0.0435895442888589	0.0536965813535337	0.0477036553691849	0.0465526408299165
Analyte 755	0.000457257931630935	0.041434750990361	0.0412831740653493	0.0317346777735481	0.0443204114243653	0.0473373658803185	0.0450242400822409	0.0231269566560324	0.0487266509846292	0.0438559882383874	0.0422025340025674	0.0392871059946045	0.078792319622753	0.0478944726763373	0.0378349884108531	0.0592067623717578	0.0521316128945892	0.0439659282535513
Analyte 759	0.315741881465879	0.36731805880853	0.343570675761268	0.267105839340191	0.589380299031876	0.329409952188288	0.237356754564521	0.186814556575273	0.428185654816527	0.312213529877289	0.400480403070429	0.699921035235994	0.386030210071554	0.238993991623841	0.421053867563957	0.451981209319011	0.370999384468626	0.420304727061172
Analyte 761	4.44272683386908	6.08689117610293	2.55253855679586	3.99293519284723	2.50597095017018	2.67190319549455	2.34156704403996	2.5278956302692	2.98967827432686	6.00547651088088	2.36763077518539	0.887849124815028	2.45851834391173	1.67856206340091	2.53401763313209	3.12624267458322	10.4749505276049	3.74497080375799
Analyte 763	0.302366168559978	0.666808314340924	1.47060592896403	1.08212156893527	1.13272853817626	0.818982547065876	0.434805810432858	0.329918934634399	1.96821955859284	0.406017669398746	0.881028929156944	0.523607419159944	0.609937993543659	0.864120534107815	0.597931370122903	2.38654452237122	0.869037134439816	0.43034050282265
Analyte 764	33.1804940685978	9.31211731310799	10.7095839424935	18.9904563404076	16.5032587879939	25.0763104062359	14.0657737155748	5.84149246584163	12.7062282589889	20.5696645074063	22.3917554103399	8.48649629792915	16.175491867888	16.1874427894544	9.92024539684368	25.4718556004153	10.3403416659954	8.00440009036227
Analyte 765	3.68215706711202	2.65996177995835	15.0455231616309	12.5646976687209	17.3100116669598	17.5081254608259	12.4070728861842	5.57585339819985	11.3573590999689	16.2034839013328	1.61782561337586	2.60187745504497	20.1407266510611	4.10916157892421	2.79596320662342	10.3548649379991	9.17323309760717	10.2308589564215
Analyte 766	8.49310874894198	9.63783211424662	14.274634584839	14.0053363059011	5.00840626646334	17.7010986745006	14.8526645422404	10.7403465031888	6.69865437352108	7.18330394450625	7.85520029034466	5.20739277079452	19.5656370802966	13.6270701375456	18.5491051487157	9.26389591801789	5.40941189990608	5.45455371985853
Analyte 767	2.37084330785743	0.872636047709935	0.99951537424924	1.86047722269234	0.433593985400007	1.50738433411683	1.32217401981335	1.36171803210089	0.80960123242972	1.60453060681383	0.966436594535127	1.01133619026877	1.379909621172	1.46227283117191	0.277883549408414	1.70781310449816	0.950683813528802	0.357046343461291
Analyte 768	23.2270635736508	7.75561540658516	9.04650854438285	51.612317666614	36.4991913862122	48.0284425255331	32.7277856983814	9.46163841518014	30.1915240600102	44.682847244159	11.2165062063964	7.48088892356297	42.2363502372781	41.2221931911812	12.0991958969974	45.4509857349516	27.4219112456026	22.8383877793673
Analyte 769	0.0404993651260636	0.034912333528435	0.0319395826113333	0.0349364268759233	0.0420458273714899	0.0338484714002075	0.0250369107074934	0.0246084660675415	0.0380620003851877	0.0333262579687404	0.0390976378852226	0.0344566633516846	0.038073943715451	0.035249931863382	0.0308135116971976	0.0529928268251354	0.0309589356018262	0.0355208412541527
Analyte 771	9.92618451459207	5.63687353347489	2.48560880879734	2.54987944975061	10.6674214833948	13.4063422324031	7.38585819996897	4.87168691562524	10.3255494743727	5.33375228608853	4.91079363113962	4.27994941680607	6.56213174531442	3.43279996252593	2.65339382434778	3.19901279984807	4.92458761332189	4.62271332618282
Analyte 773	0.0244534655980264	0.0628461144227128	0.0165446091534325	0.0773819428125327	0.0527493170758421	0.0333804584301691	0.065302982176391	0.0252036575569288	0.062040728432815	0.0637579474195909	0.0181873906251201	0.0470803388735485	0.0249716994256101	0.0400968793502691	0.0406776849639058	0.0437852036888431	0.0459018027453422	0.0478695554492533
Analyte 774	2.4450103331786	5.71574062531357	1.54482821524638	5.49429880599689	1.0857275919268	1.54674007257814	5.41248335135887	2.73944499266999	1.19556836158195	6.46829813487845	0.337683285910725	2.289533400032	0.409879143255819	0.411948609792175	1.62585911775817	1.94331821498593	3.29406758785667	3.19825185271667
Analyte 775	0.616794639057964	0.726814770151728	4.40470832807966	2.83313140595038	0.868870078243976	0.693916073317538	2.67963792512434	0.831451826911714	0.867442346789017	0.66382611583829	0.783154923025266	0.739027025512337	1.33746997044558	0.566659853630393	0.753925621826982	0.930416717833645	0.740920153224229	0.572249766642629
Analyte 779	0.796593729244677	1.20228183463256	1.25657574435802	1.14644108392587	1.23888431695662	5.38826553217185	1.46813526873811	0.64934565514078	1.13406354555237	1.91454661824533	2.14804029450455	1.30864501730118	1.14289038570879	0.878775589118184	2.85259199898863	1.38610640622665	3.9690213541135	1.0751924331577
Analyte 780	6.71199268517144	8.58583575211295	6.98340622464622	5.70727054316077	4.46784246420782	3.94865482768833	2.6832309621459	3.61643361794335	3.55939456606939	8.9463596467308	5.17297685412247	1.18858305704421	4.70632770830506	2.52947662274287	4.76712812342138	3.6509713744277	5.38926598903796	5.94919981759463
Analyte 782	10.3459803442143	13.1524747501465	4.33715791115905	4.91587347197166	5.65826927954108	5.38803434504901	4.42899709026978	3.24764889920623	7.04979382435934	8.00528937452986	12.6377373286132	8.13731973351697	6.51118256205759	4.19699408497796	6.57726845716668	10.5989552671366	8.37741850713099	7.74462114930048
Analyte 783	3.72221703562951	1.60459396584697	1.42154681096616	1.69569027865776	2.30711809946458	2.07665915507401	1.97398945600639	1.6673265003756	1.31627718314898	1.74997310338492	1.64615034255372	1.29643764288409	2.43960087351896	1.61313138616317	1.22057150544501	1.33978151824365	1.96425741455928	1.57034491447109
Analyte 784	0.0468685801654808	0.0558054747944685	0.000390979896485478	0.00237726909944776	0.00279534641113745	0.0181088603805112	0.00497456725459504	0.011244419413032	0.804780101633768	0.00224532231694661	0.00652613402698705	0.000394062294909688	0.000434683283915851	0.00635212373556931	0.00424895294124294	0.275790036986088	0.000427250542572026	0.0316481977971478
Analyte 785	3.92540642883457	2.16286839139877	5.08882679913417	4.31086696245559	3.35597940685303	4.79598672032492	3.09137285585687	4.52187102022746	4.07136323100152	2.25303348563373	7.55692150915381	1.4601216331831	2.48029140348635	5.00985765793012	4.89466669444055	3.74961287655842	1.86458011065558	1.76122256906017
Analyte 786	2.46454316887074	1.07965043505237	1.9199359043244	1.42484793087717	2.33370993584447	1.11261680248189	0.714412939636161	1.66684247341844	1.55379399069513	1.2204086652277	3.10608081984009	0.25243943586916	1.65658018540356	0.140976505843893	1.631339290382	1.79715219871907	0.93606639315487	0.374040093768309
Analyte 788	0.759471773688619	0.0971181470615793	0.113907960094071	0.195002536937729	0.19197600714965	0.114709270452629	0.0869605510997074	0.187326415197449	0.827476163371718	0.0224557127043409	0.35889937113792	0.0578784083397293	0.0834639665000774	0.234864176865	0.176366966295374	0.420841328902816	0.0682359628459734	0.0309958565548118
Analyte 789	0.293777668105758	0.0691132274248503	0.067429215514313	0.118150629337955	0.103948838473467	0.0919579187114514	0.0375933396330172	0.0813145102178838	0.286918027592467	0.0724225229799037	0.13580017780798	0.031278699511048	0.0577542254586545	0.11700554405606	0.112273240367777	0.181640914675311	0.0635710396216511	0.0535872136451484
Analyte 790	54.683054731418	4.86378423453342	28.00052357479	26.4143345603313	37.8463422517615	18.4738508104217	13.1745594555898	12.5293175724994	30.5480300620138	9.73106448204532	26.4955484331147	10.0246419742806	12.0166256166854	15.8571799832598	11.949573610892	20.9818792804732	13.920925046544	10.0867939242948
Analyte 791	4.61884193608408	4.56299165841738	3.23186478004021	3.26598032097534	4.71258583324817	3.19843963536358	1.98331461347612	2.02685834771105	4.10940944964231	3.66960028273344	4.28573882027531	1.97149266473461	3.91096986247969	2.71217079316323	3.60433606842979	3.02753171944406	2.63544796676475	2.36355816034064
Analyte 792	0.320617242115522	0.200996284546047	0.133270138166271	0.155705521902162	0.294957824027644	0.0891201690942442	0.100824358271939	0.133787944206261	0.20545145757213	0.220344340786014	0.271129973485532	0.150383976855202	0.119519551838588	0.134260053504863	0.258011494046431	0.200431404048278	0.142592543499875	0.141863916486436
Analyte 793	11.934560509032	2.86910293569772	4.28165191378441	5.94151280139196	5.02290910707525	9.56748034551223	4.66563010009098	5.31353399951066	12.0909644046812	14.6103227313268	3.68772916886549	4.33260979341531	6.22082836426925	5.93130388245113	4.45952711038276	7.17900175485862	4.91984872165232	3.82359470968584
Analyte 794	30.2183014841654	18.1264323464324	14.2206838893382	19.6709873161463	31.4515567061528	10.8580348017953	10.1136827932535	13.3976441010804	20.8749540467159	18.6054784400259	26.8374916045836	5.97267674800618	17.6787947127545	15.6081065733804	29.9522445351473	15.7560261212539	12.3032994737474	13.4146043525622
Analyte 795	2.24293719896333	1.07598159244967	1.09701464606377	1.62220151937898	2.6062928892418	0.959104221273966	0.770151962987302	1.29645771198606	1.75251231362177	1.03620934633177	2.164153060926	0.501339987489411	1.37346867573244	1.26644386119912	2.49902588215617	1.1601627880235	0.421677528664913	0.80103608563152
Analyte 796	0.326121802526124	0.035065454102686	0.0461276662149175	0.0759838219414127	0.0608809372121728	0.126857697725237	0.0306591317260999	0.0291544534815954	0.195300036386409	0.0314754590736073	0.0751882384849059	0.0214430077754131	0.0474159789732803	0.0356619864844051	0.0842445755334186	0.15587433680723	0.0625074949110669	0.0184753802571699
Analyte 797	1.33375179652157	0.228564300795831	0.200453462416084	0.516441380440978	0.498361328247597	0.287160127468933	0.147464178843539	0.459247107774012	1.51515197022378	0.0708040389364637	0.488621435717122	0.0475422883656079	0.18162235591074	0.285365426710964	0.381082453106162	0.676401281735649	0.097191104565814	0.0464698722756831
Analyte 798	2.24595326951978	0.35966907655662	0.228060353656724	0.813171309263	0.751811817408911	0.39691699266273	0.177826287937763	0.706581336221741	2.31361731852936	0.0831403912755554	0.67647322335344	0.301457795806823	0.217823115104992	0.439303813650589	0.62663074575046	1.0340828880522	0.258516943597493	0.165187570167145
Analyte 799	0.36498837235745	0.0478199390272837	0.042799487582795	0.118376656516565	0.110035987574084	0.0735336856075754	0.0160820309841015	0.114261360580364	0.396261305550676	0.00774141066541155	0.0891066100467765	0.0036640884250277	0.0406822815136563	0.0742041205368563	0.10096735424296	0.173755407446196	0.0101025217048683	0.00271943447643276
Analyte 800	0.2007616310718	0.0490984784080013	0.0505255390841644	0.124212451409677	0.0508761755584355	0.119521114492214	0.0312537519088211	0.196591185635656	0.0806119401463952	0.0534244493501782	0.12128490453952	0.0406285581108504	0.0455167531899663	0.114015770938514	0.127175187609316	0.0833935541311543	0.0967170964105012	0.0974840808056959
Analyte 801	0.116275511792126	0.0159701663389577	0.0334769458998252	0.0392403484954772	0.023258012919081	0.0367895420811535	0.0250203828747752	0.12772268540523	0.0694849661282795	0.00592326968860246	0.0801291621583122	0.000394062294909688	0.0409236094234723	0.0739478856881858	0.0669949032769771	0.0534962140014886	0.0188136633983105	0.00874204408758731
Analyte 802	1.10379472275863	0.713145425754444	0.712937834026909	1.76543502278237	0.435361952380233	0.748595003919971	0.793030687102867	0.26537352599752	1.04753113869595	0.755299283778807	0.933689390782042	0.817498514885647	0.759278830614044	0.518314967277042	0.797335175620646	1.14480174118603	0.693019251113537	0.898374121638474
Analyte 803	0.978487455858771	0.181541432784823	0.396906828029744	0.479445425477147	0.370877858955244	0.374164094294825	0.278527043029144	1.01830326335162	0.54946422931479	0.145156160018669	0.686097735074135	0.102939576739109	0.371483029625781	0.645615825015832	0.567930294828564	0.499377992193624	0.157473997202188	0.116051169783303
Analyte 805	0.277498516130018	0.0611450089205114	0.154052374192171	0.151876402474688	0.194026797752472	0.079290332953418	0.0815935299534033	0.197314636118787	0.212856080604849	0.0291943845782465	0.188936272080171	0.0313141627188029	0.0676232411189886	0.20774588340815	0.187578692508392	0.163616983202867	0.0447900754954829	0.0191231053518737
Analyte 807	1.09890011982966	0.826023902736786	1.5036303165722	1.98633090470936	1.9302414998067	2.04051161568775	1.62397485912931	0.790460077985682	2.18693061132588	1.72971588214084	1.34314004953575	1.9685109603108	1.73032454108661	1.49408589853853	2.07870751173248	1.9609418306339	1.87363413606123	1.96524131389859
Analyte 808	1.39693107680445	3.6270721318117	0.969176241872879	2.41989926022777	1.86248145983523	2.0186649576636	1.3437639990461	1.11434342582002	0.668425035639538	3.78899642584427	2.01801720267149	0.540715777623885	2.03923600984639	1.34787506716152	2.05586376326132	1.684667900802	2.97000532056089	3.04389461312317
Analyte 809	0.86352106499264	1.45294591583604	0.811852364930915	0.910829311047133	0.968086572756554	0.878894641901867	0.822430350221412	0.479342487007676	1.1124095174843	1.0840438979358	0.928863257060572	1.2288041931982	1.0776393571592	0.775027354393951	0.938028491206952	1.41200931892028	1.20493214604395	1.62462945719541
Analyte 810	4.33536998814479	2.28764876853034	3.19860928515043	3.22662927985736	3.25299676318403	3.45632979212173	3.49930995019475	1.70408990024203	2.27998620923252	3.03500929527363	2.53687778099767	1.71394384311294	5.31923988343186	1.97772621658664	1.99893196347901	1.91657824361604	1.81085998005015	3.11193003046104
Analyte 811	17.1999763609687	25.533061901864	13.7107817255138	15.1959842189332	15.0437685479588	52.502563159552	13.6931003478901	13.4252637142827	19.0838088077483	19.7212112149113	16.3194335398551	19.6865141312159	16.9988335382231	12.99990380158	24.1819747074917	24.6129498158556	18.9185337270702	27.3317297601454
Analyte 814	0.0138015453020942	0.0276208927727272	0.0762206617620255	0.0548257881398821	0.0411518971008395	0.0344838003140079	0.022470401759083	0.025862611496189	0.0343661237076199	0.026841206955121	0.0707275535877799	0.0287294385295243	0.03372424561281	0.0193495223872029	0.0260198708913059	0.0424375955373438	0.240796756958692	0.029976187891076
Analyte 815	0.611310897016254	0.650140813679254	0.91230431210467	0.681960250639392	1.21396195266941	0.820380028763608	0.434856011007721	0.584609496483368	1.31932101046286	0.461451108723479	1.26405061384887	0.273059197767209	0.665412256966646	0.760277019038003	1.22469456915772	0.587679917665503	0.464356723570372	0.234343811103198
Analyte 817	7.52268895166833	12.0222056612548	6.85826080148327	6.23286236895973	10.1553765251567	8.22520218099897	3.85635555468267	3.91641323470975	9.39340263212851	9.3815199315795	10.1096049648547	3.66074287497986	10.4760627715601	5.61042454777045	7.28152638223455	6.51384968446509	5.71532899520293	5.47381069858806
Analyte 819	0.24402687095768	0.567022886653218	0.294163713668762	0.227493483829547	0.822901938943278	0.359954184337751	0.22399898036929	0.120925309045948	0.495032699264002	0.299111137558713	0.704000065583917	0.15754060352967	0.434276548151794	0.236637151889558	0.307303844442972	0.182397495770719	0.175684948116817	0.175069503098261
Analyte 820	1.18953512249004	2.51974679208237	1.6277235020446	1.24360332308932	4.22079769715532	1.90355579361973	0.727433701863849	0.818973086438426	2.35587092215308	1.65884604110991	3.35530022222926	0.536747654020076	1.94105854099141	1.24962999934781	1.7697152648905	1.57948192810723	0.415865843029183	0.360893203708433
Analyte 821	0.151872284597638	0.0716958124342711	0.103374219952914	0.102604876204104	0.219085903401143	0.168124255394455	0.0892788242010314	0.0615064452172002	0.121243617810203	0.120121961564442	0.235708873142461	0.0798246632038504	0.0782942945756201	0.112960359979171	0.127915603946372	0.0948758691347647	0.103951155976774	0.0773727850223453
Analyte 822	0.180641875714441	0.0189343108253248	0.123087898546464	0.0792565750493406	0.123585843210925	0.0591447873824576	0.03129784668279	0.148188216838992	0.0966052431951461	0.0176656185860133	0.125669758931083	0.0100765318164119	0.047169146371096	0.069795863843945	0.0843357615099492	0.0563583617540755	0.0407494681079838	0.00605475342311662
Analyte 823	1.43978041541655	0.200961179384117	1.08390136443297	0.821129493857456	1.065664905553	0.540083250281416	0.348011915786928	1.23282513987886	0.828811115334784	0.212293552672129	1.09816583157579	0.155528496620322	0.437097794333872	0.652048210299718	0.726070170660397	0.49266859899392	0.432383929355141	0.103859595291036
Analyte 830	0.541740312436803	0.137921464165728	0.344456308193372	0.345090070394881	0.43432364249423	0.228373989987446	0.113854068761717	0.304477414796867	0.265062676692306	0.349442031263192	0.424143267974953	0.137591834759688	0.333721321557848	0.353395296822533	0.282464320715701	0.269722514018665	0.165824623530359	0.152020525544491
Analyte 831	9.0529152804423	4.13676991275318	8.38923309476476	24.9700018836701	5.62853636005738	7.98145277070008	5.74002745687252	27.4371390089812	8.24764548728311	4.30867098401776	10.8198142772301	2.4546595902081	5.44905921783661	26.872717633474	4.71433331998118	6.83761564769812	3.66997929394706	3.71528686918144
Analyte 832	0.0924058025685532	0.0129922270475121	0.0625661970093366	0.0357051119463265	0.0703968896512991	0.0349283986756	0.0139191185161642	0.0568216091861498	0.0582522493374069	0.0546998620045062	0.0991613418986018	0.0095661772985201	0.0554107468517488	0.0505678297599449	0.0461358998405358	0.0299938784526703	0.00886052179569727	0.00570607649850095
Analyte 833	8.33666741694411	3.3937274723324	5.62780305748924	5.27499989752479	7.92586829004362	3.79714717693535	1.81105535125774	5.81358341748084	4.15205468027449	5.16672328284243	7.23562943510351	0.810402087697648	5.30019622577064	5.33900022467572	5.29884401760703	4.16156113814434	2.68495017985239	1.32674597821996
Analyte 836	5.82864290395812	0.0769497416602645	0.0136396416875803	0.312843719135158	0.0700868199308191	0.565932926900557	0.261419907636855	0.381276094474468	0.0196074822853722	0.105584399640692	0.0325415302193174	0.0981765791806376	0.174796018427987	0.264365840714039	0.0741762215788861	0.220663428593648	0.0501827245774477	0.0874551542362186
Analyte 838	16.3015596922496	0.172508247474008	0.0432928524992794	0.309173041253336	0.0385899366643648	0.807157508802495	0.502877200201794	0.743684716960059	0.00650860024609682	0.218829288446057	0.0461416484216642	0.132549271497391	0.707421787219795	0.360019877316545	0.24082614221095	0.500104312285301	0.109383814903751	0.269944183641118
Analyte 840	0.924113403680196	0.113915978711114	0.306176569247288	0.26727842134427	0.42393844379795	0.308194921290271	0.231846410490357	0.348532902360204	0.430999237598843	0.081853515031829	0.392140671634229	0.183987287754922	0.209582865011877	0.423486330109511	0.444103228910299	0.302344041204602	0.185425626874095	0.06889040587583
Analyte 841	6.90871399691862	0.0113244791183837	0.008053850115043	0.157970422678974	0.0104234105211577	0.359489948779675	0.18733392108508	0.252009673488311	0.00335036030568982	0.101137431665366	0.00976681120859904	0.0279111321321013	0.338903107280915	0.13080086433988	0.0395436049504595	0.11117763464299	0.0143654562151159	0.0559062979471061
Analyte 842	114.102093135855	1.23324202172464	0.712367436682279	3.58680187380613	1.06025663887522	12.4611634807231	3.45093632225286	5.01096638319246	0.74946016452022	0.859542700518066	1.31844439546037	1.03506870482482	5.12542894296404	2.53276137726179	1.70706642299967	3.21936427647986	0.951355218475687	2.207114227457
Analyte 843	9.66960086319398	13.0226943441781	3.96474345341119	3.50453351375546	3.62035144405614	3.96308547461724	2.07058570613919	2.75197257290677	4.86844086998181	8.82418535216856	5.58496462704348	2.65060266967356	5.88052778106731	2.75824715296288	3.49623462428983	3.9344865088306	4.18164583528666	3.87276262255309
Analyte 845	14.5731750255522	0.27325729461013	0.113722828480219	0.728414312615768	0.164785446077991	1.50115847953621	0.783163620289604	0.990719033545842	0.0880196115478569	0.485552110510089	0.218455957112532	0.336851044320233	1.26329073158219	0.435216783701739	0.395883176060939	0.519079849991958	0.197529921974252	0.397386827071756
Analyte 846	0.57900095183385	0.720299357459751	0.210679670623054	0.188767490877087	0.193105507913513	0.226110891550179	0.0619683412803867	0.133754287338148	0.305781721903776	0.537001351603713	0.359447591790286	0.113950047474629	0.340957100224658	0.144911782820751	0.220121938810426	0.206928254902795	0.256789419196636	0.219099260576466
Analyte 847	1.33671427820046	1.63760763283449	0.66764322107418	0.454062134990479	0.425027433957945	0.589340864951371	0.331557826878468	0.418760470192574	0.83165806046605	1.22828683845552	0.800548915485798	0.423194048989424	0.955128626505213	0.430982177422996	0.487605183924492	0.540204952523566	0.680975294931433	0.626596978014085
Analyte 850	87.5344388352839	114.567169536253	29.5243151227402	27.4076804534423	25.5527393621092	35.0678705091086	21.8516452707955	22.1164754518444	42.6630001956109	71.0462893031603	54.9495400677047	28.3530600181778	53.9844606587552	22.4721583269671	29.3366008382848	34.2598642534348	39.0937315429707	36.713992166771
Analyte 851	6.18320260776961	7.84748800658298	1.91359871513777	2.29349475707861	1.6333527858395	2.44186333119875	1.30082602451765	1.42458720955411	2.90824963280197	4.85815326332231	3.64544912083342	1.78822115420504	3.51633290595129	1.41990758351549	1.94358553564597	2.14298764530296	2.62811368019568	2.40641604165669
Analyte 853	1.60027977341407	0.0448828224933285	0.000390979896485478	0.0305071734126901	0.000461044196280781	0.178064555002668	0.0106151179144672	0.0544188994220048	0.00047623571333871	0.0786788914746657	0.00345525332128604	0.00392322810299201	0.100108987442813	0.0125761874832348	0.00617165728434058	0.035985861922503	0.000427250542572026	0.0240946837166942
Analyte 855	0.227202146200954	3.47155179335847	6.14782297405524	1.94344568671058	4.33615833383113	2.14510367216471	1.31928715065903	0.65180302131413	1.682174442272	2.17794564853343	1.58084763677035	0.939506968566912	1.92295170623412	0.761165071876844	0.863000404003896	1.22458497846862	1.55187111962267	1.45687974927879
Analyte 857	1.55956194684778	0.764131676272222	1.30975607417117	1.29240323861667	1.45459880878991	0.984930882170333	0.748210635485372	2.22428135856503	1.01890925667816	1.11860573356421	1.71136591726955	0.286124096946655	1.35277795585397	1.88378383575754	1.28677279301297	1.36636143296615	0.837575201792777	0.313181855736404
Analyte 858	0.223223100668389	0.295455879356221	0.257999329148281	0.273413199634084	0.304534782830808	0.344062294256405	0.248586952861013	0.13294137022055	0.366235061499419	0.289065868694363	0.371710828614801	0.267498068929409	0.29379758398587	0.263196871374415	0.284646583818671	0.45107046802482	0.292743852868496	0.263136785200636
Analyte 859	12.5896947153991	8.75728345586046	6.81695982790882	6.59455921671278	8.26523664479147	10.2482071652915	7.49098168409131	7.40159815343076	6.9539615078494	7.72999473096756	9.31364146687684	6.41787718175423	12.1446129594771	6.46744724774712	4.54385215703059	4.97596397503925	3.99277159635509	5.45196580201084
Analyte 860	0.000457257931630935	0.07635385185484	0.0941880139479466	0.0585852373658859	0.0583908790496029	0.0214370721914567	0.0258571203350408	0.0196528784458662	0.0685203315358408	0.0911436138816923	0.082057880130613	0.0116817211470434	0.01799620519246	0.00865035634151356	0.0325130157129734	0.000541486623904707	0.0553650414190153	0.0568008511624861
Analyte 861	10.3461490822558	28.7269522023001	11.701927957185	13.4795191001955	17.9480022453613	16.8962075630029	12.4800563763285	5.78545308754549	20.1333365075626	13.0063433686595	21.6152313665557	18.1413210341745	15.7365477913314	12.1451468670048	16.014747286424	40.8845455511722	14.5104987128122	15.0589151843057
Analyte 863	0.73797312454357	1.56234572444723	0.634723942864481	0.731616209681734	0.841469561435112	0.934722616336183	0.69166472233051	0.337912470136414	1.0218852974313	0.928571288648418	0.680033793939704	1.25000732849174	0.774246408958479	0.718518494643878	1.05487405827086	1.51638847513736	0.931761798795124	0.908490642809187
Analyte 864	12.2405220470735	1.44747658778241	3.43875814791347	12.295345120825	5.91098997212348	11.0806612783901	9.55354598512378	11.1334753066454	3.81678787646894	3.43981246363746	4.2561637001988	4.43150121230373	9.69763927233955	10.0821633559018	5.15109357968154	5.83920466450199	2.32551258942669	4.67038687261367
Analyte 865	0.603446549055458	0.764547625068838	0.0649493270213466	0.0373669405429631	0.0708203091371305	0.223444612088391	0.123685741880611	0.0358380516310811	0.277250890829991	0.225329659055901	0.130469828938529	0.417068442006337	0.535361647182255	0.0775679269630501	0.0929351162747652	0.54241447323822	0.302444677048541	0.441986927394747
Analyte 866	1.32959048685583	1.71911106637257	0.0847551152637528	0.108953084507084	0.125726401076789	0.501061715214507	0.26084603430801	0.0839284647734413	0.628925344422616	0.436085597938698	0.318945544188257	0.880032012946814	1.21624393523232	0.150973568548411	0.205640050495186	1.15232657292262	0.633172267367888	0.939429408454538
Analyte 868	14.4898930646591	0.86158745302718	1.51654311657259	4.30214942754978	2.2971052451474	5.44691078831512	4.33729536320435	5.63861107243116	1.7731616163457	1.78418312580462	1.20622619236834	2.18890544338214	3.63445131544704	4.32877361398782	1.80740666250873	3.45453444188358	1.3235902785184	1.91022788318706
Analyte 870	0.000457257931630935	0.337047141256493	0.204550177962936	0.0786615676546273	0.109535017502476	0.200379982596735	0.0482568554382129	0.0232996528693034	0.119504261634496	0.262478905022579	0.115352541326843	0.138774592475544	0.122652657748595	0.08205357667777	0.1982284994385	0.187727145153286	0.294122458324226	0.213166502950581
Analyte 871	0.201152136524322	0.0123176864573505	0.0422002942178333	0.129167895468639	0.0234410123179451	0.124714560821048	0.0162484984956583	0.0396912659294846	0.254195891873975	0.000402192236339797	0.500293444980688	0.0254342954436656	0.0153868072523235	0.0441210203523791	0.0430893339230179	0.229177866146818	0.012869930578834	0.0211583421144461
Analyte 872	0.161951800901138	0.280298455187618	0.146706037009386	0.129652492425716	0.194180978659361	0.128957863432034	0.109902401297543	0.0835881022822338	0.13252039532031	0.294307254313008	0.203580393086979	0.0455471555022474	0.205065163516503	0.143566908414685	0.19900519751411	0.0874541249204202	0.191060791306159	0.314031333127376
Analyte 874	0.1952467443014	0.292795323164207	0.149329938840866	0.189144084099479	0.149472905800329	0.126971493024929	0.104431064696361	0.0520661238081232	0.193207866492518	0.262252790149898	0.164799986251284	0.0515645886498704	0.189256026362863	0.134000673259986	0.183788517620983	0.0792514351072199	0.177977244860766	0.217037388967682
Analyte 875	142.921597216627	211.615343164372	129.187836669817	132.71006412594	118.73077933325	121.162193305519	79.5660271930617	95.8976269971941	117.619165898066	241.310842192316	126.325639771174	44.6106898123535	132.493361512534	104.264723239553	144.769280562218	114.798282391496	214.683345793277	166.638305789301
Analyte 876	9.33730553275547	15.1809941850185	9.95668109816486	9.37305718824773	8.72846295921818	7.90819320164927	5.76315218084548	3.22184667124988	8.27099282489242	17.0268685773608	8.96650301852152	3.80809374467147	9.32715534829778	7.28278024080472	10.2011241006193	5.79797112282199	15.1616263480185	11.8684763629441
Analyte 877	0.0292457939648064	0.196413995314983	0.150034370038062	0.0760741527360549	0.0742470858347594	0.116143094837434	0.0486183889813182	0.356589125188213	0.769454619569738	0.428466783317456	0.0960664505593288	0.13797548333711	0.186027818806083	0.134604262250751	0.0428114268568479	0.187071245192185	0.178003579686639	0.178096098014283
Analyte 878	0.190586932822932	0.305768991654044	0.157442293092627	0.12426662269791	0.0793330842816776	0.0946938171766264	0.122606045519291	0.0362088336733328	0.133719147494715	0.359973766114567	0.14522210899212	0.108136067973101	0.130534432931746	0.106071361109454	0.166558123277354	0.160403328192959	0.20736995662053	0.249725038190372
Analyte 879	1.65246742373115	3.59491469473409	1.84455065463385	1.89522454136945	1.62107745330235	1.69049758506993	0.939744476231236	0.610502523991214	1.60853267309001	4.01044610719846	1.79551411273154	0.536201147743863	1.85233133677286	1.48084523557097	2.06517961948654	1.16684394983274	2.27283264899946	2.56417363874261
Analyte 880	2.43573114130132	2.94165088021066	1.7955035086171	1.70260301559855	1.68899903115147	1.66132819119845	0.993343864496785	0.588693332293468	1.58103215684611	3.52710848968384	1.74270954453336	0.560177579288868	1.75326657443023	1.49157494836335	2.00701520057699	1.23247594601147	2.65357810807625	2.31842452052661
Analyte 882	0.293703133862954	0.610224544753718	0.220927627220294	0.215507692839672	0.132186633416296	0.231834334469631	0.0292133289966786	0.121158717767081	0.137591614578705	0.823773963935467	0.211875743453487	0.0261602433774877	0.133167300819619	0.16042335198329	0.17839199068276	5.63884362561538	0.231405546881716	0.368264787286506
Analyte 884	0.39840318114948	0.578201821524595	0.360774529306459	0.319314227326742	0.33094131584231	0.354746789093396	0.23747871450806	0.178658182790553	0.294503039674372	0.651346926033326	0.343893435421451	0.232641421775393	0.356596069554179	0.26975991474301	0.380830889886182	0.298865967252684	0.475927730589458	0.430285989449918
Analyte 885	0.813742682677971	0.0197270922774341	0.124813146485954	0.0895889017673909	0.145833041712014	0.0616691038728856	0.0754055004597979	0.0784016766262503	0.188031157727238	0.0129385584459049	0.0658095929786122	0.0551763588373131	0.0678578267127487	0.0759617383122518	0.161920128490946	0.408640574406406	0.0577491515190596	0.00947094530986555
Analyte 887	0.374665603305513	0.0382325048139064	0.101063290193372	0.0499317129759747	0.0853656332409443	0.0136618604122003	0.00330999041560246	0.00940619966744852	0.065531470776851	0.000402192236339797	0.0769795866965239	0.000394062294909688	0.00261520193986203	0.0689223595788758	0.0995339013398118	0.0279458378528168	0.0159327188226752	0.000403137796734672
Analyte 888	0.235444316558419	0.0275316774758517	0.041176765967671	0.0543486998422384	0.0841952145480013	0.0812561151086219	0.0668237012323471	0.0853082712068251	0.20122557781934	0.0116225863986365	0.112673429787303	0.0322987935020652	0.0322821410280644	0.0754264021711342	0.1413915925425	0.284993542656705	0.0263167062819628	0.020106673139346
Analyte 891	0.0759338181480295	0.000406899832936908	0.000390979896485478	0.000443325259566794	0.000461044196280781	0.00280065939780163	0.000411534854424154	0.000305075118963216	0.169376199931696	0.000402192236339797	0.218526813237638	0.00182541399729707	0.000434683283915851	0.00248716388086136	0.00265241601845498	0.18936743348269	0.000427250542572026	0.00267796294099534
Analyte 892	0.188629405106753	6.11232959470331	13.9844176738934	4.37854370328996	10.2330363321541	4.93060739107498	3.01488603550925	0.250864168219808	3.12298225762607	5.20216523437269	3.20084953240134	1.97665941561462	3.7933214799989	1.04572563457286	1.68634204535797	0.706314250135439	3.06304910797845	2.82394357334751
Analyte 893	0.0965551161191394	0.132777279134657	0.0746350161720075	0.053607917392206	0.0840648095129278	0.0648076167580869	0.0330080717741241	0.00858940734550631	0.0760214347804279	0.09945032679006	0.0783810661053577	0.0479250408196962	0.113810968246129	0.0485028242216213	0.0337601531179627	0.0214618475529155	0.0534353928954152	0.0518778920913037
Analyte 895	1.3913474879814	1.88960900810012	1.21825252150088	0.831370932347855	1.16644692637081	1.09178800276506	0.669762637217982	0.144591973482355	1.08506979190028	1.55673614423502	1.27982473663608	0.777943325634514	1.75651156426707	0.900816391411644	0.609448675297549	0.385389659714222	0.750666717360027	0.840952070650731
Analyte 896	23.6261803377169	28.0106482693166	17.8516135341063	11.4832604455589	17.1544999986872	16.4519790351211	8.37963829597267	1.53057474721882	16.6418928569678	23.3934831117432	17.5839729607691	11.4624002603309	24.3605263933628	10.6023765396873	8.9244128905675	6.16519173841658	11.995089298764	12.929388095199
Analyte 897	1.20308273765746	1.47213760095782	0.930299946613186	0.546125787905007	0.887404616779068	0.871287121000902	0.402481090793855	0.0977412302559369	0.819028473840527	1.22465734864716	0.909616625935914	0.567332055793691	1.25183844370433	0.534610272578156	0.443860738342702	0.254545295298124	0.584207263677843	0.666152885148137
Analyte 899	0.165776158349202	0.0464618795920769	0.114831359512228	0.0727815392531131	0.0831619571221847	0.0605424996307238	0.0232927064696581	0.0463152236533266	0.0990184334889673	0.0219590971483373	0.171544693042588	0.0362184122601363	0.037829776964311	0.126366676143312	0.153159647524432	0.113789234681814	0.0363537430404499	0.0366035753899204
Analyte 900	7.30874091159165	2.33598145174407	3.73645249699409	3.88163624531463	4.48450956971682	2.9531897656151	2.13366127490162	2.31179548497435	3.35271672062697	1.87163320870292	3.38845630066326	0.816547140951851	3.69210170427003	4.01100321429259	4.07116733150201	3.6595743086678	1.73572271817621	1.01256656707158
Analyte 901	0.270895716380165	0.262270724294193	0.36699631395183	0.628358921268719	0.195882029716898	0.532751719778653	0.33317292296805	0.497572927170588	0.532964998697344	0.237243354351905	0.760000455058431	0.395797369021819	0.478250165880019	0.172808067964674	0.506182066541289	0.828968644305969	0.137261449960315	0.179212500540619
Analyte 902	0.155269471035679	0.025338885577427	0.0243524918800208	0.0230411559135258	0.0235830041673843	0.0721533977247919	0.13811551076732	0.150475662811119	0.0592249886195067	0.043050974610565	0.0437391009002504	0.0215079274726431	0.611901291381479	0.622263305662542	0.0107931091562221	0.0755520609301991	0.0200918583344277	0.0136662432504964
Analyte 904	2.05211214224664	0.912593493327096	0.638106009997039	1.41161424410332	1.37462274872669	0.992301200387914	0.664226844545579	1.76772591335573	1.17645314031802	0.227972656275615	2.20530696723337	0.777913537570006	0.646465676165101	0.883440985569375	0.994831513166656	1.54190650370079	1.02091801648848	0.497397625319712
Analyte 911	5.38360457356194	1.11839303316683	0.886897858272636	1.23550364677864	1.28548613200367	22.9603850053141	1.73682870446522	1.3429020893443	10.3812984590498	2.99453713058483	0.70697729706886	1.7421151120137	1.55307493693314	14.5890356260692	1.31127264789077	17.2963414750059	0.996318566291318	1.37265621301107
Analyte 912	0.0295722522843773	0.114916106456456	0.0280685173399774	0.031381555234382	0.0422105986239558	0.033347220386218	0.0323755978670492	0.0185107575332799	0.0383820628730665	0.0742238442597321	0.0321168119318527	0.0268615295535135	0.0322050374704734	0.0323599828670601	0.0381202433516438	0.0426165219982309	0.0155166002229407	0.0375508428367252
Analyte 917	0.194682604664421	0.31768486162074	0.423409423903957	1.27823036414277	0.424174119483118	0.295893523494982	0.759292196238105	0.256674419391286	0.667533711975354	0.267829809968692	0.760873885968334	0.369741028112718	0.29282965936891	0.361414176578242	0.381879192997634	0.620954540106678	0.40152679980783	1.17355242932088
Analyte 919	12.8656439865716	22.441631012785	10.1460403574819	4.65631963538834	4.6579056300597	5.07834459098292	3.56327464364287	1.35362734477825	6.78138032653877	8.47247960980862	4.98896957255231	6.31298553006023	3.95292218343066	3.76959821584899	4.62760894564252	13.1285906611502	3.8855134337997	19.2192266284775
Analyte 928	0.515598917093538	0.199776330777984	0.149688247395983	0.191691950501669	0.188123785205062	0.203880766194048	0.318890260408228	0.175890173192671	0.17092619602116	0.255373987745062	0.152658485205358	0.143973399531348	0.10808709252363	0.15975880512012	0.150194655559646	0.175293566076249	0.206711552629249	0.144708498662694
Analyte 929	0.0797138583673991	1.22237407208337	0.056447289633674	0.119545044647874	0.100257603681727	0.045833958295173	0.0955530102241276	0.104267250624698	0.203275640876136	0.0316185645607044	0.410120430369421	0.0147188096811538	0.231844653562675	0.126991563729955	0.0564458516706045	0.000541486623904707	0.0412504871582642	0.0534740211825935
Analyte 931	0.375399420870345	0.151504448269089	0.115357241558922	0.139207392801344	0.139545340984057	0.15448463999884	0.226057339242356	0.0735090587277023	0.0930167883421982	0.154731890707826	0.0920178575159476	0.100051299385771	0.180615697554193	0.117908888319857	0.0960728789578404	0.234471607400298	0.101384812905851	0.110769234287101
Analyte 933	0.388603525207385	0.446893279528191	0.0982216718758301	0.112593810780313	0.0535465592321872	0.141414635663039	0.0396250308710625	0.144971715559719	0.137975827403679	0.269020568521794	0.108642548121248	0.0535767946271848	0.106075381668949	0.0549206260179615	0.0322253203742636	0.067940553506752	0.111183047908638	0.0954362299379139
Analyte 934	1.06738025416409	0.618386119787197	0.48656142732491	0.795485434779439	0.519062920493865	0.811843224589053	0.401279140519544	0.659523964601402	0.681843608614662	0.376065471753804	1.18744071665484	0.231541202225778	0.661904451050263	0.638253843350567	0.424003370482348	0.506861969994298	0.357070050320498	0.312819990714188
Analyte 936	0.121310558056874	0.0550205719164425	0.054127030912828	0.0643587993618123	0.0476541186215416	0.0821823672468393	0.0347898052194804	0.0730402701143874	0.0716610548101925	0.0275877492624974	0.136160179597954	0.0250749416514772	0.0600693565442494	0.06264494429994	0.0422055955559897	0.000541486623904707	0.0321183722583624	0.024549314225675
Analyte 937	7.95835539289403	4.22687255867594	3.78893038590435	5.23082995315041	4.08428384706282	6.22870857809226	3.13982211761965	5.18330111905184	5.4477896107404	2.86833530551258	9.51998167294801	2.09982617459377	4.05397116111861	4.97140602077051	3.42903658449902	4.12010155181288	2.83302053418223	2.53983970956807
Analyte 939	0.901924596836991	0.366640142266172	0.525738010265333	0.703225797148988	0.579568407362212	0.935777658316974	0.435373554300333	1.01978729854689	0.894603833902789	0.193275268222864	1.72941864609526	0.250410526844684	0.705401606053999	0.946732968533044	0.434591322483892	0.668340596139893	0.291374375764112	0.288150940494242
Analyte 941	0.0399815949585439	0.0350435698087655	0.0396190664522333	0.0391097888150262	0.0345509216363953	0.043449949321092	0.0308755373249298	0.0381997645185542	0.104519183533531	0.0347639267479907	0.866353842276539	0.0882310009217791	0.0314432882111795	0.0420317647146757	0.095855774730295	0.793537173142927	0.0997121330877958	0.0382988762296873
Analyte 942	1.3164627226312	2.02161857991337	3.43130668935799	3.91793595972473	4.51409138298316	3.289452361882	2.94192890445573	1.134195157228	2.89129031614764	3.18675550393838	2.80359930488571	3.93217932050444	3.19065889309265	3.16312060217582	3.26352454634899	2.72596298647717	4.36637341601031	4.16167831324124
Analyte 945	0.257577629666222	0.0117293818926469	0.0464713397374721	0.0898493231844364	0.0476713099009352	0.0334490140141484	0.0138447293086227	0.166121421539788	0.0232089538773176	0.000402192236339797	0.114820408502961	0.0063979799728041	0.0469270134791818	0.0636882554999457	0.00778057387081524	0.000541486623904707	0.0104231007745245	0.00428345831475026
Analyte 947	0.000457257931630935	0.0748565379776867	0.0184355849581669	0.0180854419950643	0.0308132417235703	0.00724536621424129	0.127489732590729	0.0233149959627246	0.17516023694181	0.0345970442207021	0.919348242311944	0.0858504634777893	0.160213675858201	1.26705123577461	0.0125199702596403	0.115166897429827	0.0359388056172173	0.284849130663922
Analyte 948	0.567169230399038	0.0274054749612468	0.479320979506178	0.204990613137316	0.226852818881448	0.466418356686217	0.129904077634101	0.769571915248061	1.38616764402348	0.114633866335534	0.933807191065866	0.129908147741751	0.0761162368453349	0.202057524559582	0.405286326820603	0.109037482520236	0.0638840844129896	0.0898589074255831
Analyte 952	0.154250780484117	0.0433529749690344	0.147107468756863	0.0518182696011244	0.062983664023057	0.190981712443748	0.0625109805413916	0.207864918497481	0.328732008961832	0.0569179359326863	0.198630737624681	0.0852449185961733	0.0372702360768967	0.0627056746361569	0.0992178631760338	0.169714024267163	0.0451227260133792	0.0340648600785708
Analyte 954	12.8480071966186	4.11736258709946	7.46935709249817	8.38802763392912	6.79164703164493	16.4210376937465	5.34352799265806	8.83013816578008	13.007670498174	6.6109232965667	20.2551761130668	2.41122434557977	5.11702944621944	9.27123326314044	5.78023887233563	9.35456458458017	3.51376402153349	4.01378988323382
Analyte 958	0.00603023751151925	0.100388503168615	0.0537363943903231	0.0618372663927486	0.0997093836214508	0.113965373447414	0.042558266589942	0.0333533896490031	0.034912560202954	0.160091416523049	0.0114552954555674	0.0193577170280883	0.00740981612406481	0.0644832400329683	0.0185300705124711	0.106167582860077	0.0393159856177115	0.0674612027474317
Analyte 964	0.000457257931630935	0.134873167303355	0.302079925694963	0.2379903240906	0.26097909884963	0.0820239264809104	0.0430399355577497	0.0520170176300358	0.218897953450451	0.0516201651286492	0.923177460370807	0.063838792700596	0.0445711544052022	0.284049932034602	0.55175610088421	1.88115934297429	0.368931471923348	0.0983512473303356
Analyte 966	0.522269933116503	0.194975926671068	0.364732870215693	0.670592146095603	8.18827613072917	0.230515930510337	6.00485678605914	0.669085385600478	0.300108580132043	0.134565470474653	14.4934101809218	0.717199006706142	0.313830587497095	0.37274726772392	0.314339893295591	1350.66374599776	0.881485141491036	1.34774172199406
Analyte 970	4.08776302779507	0.888379682408967	0.251823725037989	0.797457356904566	0.335555233516441	2.31646398562119	0.394935504713874	0.555470669892364	1.16139297920012	1.40440347341862	0.182776931799209	0.297459087158332	0.382333593924411	0.49087669750508	0.263504183100051	42.5664257430753	0.431969581651899	0.323471503617113
Analyte 971	0.000457257931630935	0.036163090106372	0.0428451615449832	0.0509719333892585	0.0395355626540493	0.0385345327611745	0.0279183680243627	0.0214406855747932	0.0597121249418798	0.0474767444772635	0.0974869807753737	0.0533562488806753	0.0406920563809992	0.0466829951808571	0.0673296136895768	0.118593220583128	0.0399163144332089	0.0390885676397461
Analyte 972	0.0516913879327597	0.0495742713800217	0.0158439139313052	0.029266472553906	0.278824415059737	0.0355689743859581	0.186049963542114	0.0301255947547374	0.0541182406211442	0.0259884425412011	1.00494607388329	0.0269630171321212	0.0204229562570165	0.00913672244146796	0.0231154468121102	105.176663007614	0.0349703392233304	0.0910846907477577
Analyte 973	0.344115569371315	0.0846268546666569	0.170367529345577	0.128837171424419	0.176028498373946	0.186022714842568	0.147205949118749	0.108067822821232	0.17006463564067	0.104246189659755	0.233300543812796	0.327985389723968	0.226250937348983	0.111713221123071	0.235773687523584	2.48381116170683	0.187073931036672	0.156570764805138
Analyte 975	79.6779765138581	4.5832561802547	2.57270415111685	14.4763907243095	3.30517281277812	11.1158885769007	7.78408362256542	7.53247885822778	4.96248743945082	4.99103622741945	4.32650240113328	4.03490607958798	9.22383675033387	14.848740476666	4.4499070667406	11.3404778523828	4.09962595465991	12.0085368257093
Analyte 977	0.146682381763379	1.19662952174976	0.489777087501049	0.571624393723768	0.26027810667346	0.52805571639422	0.205511159822708	0.342931375156182	0.742878632808482	2.14570005358326	1.02393080818172	0.413975119377567	0.351759447961873	0.538418906939335	0.861629668152464	0.840157967436268	0.796215285294803	0.852152345210739
Analyte 978	0.000457257931630935	0.36884243758865	0.137683596806171	0.194879879342853	0.0750565945943015	0.139182408088262	0.0523058686466232	0.0782912809764803	0.218322970174563	0.658516028536674	0.304195374296781	0.123021687871659	0.0956417328608506	0.162462571023678	0.273547017210317	0.201285221886961	0.245107230949319	0.262323330829461
Analyte 979	0.000457257931630935	0.0021095037441774	0.00351284700782039	0.00642716906306302	0.00569242791503128	0.0627486312043274	0.00592877720508486	0.00612401546548521	0.00047623571333871	0.00389351228817149	0.0214342243026053	0.00348308558822907	0.0282953901102212	0.000403461195109541	0.0396466580251971	0.234214185834939	0.00771880070367896	0.00139024211666599
Analyte 982	0.544644259753755	0.000406899832936908	0.000390979896485478	0.0657925284817042	0.072620738661216	0.0113951583597975	0.000411534854424154	0.0402586967191642	0.0808832933094649	0.026854135400026	0.00881491742555608	0.0930773020076297	0.000434683283915851	0.000403461195109541	0.172766813060666	0.0464401538719427	0.164531307901221	0.000403137796734672
Analyte 983	0.0372576106063531	0.13611557293952	0.1504066318413	0.230763532505487	0.168908620622501	0.126084864803371	0.137670994795239	0.107447437555452	0.18234587187056	0.130864249081397	0.23348435498625	0.134143740869456	0.146092846197251	0.140369531910703	0.149370101157766	0.142050618899945	0.149983308204126	0.120751221700242
Analyte 985	0.0178448800982806	1.18187045744022	0.134172700055486	0.196256364969551	0.177845096465632	0.0887177934152563	0.147398730807011	0.28950512408377	0.214193260526074	0.0772405853684399	0.904613759189005	0.0444769858799059	0.462264277301633	0.222158692368414	0.154245428078312	0.022806458886351	0.0641944641341844	0.056752423417601
Analyte 986	0.484372841817523	0.00128195093480058	0.000390979896485478	0.000443325259566794	0.0110993022707803	0.00042498297252933	0.000411534854424154	0.00120002295234575	0.751660864111078	0.00243445736180137	0.908722943922779	0.0917362981222371	0.000434683283915851	0.000403461195109541	0.000418823224307492	0.723461099367184	0.000427250542572026	0.000403137796734672
Analyte 989	0.155723124599629	0.00123116085608858	0.000390979896485478	0.000443325259566794	0.00296067090493654	0.00042498297252933	0.000411534854424154	0.0011468664825857	0.238358050996524	0.000402192236339797	0.277081912903981	0.0288286381080643	0.00144097997623164	0.000403461195109541	0.000418823224307492	0.216669770773982	0.000427250542572026	0.000403137796734672
Analyte 990	0.000457257931630935	0.194693308154117	0.1229985970945	0.0742799328861147	0.034229377929754	0.125663096726667	0.0221539953029241	0.0148892021829602	0.00047623571333871	0.305044266170574	0.0040700253066068	0.0106132493127895	0.0132662614162003	0.00149772651642167	0.0206274317194958	0.000541486623904707	0.0289351452557392	0.0300746450962793
Analyte 1002	0.000457257931630935	0.000406899832936908	0.000390979896485478	0.182378190933931	0.0725699002517868	0.106661953769353	0.000411534854424154	0.135412110825277	0.169985523360907	0.000402192236339797	0.281554452975987	0.000394062294909688	0.000434683283915851	0.000403461195109541	0.1186616096426	1.14478957466554	0.000427250542572026	0.114189684647908
Analyte 1003	0.067923250677546	0.158097770222945	0.0741667769724784	0.0870547058609474	0.189218495689035	0.114595928225689	0.0432386998208166	0.0438936121046356	0.167645879313596	0.143856183593386	0.373345210046308	0.0500451623790163	0.0712410993272487	0.093413054861405	0.12525567566729	0.277401675562043	0.0485620443016519	0.0530817419831528
Analyte 1008	0.396275985234127	0.000406899832936908	0.00472250649905788	0.057382209588576	0.000461044196280781	0.0111674154454152	0.000411534854424154	0.453844078792916	0.00339820365659487	0.00368723303601248	0.000438057686321194	0.0151290841487824	0.00142811847781762	0.0163899284709102	0.000418823224307492	0.0628735738770193	0.000427250542572026	0.000403137796734672
Analyte 1009	0.0423332500226881	0.00298658518195402	0.00345311985679771	0.0117987446672078	0.00161678918008365	0.0104430466705376	0.109178755303143	0.59507743990201	0.0034940907460526	0.000402192236339797	0.00440160483410477	0.00150032033899595	0.617619817435982	0.452681414447581	0.00289825282905333	0.0176110936584255	0.00266691493246844	0.000403137796734672
Analyte 1016	0.000457257931630935	0.132380609652812	0.251840531880586	0.254226491399887	0.247249222227791	0.136687843564441	0.0518282825835175	0.274706055418751	0.149504408350589	0.324382805918883	0.601036686465456	0.0583707302281136	0.152013529799031	0.390498749503878	0.291107683400924	1.31360804176606	0.195155621218866	0.050222190880142
Analyte 1017	0.000457257931630935	0.0223369000740511	0.0395268421716772	0.0398050062873719	0.030888803405432	0.0205290359133838	0.000411534854424154	0.0393952712031463	0.0286881246335988	0.0333507911835799	0.0899564011560239	0.00246744586894627	0.014783091709434	0.0720046675952106	0.0436765310163633	0.208950847905065	0.0130559680627914	0.0109659999463482
Analyte 1019	0.0356392458431972	0.0287603723211162	0.100718073376736	0.211198071360799	0.0381011722511286	0.0922507680465046	0.0531370113817241	0.151714046933949	0.164603838628237	0.0347069219560976	0.241251562022126	0.0230071961906982	0.0589831062774119	0.366164954800217	0.161033888947815	0.178808331154217	0.0374687118812556	0.00740315809049444
Analyte 1020	3.1949214411948	0.390065503511144	0.27169011032786	5.07778592317252	0.395527169310704	1.70773325917245	7.54832758561932	5.85533883495589	0.524171510376474	0.558492001943998	0.291339162859749	0.308685831235607	10.0638413137073	6.54569025252244	0.526807922387575	0.792881972175551	0.299383179157809	0.375931670685465
Analyte 1022	0.167785643447908	0.0168242725353574	0.0270509452455419	0.0242054236805539	0.0244331692969158	0.00854582357014061	0.00358755955710877	0.00894820165114307	0.0169906375367657	0.0311201685958071	0.0757018818851959	0.000394062294909688	0.00993292511343278	0.0449022767275954	0.029302422832065	0.152705228620921	0.022508757516531	0.00143690547141353
Analyte 1023	0.000457257931630935	0.014208312813055	0.0242011917777069	0.0283407982752252	0.0312677582504678	0.0209882448737735	0.0113023761524944	0.0318188865719908	0.0252415571192944	0.0303240865018103	0.0629929918535806	0.00895464531295383	0.0166826422559532	0.0432080292240104	0.0340911337320673	0.145336357934805	0.0236868807298585	0.0111538817566713
Analyte 1026	3.9227498150672	0.0684128521817597	0.0490978190849333	0.37658976765301	0.0526541327833507	0.812755221032759	0.156539846633659	0.223058259298722	0.078333356846984	0.59808755146489	0.0541295951576099	0.106318445242776	0.184164222086165	0.223381560877454	0.13471260508973	0.654273956008261	0.0367548768482537	0.15956819508598
Analyte 1030	0.963005713064884	0.00444514838567787	0.00109720124506037	0.0641395557863595	0.00241616051197412	0.0397427497677544	0.018646241273577	0.028712872506675	0.0166365932663184	0.000402192236339797	0.00743879765237161	0.0260775243623911	0.0359073544046194	0.0327837135320027	0.0435772499531867	0.000541486623904707	0.00306500333255039	0.0239532750893351
Analyte 1039	1.46060916650952	5.20346935006091	3.61945713631695	5.79404996631967	4.95794168128825	5.4002501052417	5.97567659762056	3.31390316228313	4.85764003016236	5.43932249557345	5.9616306208049	3.38976774743135	5.58961949763621	5.57696175412199	5.17352212404866	7.33859200347645	4.89183168005759	5.8276913675305
Analyte 1042	6.12155079765467	0.470715152910401	0.844471807197564	3.53700495514464	1.372709396161	7.95082397005212	3.95495781749398	4.44630634887204	1.00696068853385	2.85155236029051	1.0702742020024	0.961948995215668	4.17774751481933	3.79775792815616	0.951955660156386	1.84316212157612	0.840518990441803	1.41166073774602
Analyte 1043	0.000457257931630935	0.142658584721929	0.174265703122851	0.159444174930606	0.207534818098749	0.165044376140558	0.177879477090813	0.121641217111799	0.392790016833638	0.141596177411273	0.246806948486454	0.190360440547104	0.0970780206972103	0.177757994473083	0.190791779100995	0.22346692033688	0.206711574315376	0.180689155996466
Analyte 1047	0.433784051453915	0.530355866558394	0.516373503435029	0.455309826479631	0.592948595464389	0.651927405587486	0.583038657946955	0.342377043913213	0.521910746698446	0.61487191186912	0.507150046661252	0.505890455535343	0.580318436286517	0.522291394083	0.526365189882129	1.04565218685787	0.523922746416275	0.488960369114574
Analyte 1048	0.0102355544581141	0.0897649798922055	0.100692059739713	0.0839128932550881	0.107760968048328	0.0827058191784408	0.0918144048459547	0.0612635204627652	0.138704765387314	0.0702429892813409	0.119916246303585	0.0917714742434316	0.0736564344268264	0.151841119803177	0.0860031460058591	0.116430510956447	0.0985983685648726	0.0943556830411272
Analyte 1050	0.210489101527149	0.581951609833401	0.300910408360105	0.291352324532722	0.291328614924689	0.399503895919235	0.142150753428846	0.111633133823135	0.303870357307484	1.10604632196401	0.29873221933263	0.105781772185995	0.143870073349579	0.239942842085864	0.27713164283785	0.516432024564588	0.289895857672903	0.384636423429809
Analyte 1053	0.13456966507099	0.330342702564267	0.33175125671968	0.371116277822516	0.423366180465213	0.451966204817668	0.6067326315612	0.228118148708342	0.401607001539129	0.239503044957608	0.411218207049973	0.672716118142481	0.374509493655701	0.286745999970501	0.262710220503846	0.69101422188545	0.36822977997618	0.288654135541172
Analyte 1055	0.000457257931630935	0.0480624608352463	0.110884998156589	0.0948124672970467	0.0840806693755227	0.11889956987696	0.0067712875783302	0.0499384304771928	0.136215168178513	0.0209045250196455	0.113785602455296	0.0244659317408378	0.00704788475534217	0.0161627766387502	0.0176685939434046	0.985100303486543	0.0372185427712452	0.0129946085897433
Analyte 1057	0.0193501928777726	0.12748632147775	0.191028760513974	0.304527271216352	0.27026374445242	0.198774829119703	0.171445729576692	0.150253609062125	0.255706087417901	0.173748756981874	0.223315603496773	0.15906102837555	0.162090778983316	0.246370177575334	0.152520440968891	0.233468835600351	0.211629841115569	0.234745244879903
Analyte 1059	0.000457257931630935	0.0487607016189604	0.050608978428382	0.0631709127914685	0.0529301959950702	0.0391854923848741	0.0515198708949929	0.0299797100799046	0.0985214637351601	0.0580981189538887	0.0823335209502018	0.0537261520503025	0.0685886790836246	0.0399726352762677	0.0496022385753489	0.035796000487475	0.0537318029596354	0.0506766719417865
Analyte 1060	0.245998076410757	0.216333012697142	0.0107297859798473	0.0672213601937196	0.0408894766753005	0.00918939977851952	0.0192315905306365	0.0384615871281165	0.578422139348455	0.00920529227503931	1.47618379231578	0.0110586750801054	0.00684968298382466	0.00524394443587235	0.0313133921465902	1.62150879666761	0.0312124188616299	0.00460337489855885
Analyte 1064	0.0124000671154928	0.0415700288026117	0.0165247911416012	0.0727078809460524	0.0667323469775584	0.0794308326222414	0.0426743600230144	0.0390773700840992	0.0487443466084226	0.0744838461832517	0.0159341309107228	0.00672013154785256	0.0279108507715784	0.0558805953046796	0.014472957198903	0.148586847692533	0.0142280878957164	0.071839800655754
Analyte 1068	0.0299033852296739	0.159093024128816	0.216290336812049	0.273372193856949	0.26624027441058	0.232983625922356	0.221271260551948	0.137367474697411	0.319639152564758	0.188016519378291	0.28435808284602	0.217123692831688	0.213382528115961	0.313517171325206	0.24239820953209	0.210108769189149	0.217717039582249	0.229407774091968
Analyte 1069	0.000457257931630935	0.133473365155212	0.202206993834557	0.222934860083539	0.226813881054363	0.303856412986237	0.184474602565678	0.139887845548251	0.297675436267845	0.15612424368534	0.294327970123391	0.195437660115147	0.222295715622421	0.314572944548643	0.201692947536243	0.220283749357746	0.178328613889881	0.283387096007729
Analyte 1074	0.573672184152827	0.312224587811712	0.433137828377465	0.485209433792884	0.642145976945135	0.584661550733285	0.311327641925842	0.278873422228995	0.513686388685517	0.461366761871805	0.525367765931886	0.451607311043143	0.886727354636152	0.342839098831068	1.08133027417221	0.719835782102948	0.328676085326775	0.512188732627413
Analyte 1076	0.000457257931630935	0.396010439318163	0.503353006709527	0.626176213415989	0.602980819722998	0.693714818028024	0.606409578882516	0.495902175313869	0.740672478050666	0.52868254944041	0.809218139276024	0.481532483361184	0.705530893809911	0.630456395299676	0.331127759445972	0.647592094688672	0.501589606582711	0.759994170034602
Analyte 1078	22.4048080707387	1.65007742006884	0.666317538843707	1.19488440728587	0.810756765286571	2.56688995489952	1.20790621478456	1.51152214343402	0.798851651914384	1.88623058812763	0.826562263384401	0.639605128304012	1.1459421802568	1.33301100220537	0.712500506100255	1.75696245718755	0.581738865919326	0.785477834433979
Analyte 1080	0.00839348152163092	0.0382921914894166	0.0885763090980114	0.0975893622352264	0.0631315079877348	0.0651501531391984	0.0300259736833575	0.0936604173039668	0.0908328373316149	0.0380750572790659	0.150763934230398	0.0313985707957347	0.0412797060115465	0.0549473989166434	0.0392950847714626	0.0874878821326755	0.0327262209300878	0.0277858815645572
Analyte 1083	0.200346049055734	0.0791667840895605	0.0950495210139946	0.18905084859625	0.123242743858395	0.106886068107834	0.0859766025562428	0.0670061579232837	0.128044359040442	0.0981858675611736	0.133814906914241	0.170134406405165	0.0968183905385671	0.117718166186172	0.101824327911838	0.128174948245301	0.110281260184607	0.119773284794546
Analyte 1085	0.000457257931630935	0.0648815329585762	0.0660518824702967	0.0907195967430382	0.0539142369663809	0.138027992339731	0.0655322095982251	0.0497984522425572	0.0826020489372641	0.0893928540517646	0.0361323704790673	0.0960646170620745	0.0460137950060027	0.0640374112236104	0.037281185329113	0.112252977955307	0.051699093113468	0.0583720823775488
Analyte 1088	0.150866018484858	0.280328202557973	0.325932824135913	0.499520450478487	0.307634673039024	0.473396057805307	0.334101176099063	0.335760722796273	0.411620100664506	0.298421152952346	0.382393749989786	0.268430525054836	0.423193527252501	0.437326266655993	0.287296278825813	0.51629352130862	0.319363334353927	0.290123627640602
Analyte 1089	0.195148620194203	0.268847191274763	0.161028691921468	0.230002724594999	0.150037659173417	0.269651614366132	0.165962025801962	0.117445495732793	0.145576778605593	0.318161767055161	0.115756366271833	0.157664832278453	0.153924027446819	0.147761189591586	0.117094310551786	0.293095151157817	0.199752350377737	0.26645303428604
Analyte 1090	0.176298298730784	0.936875777683389	0.503473150654236	0.478348448156096	0.489291900707058	0.810562260925513	0.31320563552123	0.261860964618025	0.534305841568257	1.01075068524929	0.490015834971806	0.346956278559107	0.298817273478886	0.337546913089582	0.348565835840257	0.744031278891515	0.55603788926787	0.586836181678213
Analyte 1091	0.375459874268669	0.0884280756393798	0.527213099418096	0.505195721668367	0.105922495800911	0.115514063290238	0.0685834873039405	6.12085751976274	0.108863430912984	0.106976809332936	0.114062143904396	0.0984839770803706	0.235044715362075	0.187771948862141	0.100255954034169	0.152876712498333	0.101868938291762	0.0743254623704136
Analyte 1092	0.353102330169221	0.354710350737458	0.143530660457007	0.231984599769196	0.203133853961025	0.283217093046443	0.178534303293271	0.14061838141361	0.239445763851802	0.345164328704848	0.240142368674507	0.184130770015253	0.195472071789758	0.240142185458307	0.169521275713089	0.387431949925697	0.207572850396975	0.173207824110189
Analyte 1094	0.000457257931630935	0.113423197568336	0.203970748886221	0.274598024066168	0.268653851985841	0.287315719399032	0.182962984783559	0.104876991677413	0.196219836558273	0.299400811838198	0.127405353248364	0.142476822882835	0.151875573285876	0.200009245567878	0.124824107766543	0.348179464282055	0.175815620363406	0.256992945741484
Analyte 1099	0.131973790323729	0.194616268849135	0.147251344708929	0.324686407144449	0.215396871420637	0.323150504456692	0.188795886417562	0.149413231886097	0.234372094584598	0.241338265989611	0.165799871119996	0.191688746663749	0.182269455970031	0.266872878621775	0.183900601182989	0.34757841951964	0.150436155998439	0.17983860153079
Analyte 1100	0.3535867700713	0.50875061842681	0.405557634460735	1.59142437022191	0.524006289222699	0.726218131162058	0.656822086206501	0.311645211488134	0.668851438769388	0.512536517920699	0.527114231957852	0.4264508642167	0.691372153680865	0.763154936851492	0.956527340789619	0.919839353635409	0.415462390159103	0.405221384151074
Analyte 1102	0.150041590406587	0.142978379386603	0.179810292958623	0.191760118861281	0.249626798764362	0.372096313761245	0.218159929524132	0.133819848320789	0.194059614569781	0.179807534774444	0.314985299100841	0.0860923689922511	0.277111298814744	0.318284503449612	0.172570925933623	0.308031759964517	0.131952666187265	0.125680431097121
Analyte 1103	0.000457257931630935	0.126317568957072	0.108412103391047	0.167911409007116	0.145290585831358	0.223313631529178	0.140354265504709	0.101071129289958	0.112154692213969	0.130413941190235	0.126502674385669	0.0894889554351835	0.120189346877198	0.122003558110898	0.0976245135806776	0.111336289273266	0.0995942953598605	0.122648973863646
Analyte 1105	0.201049149342968	0.0821006323357158	0.063504711734428	0.129828882011515	0.122359420732187	0.234940708504952	0.119754687537181	0.0957779962530036	0.0773200210084359	0.135774447425849	0.0998735672309983	0.0729447410300208	0.120284346750346	0.091940269934575	0.0680173059312765	0.201644316351781	0.0613233760664586	0.128221935575398
Analyte 1108	1.86227292656548	0.458680358100518	0.104564714627847	0.160497319381047	0.106595159784138	0.188325457429472	0.220877648726069	0.444114958645588	0.14820939065417	0.14810913074792	0.116799325003906	0.0571951540939077	0.221738723832542	0.109024272864162	0.0584618097591455	0.514972627648542	0.0787803313967173	0.123279530465278
Analyte 1109	1.17584373839291	0.815958300727064	0.763134695712803	1.08201637909738	0.91108689001143	0.930425583367722	0.816137685349983	0.870918369939969	0.968630902990115	0.774790858477855	0.887580936340147	0.772153578232823	0.685894980004979	0.613670813220945	0.786087481429952	0.000541486623904707	0.712200426889785	0.88526825026649
Analyte 1111	0.218236238629403	0.0946242065798212	0.0991193394054945	0.127428575346971	0.105930833431317	0.12555291173643	0.127846545778342	0.119121760593026	0.109156609560211	0.0988529601764354	0.0611139454231723	0.110978545810688	0.142878513487759	0.101932753660971	0.143341297415888	0.149457092090404	0.107529264175311	0.126891881783184
Analyte 1114	0.309524376086903	0.307125684524356	0.209258614183598	0.242157986724475	0.262697771957168	0.409454790715255	0.242014594293502	0.115501117904042	0.282226453785751	0.27144842102473	0.237971822170103	0.206815535702881	0.201670205805091	0.159436762271387	0.222292986360515	0.289843172744938	0.297786030164482	0.267848196922888
Analyte 1115	0.000457257931630935	0.114957134810123	0.133958960054707	0.143757349709709	0.0686674549764362	0.161000294046406	0.118920175755882	0.138259855954142	0.169495917400939	0.135582357131469	0.139405923559286	0.124573958575982	0.0905224829662781	0.133876361475588	0.128284975985311	0.114946510649518	0.120295980499541	0.0698944923537168
Analyte 1116	1.29533872228314	1.20267361804608	0.531456365084716	0.625312852085917	0.900240352711154	1.23169246276968	0.985626520472036	0.46975327133834	0.563392565514358	0.976876421318654	1.86517999590055	0.656055922105382	1.08896373790217	0.611218580931983	0.390657884802262	1.46080086948248	0.641189084437835	0.666039270171366
Analyte 1119	0.107327856137863	0.475309526929389	0.117855253237944	0.124200687580991	0.219002074772557	0.0627464134833523	0.0730753209477855	0.0870733725391965	0.175294426142948	0.0719394089945534	0.278388213757612	0.0475410085653859	0.078237356503885	0.129237900289454	0.169990240258442	0.480196990008617	0.0442940052112987	0.0400972110786582
Analyte 1120	1.78727863548935	2.66775383585965	2.53569065530927	3.72042860362975	2.69925251701722	2.88703257378431	2.60533268714762	1.59692641447234	3.76308424134987	3.44663882421899	3.79637671761414	2.34769291239242	2.34164749368102	2.44565798053102	2.50089573076979	3.69540162674511	2.32848906950498	2.481645443366
Analyte 1126	0.20892578859489	0.145382073710025	0.153085072884372	0.507378632547004	0.381470620639021	0.179904349116548	0.138485023655167	0.587419124562851	0.264402639930042	0.197668050723126	0.209080826105084	0.12687223385295	0.416473620056908	0.340959388894293	0.108348496707629	0.324748917346805	0.0796862631684677	0.223770990694277
Analyte 1127	1.92446599586127	1.39272455011889	1.39456052303187	2.31654019788777	1.68507159264736	2.47052341274693	1.4954129396499	1.158455341582	1.59995496783757	1.48791157602389	1.44967517466974	1.35091507074999	1.16993149074814	1.30479474959989	1.33672506673444	2.04781246855335	1.71095106219243	1.51202823645779
Analyte 1128	0.273153122588288	0.305307064961851	0.341680214258578	0.356447806870806	0.279168442594699	0.216865499269861	0.2742184514566	0.192008581814303	0.221650984833704	0.125346933948063	0.380238038607553	0.349655829217753	0.165543111389417	0.285952229566881	0.354920838611497	0.201585747962038	0.188460426288688	0.433536068039582
Analyte 1131	2.01221617438405	2.00403889902808	1.99931785409319	3.06467509583513	2.20049095303847	1.75420399958369	2.37226107346599	1.67682830598089	2.17170687880332	1.62941439696139	1.93065401981494	2.15018000944677	2.25610028269735	2.37767745717139	1.80165245220325	2.03870489029143	2.31715701018271	2.46925125363305
Analyte 1132	0.415195578903116	0.102602265353008	0.14618657120448	0.316752353025124	0.0666325094563748	0.23033610855437	0.184761784021413	0.212217318635324	0.110894636612613	0.10992707851476	0.0982150953288273	0.205692478749933	0.286716832097621	0.187856160039884	0.332966237645829	0.171961050050671	0.219399400136446	0.169565448320479
Analyte 1134	8.61608625339339	1.3927597672816	1.4606288442028	2.04627173413654	1.55546227793509	1.69074657843038	3.47929903335427	1.68728065630194	1.41565613560907	1.49093937358852	1.51238727226145	1.39809599737176	2.20041347082242	3.34808762160607	1.640923847317	1.82486460003336	1.49306852590804	1.72335647147727
Analyte 1135	0.631704484313489	0.187034723649591	0.138058908976493	0.31805055516079	0.168520805011282	0.224158875200012	0.336418418403	0.262799168193992	0.208999023436058	0.142355735641612	0.230254755986473	0.181744467905915	0.250713968192779	0.264758714565645	0.242463602422263	0.0823913753134678	0.193147513142741	0.267892983083702
Analyte 1138	1.10183504535348	0.331788744033743	0.285537087327128	0.563050216680648	0.261412591364821	0.498057504300232	0.613449630166934	0.505056268406647	0.388730063031169	0.320176762881654	0.492288050214511	0.433733099297675	0.624352793045225	0.490143637574934	0.354504130996644	0.535901290005267	0.428633895740625	0.204790566693357
Analyte 1139	0.304527113915942	0.197957739322437	0.239574918550204	0.381063487867576	0.286471255026047	0.130339762330263	0.385819942123984	0.161460330520107	0.174769977405495	0.237076412857415	0.14891427668381	0.27740680849229	0.239304770662413	0.226028520260353	0.232931512004598	0.358654895718418	0.306360546312843	0.323340261931852
Analyte 1140	1.13551044810221	0.245585673167344	0.105750992475145	0.245295216908695	0.263683616992083	0.283389406215607	0.284831929954434	0.236745259486799	0.165953931701173	0.196376621146173	0.277148278461672	0.234293490503969	0.385175069418591	0.256633975590619	0.299194156647479	0.341675678924158	0.243596836819079	0.26779255470448
Analyte 1142	0.956392889373172	0.554881161566294	0.558768225699921	0.651491267740852	0.541478549994081	0.530105308209852	0.681115052715639	0.440642817187676	0.572180039338724	0.468106866563919	0.365607847036271	0.61144137540978	0.709583744768974	0.666616134848059	0.652908735322315	0.684774070871064	0.529495750132539	0.706479741300064
Analyte 1144	1.17451854446825	0.555200959336709	0.411901908207258	0.8688972963036	0.651479591836084	0.447380287083196	0.551603567928489	0.514135985462667	0.62250989769072	0.495246339642586	0.554790326917228	0.63939628475898	0.64561758460061	0.179950266070852	0.689586763618624	0.675694623877661	0.561900510398904	0.5790015269033
Analyte 1145	2.89752769216679	3.24182897109068	3.11202332873057	5.1023713455263	4.14907448446987	2.76403333792837	3.88618518238355	2.90224813094486	3.63345638447028	2.51844755994433	3.35588172947799	3.41350750278425	4.11065767905855	4.28866279110756	3.71580606647958	3.07252585718053	3.86897747720805	4.20016077733292
Analyte 1146	26.1985991753276	7.02126511086286	7.20336589231238	12.3155750833563	7.52329570422984	10.3651485431374	12.7545036933893	9.05392104236643	6.91380725793743	6.45082059692068	8.5577804277622	8.9851487008168	13.8819751571277	10.9151648091705	10.2739151502694	9.60117938664261	8.91996269203448	10.7692009398247
Analyte 1147	7.57195976613244	2.15355595838708	2.20885783441557	4.30868237830509	2.43196002709533	3.29688423903846	3.84413473763775	3.05250178058187	2.24309786409131	2.17481764126057	2.71372895152577	2.96627421090315	3.97493538645921	3.30088516284825	3.05996920689506	3.55652117919421	2.55882327135548	3.1914627411992
Analyte 1148	5.22111494386439	1.59620653938133	1.45145228673277	2.19340014789363	1.77869432739523	1.4026429696107	2.24512982875035	1.580493515991	1.86629360885389	1.07119805930055	2.19016048111178	1.99908099892111	2.60445955785823	1.86891997212338	2.04063630481085	1.65246985940349	1.9277536872215	1.96115899999812
Analyte 1149	5.8839311679216	1.6742612741732	1.6230454356894	2.74367421191151	1.86011317295278	1.79393147827767	2.43449643300737	1.80025397503654	1.66347503822422	1.45392233813651	1.98774085502345	2.0066209584714	2.61904523958997	2.37230384384619	2.10667466089323	2.17737246764686	1.98317837229807	2.37672079208404
Analyte 1150	32.5055382684498	7.51951233075951	7.76395833958871	12.1086007315207	8.85503101277621	8.18786640337909	11.4887201845915	8.39809588381003	8.43200833889017	6.80166538436186	8.40355975057833	8.97126407527076	11.4447885717339	10.3946810417063	9.4836078403443	9.78134269961918	8.82642376019177	10.3132573481997
Analyte 1151	1148.02181938972	327.409181779687	322.046730480755	518.952850261713	369.400316347675	353.327230661506	463.405033249792	353.170324279063	367.789295407573	279.153747365637	376.314985101288	383.616358338913	474.044282888864	436.15012397918	405.884533596216	407.388760751462	384.099751277648	427.677566681508
Analyte 1152	2.00955403141161	0.429533623316585	0.510916513742209	0.736023287572468	0.570818542726916	0.625901362269909	0.670897392679618	0.562930755373339	0.54682299159584	0.420450866588806	0.490861117709184	0.649840638874075	0.783165501533255	0.613555404526085	0.645317842270856	0.747798294014526	0.520662935046694	0.626874185033876
Analyte 1153	121.957389630019	28.8006506111386	29.9976404782244	46.6311850355663	33.0176056632977	36.0362226913186	43.9476244516802	34.1371866015472	31.1319768960275	26.1328327895967	34.2661765696842	34.2933847437454	47.0880625274726	44.7248888458103	39.1562782248805	40.8785138604416	35.04308036421	40.1772944656178
Analyte 1154	8.61385406261152	1.82062242270271	1.87334241684428	2.9149804312146	1.95342259147505	2.23414667644931	2.88247322888769	2.18607498359998	1.87104764782093	1.55501567605674	2.08144298217544	2.10199902384704	2.94322365957796	2.4439876843773	2.47614842117333	2.59359659680548	1.96678003945742	2.3027326848342
Analyte 1155	3.91326438131036	1.33453389882688	1.309426538434	1.88084730059339	1.53435766774171	1.33304186288186	1.88973508006524	1.34415215385335	2.12027804739719	0.962204254045149	1.67595471127096	1.61365464890508	2.23468162053502	1.94132592767442	1.80146613290496	1.69254402467322	1.78079751230444	1.62800416113232
Analyte 1156	3.81131140561238	1.5774760571976	2.01525011985746	2.1320224580103	1.75645058385651	1.22829543526542	2.37529733658473	1.45119046668121	1.81719005713081	0.956754821569627	2.42128465469205	2.20159134014021	2.84524741717015	2.25868177190997	2.16260206462707	1.49588779718422	2.29298216987403	1.8249544992863
Analyte 1157	5.62792512082624	1.36792179169718	1.45371588867035	2.3150696461281	1.71570563119027	1.57912770862382	1.88579890565896	1.45522628383078	1.47520838399276	1.1267155764849	1.64548465033121	1.63863325162477	2.05880623777567	1.81503627793904	1.87758919802743	1.60914989843146	1.57420252864239	1.98696138704498
Analyte 1159	288.220904259949	44.4232905992575	45.4877968746739	71.7179658693323	57.3130855823119	48.4725007355255	62.6318600578661	48.5078082775281	49.4282658335483	40.085962668897	50.1123629039828	52.0551715664667	66.686397064053	66.5315579032969	56.6329199271473	57.9253546243922	52.2497715935139	60.7422021659833
Analyte 1160	8.70307473614648	2.94018675001225	2.61038335942761	3.93046043005148	3.29121149080297	3.03092284259343	3.87342197344073	3.256652719686	3.08484288539838	2.48686761326408	3.61218815661368	3.47681336779875	4.48813995240095	3.90596229378771	3.77414437492949	3.73087219764362	3.20078137440161	4.14938456881115
Analyte 1161	60.5364356932557	17.8480954623623	16.968330272233	28.0556170069628	19.5490889258642	19.6153724952472	24.4037222469421	18.7888966376799	18.9280846330396	14.2672200301585	20.154031465159	19.7151255728154	26.205240522542	25.7074374672864	22.3422109191814	21.9421783670035	19.8098690638512	23.5358748946212
Analyte 1162	121.755012609838	34.7873156754706	33.5917389874571	55.3388498791502	39.2936744324112	37.318643729417	47.2095435009543	36.1373819099554	38.3859332472311	29.4196852530442	40.0412298067769	39.9737126101849	50.2798901604291	50.5812776067177	43.3573939644037	42.8242881084459	40.2499588238734	45.7255109601255
Analyte 1163	1049.38362263749	301.434387486661	295.10968404264	493.054211075812	330.143483284344	334.636245683443	422.619851560818	317.354607638395	335.708198648392	253.23281476901	347.062685264274	350.103206093895	449.43553722145	400.839288034472	383.246979289006	375.536692884125	350.932278133665	393.985311463451
Analyte 1164	131.328289878131	39.5108292579307	37.6298109259136	61.0873468040146	41.6193926761627	41.8973992773353	55.4218357694205	40.8575347119963	42.7563080547776	32.2671290609604	44.0832909979508	44.932201795586	56.8045456510461	51.2244639376658	48.1376460636865	48.2948241605961	45.1011049852285	49.4281045452793
Analyte 1165	22.116122742046	6.52785761387162	6.26505795937689	10.402365415774	7.34438019370136	7.03773396426135	9.15140209146642	6.65500508538525	7.09134414446009	5.28127102341009	7.29065417019153	7.40490815814671	9.60632511403148	8.72586676793709	8.2249217093379	7.87348169560734	7.4728738404123	8.35373412554999
Analyte 1166	72.259986480557	21.9417459259813	20.315928831215	34.7223832973147	23.3513013854277	23.0414605577937	31.0599035673005	22.5927283219366	24.4474101844768	17.8528339654412	24.2074071316876	25.2056097428989	31.2627222329859	27.8966927035391	27.2853805901952	27.429580553952	23.2294496418387	27.7278107798177
Analyte 1167	7.81492546183519	2.69228678923683	2.64535885430348	4.19943889382914	3.15010675389011	2.81205418562626	3.84829647185633	2.67179044020619	3.04357635438753	2.08429143048523	2.86280218603751	3.19332829872809	3.82980289460498	3.62492458985541	3.38129240816499	3.30975752453235	2.87638610724562	3.52257571674484
Analyte 1168	9.50273154378853	2.49270912530054	2.59100308924264	4.164326679648	2.45634997114178	3.63431385445606	4.46060097380218	3.22590745767215	2.50050514773336	2.43495021241644	2.96400785682956	3.25704959087992	5.01938255056256	3.6467203956093	3.61280285023197	3.57884212670005	3.02343642033684	3.93018638167523
Analyte 1169	228.610766555197	64.1112222885322	58.6744865873681	110.641596380095	65.9446659668248	82.5891912211926	100.783553961229	76.1990316132784	67.3491812067472	56.4803374363395	77.8521174784495	80.9034423024559	108.743988812771	86.7071741208059	86.4287536886269	87.4792371353385	72.7046561309672	87.3130425313561
Analyte 1170	48.7205114948688	14.2471487231601	12.8170984699707	24.4786117896779	14.6888839265886	17.8997801426153	22.2362933410169	16.864599197867	14.4989735212348	12.3163646755123	16.8099111015688	17.4570647017714	23.8750812091529	18.8885889050147	19.3337805827114	19.2518840750742	16.0121776205843	19.4206936959185
Analyte 1171	9.56442294482665	2.5855294088011	2.32421524723194	4.50831760580094	2.64138286327518	3.33383619056605	4.05446505978797	3.13243228931899	2.99836455721231	2.30398744866046	3.19393558951342	3.31259467929803	4.37405910874308	3.80691924066556	3.62863510435661	3.73180823290143	3.20626741552451	3.49969028438636
Analyte 1172	1.51355561231578	0.573943463455923	0.656821167135853	1.0836864046578	0.685451485871155	0.586602058005653	1.24786883405772	0.672261432262857	0.81062646349473	0.401092058078304	1.10790021474721	1.20280912870264	1.39056541389331	0.703750423706275	1.12356846653463	0.642487914385579	1.12139182209047	0.842085321090121
Analyte 1173	5.3896334226296	1.49705399145759	1.43061750626592	2.8690449287076	1.57091324847826	2.42716474732698	2.72537607981872	2.20070768003778	1.56214619481226	1.49615349634463	1.6905272353035	2.10087110816489	3.17247481364671	2.44141766332877	2.2571019314647	2.2789474263592	1.73375683160397	2.31069692858492
Analyte 1174	2.53250723885893	0.605524403557722	0.524205965981003	1.23072951581065	0.644065447306794	1.08923530070311	1.19868106700263	0.891990130835953	0.858075011344598	0.671686081642585	0.897442357214039	0.990497385975901	1.44044302497084	1.0161951655124	1.04369477210371	1.0542450649909	0.895248951054863	0.945762201156218
Analyte 1175	1.65687852529196	0.402184256984198	0.287498639433996	0.500218233606153	0.302459957313171	0.457215051434287	0.645065327447016	0.484164592477659	0.400704418266762	0.327321301805909	0.378353369689498	0.457333547418896	0.719141529051908	0.567704425652645	0.34518613822446	0.445035145678305	0.340575115810544	0.522495750207964
Analyte 1176	1.32120058825821	0.307176472514069	0.281199018894096	0.456724409495033	0.290494613559312	0.341668201798305	0.52174401282591	0.430628243401665	0.303787450765085	0.258105458484538	0.347616553480982	0.451517259953319	0.522980164030933	0.379725344374336	0.46732365267241	0.334398527425528	0.55334228733963	0.306118348986062
Analyte 1177	17.1768163471167	3.30218499125903	3.36268758418389	5.169392790634	3.83007574444156	3.91583293839897	4.53930496343313	3.58678452984967	3.53501549127016	3.10945146319131	4.00116999961094	3.74966097278146	5.01965327918897	4.43688356692152	4.29047134568754	6.1296251140012	3.87721121669605	4.22204319055712
Analyte 1178	0.677012360359509	0.42747250950957	0.555679920112067	0.600958228738633	0.535763495291015	0.484393903377468	0.735340928481294	0.304004645478683	0.456457662027126	0.360685086357026	0.54393268249752	0.597761901012182	0.696234038191003	0.690441504886561	0.569433665379842	0.634005155920304	0.523666594120049	0.626073821564723
Analyte 1179	18.9383634660918	5.68727124023543	5.31786371957052	8.85922315534372	6.74222469755719	6.0136569475571	7.89854076441752	6.03407520508647	6.62819888393718	4.77746839116891	6.4697422400344	6.35917383588487	8.35704419093677	7.35964226528825	6.78613150665276	6.57012175324815	6.4623284514722	7.11802015768981
Analyte 1180	19.8789993106974	6.01514259033397	5.77987347886214	9.1834283887171	6.37597745784148	6.40583300360674	8.21027383658934	6.0943667848868	6.34228190179116	4.72070190090824	6.77409621427287	6.85056845938045	8.31186706525133	7.81406393200789	7.28502959918125	7.4130493988516	6.71518686138966	7.54470519559001
Analyte 1181	13.84595469584	3.51582761238487	3.48542138988379	6.66979220540658	4.20807154622152	4.93329748519865	6.13123689229543	4.54912649565605	4.20716633506058	3.281629377999	4.59046922914577	4.84786032917272	6.54519746008897	5.03416428144092	5.2110018281762	5.08799742458681	4.36035654699964	5.26097813333538
Analyte 1182	21.5280283148838	6.11270283101933	5.76416909256267	11.5571267949596	6.43820089290165	9.25943900343697	10.8559326093229	8.05952358336047	6.79109091448304	5.64888433027133	7.7916825717348	8.43451878722682	11.7413583137535	8.59179413915813	9.25651710188341	9.30439183791609	7.24461237415071	9.23781554242028
Analyte 1183	2.78690947663371	0.758381890870389	0.73082426962399	1.23984020404314	0.883147473147856	1.12204291134832	1.41622907737844	1.09040711725162	0.954617129316032	0.671467341987088	1.01281059279063	1.12601066117724	1.4618186340695	1.13306120867533	1.18874897391811	1.28404850794509	0.84864891534042	1.22061052773539
Analyte 1184	3.01583334989172	0.866488266635996	0.861161422561185	1.34203314012964	0.864716988169843	1.32467428466452	1.4767566075048	1.0545520650925	0.690840774222412	0.681978066371936	1.03495322613294	1.03338260224562	1.73985220883683	1.31106398285304	1.14341438923563	0.771313303621475	1.0612536352339	1.12286059133032
Analyte 1186	9.00185618651382	2.54927030062142	2.26991940026915	4.21935953285424	2.44052307725607	4.17638104074016	4.74770806355009	3.39627148819014	2.26305285346602	2.41194558309507	3.33004465695513	3.39167791580922	5.19340854480559	3.91528972619116	3.81671088176969	4.04853543936468	2.76571421073293	3.32862890042283
Analyte 1187	0.841430023080797	0.188890155988113	0.284947408132189	0.431898567244516	0.254075033301003	0.323657215037892	0.499561699477416	0.278843035335786	0.245629876381855	0.219190953747703	0.475966446746417	0.343477937282413	0.609495831931675	0.289367810349426	0.382662285209894	0.20741402376924	0.353712652560224	0.395572398712039
Analyte 1188	2.41115060338055	0.770050903919263	0.673696533975013	1.25475521561514	0.657336401871641	1.17548992805527	1.34546983895502	0.895160123282886	0.750518355135122	0.728827567161693	0.794568425413865	1.02517151079692	1.34671046777893	0.83884519077125	1.13124987272695	1.10483417530081	0.813164795111079	1.06713509896697
Analyte 1189	1.16547582186771	0.648882999025204	0.677728537110555	1.17493673916784	0.993640158721686	0.653394967997879	0.880009125656771	0.595468307910064	0.463210956072625	0.53418695759832	0.758256807653016	0.855962897021517	1.05112078462094	0.524595178160044	0.866658455871039	0.818442414624299	0.593181980225586	0.921605447943313
Analyte 1192	1.92663203817232	0.56859808048182	0.504263653546841	0.879246502214985	0.586908698463844	0.661677200754122	0.8570549290953	0.622691544932473	0.584238249250722	0.592656274226133	0.619645236480906	0.569529578422216	0.871038117927867	0.849126800085272	0.747992566621144	0.6588780618383	0.617492885085322	0.69324676718978
Analyte 1194	0.680765298050726	0.214434487114176	0.24004432245705	0.221367784308486	0.28015016849841	0.322902797005426	0.300187635986025	0.121854160721887	0.273748724804743	0.228783398129483	0.346544429799979	0.285826753599606	0.478452834742302	0.327790757894167	0.366083632872245	0.322037374637555	0.151190877497386	0.282440245917275
Analyte 1195	0.27738722475798	0.195537888545717	0.120537606306951	0.204730323010358	0.17005143115559	0.147873555505922	0.180101518131559	0.105279066212899	0.171875014082632	0.0780994519725916	0.197435911291307	0.248256233754707	0.198222357742334	0.151570663346118	0.102522150290374	0.200324442406274	0.164131282743683	0.127941623989606
Analyte 1197	6.16282055048349	1.9876963272093	2.08674604874749	3.1230488778263	2.35281157796635	2.18292472581583	3.00412315656844	2.32304980810877	2.17017733604587	1.5948611990093	2.352284665195	2.17648303470602	3.05743250866065	2.99983161244281	2.49253640927184	2.22146069763333	2.33182187588988	4.58630605114803
Analyte 1199	3.59566547160363	0.176447669615414	1.95755688808713	1.38184148949237	1.55681445248413	1.65720964635015	2.34431795379482	1.9289411095074	0.60167473171254	1.10327864585361	1.91451229942316	1.8984178458853	2.78118337184221	2.71982871506913	2.34925657957834	1.60736802083787	1.78503749545677	2.34672667899366
Analyte 1201	2.50633290430384	6.54587903362742	7.06397552755467	7.23369345509199	8.64854954849999	4.13498439888539	5.08515239431199	4.27571928746051	7.10266207104064	3.98690698491321	6.87662204476318	7.33882284263577	10.864240782735	6.56447420206155	7.9056806911204	5.75787070524914	8.13720386762623	10.6779624505942
Analyte 1202	2.18159651417273	0.189380675918456	0.211502168443078	0.522761867121183	0.552311093517888	0.429317705740692	0.500667614364448	0.303482509272758	0.273456808897355	0.306128096123513	0.328811535457045	0.343890483440552	0.540310052959918	0.440625644926852	0.41112105243554	0.335588850246011	0.349941193744917	0.380868647882177
Analyte 1203	0.773330363233183	0.219515358119447	0.448395752367063	0.58865416841347	0.407448357735802	0.466435991004332	0.723750799397548	0.327916626288373	0.328223254756983	0.434551890059782	0.302779076734341	0.191337952107019	0.760857599576744	0.365270266073054	0.570387998346487	0.507804720344818	0.0919074026740976	0.451622898549723
Analyte 1204	0.229736386802414	0.0931252517455484	0.160137703693388	0.0926679823284101	0.14117924544791	0.0900150090668356	0.152933461270839	0.130548209816999	0.116785983245204	0.10090787246649	0.0608244983782212	0.132776334111453	0.115640108995057	0.0867659689559133	0.116035025769576	0.0457713962131632	0.141994421928578	0.194445098626713
Analyte 1207	0.838669212111303	0.100593748979279	0.312709179520511	0.225096002059031	0.299152645801531	0.00042498297252933	0.327906369877301	0.240498061245635	0.443520665066184	0.000402192236339797	0.78507866038973	0.453607183115005	1.06851284255376	0.359747071782196	1.18337107527341	0.000541486623904707	0.511298892184161	0.243234669071163
Analyte 1218	0.414907806246634	0.507065115663093	0.756352915700984	0.927951912142859	0.704956420862664	0.365285050624668	0.324058609051397	0.449151669171197	0.812193877996813	0.362735851641506	0.542664351731044	0.687582287671854	0.682504438538992	0.823413217662758	0.67614134628906	0.417435996742894	0.582639171200891	0.644430003445712
Analyte 1219	2.66284236628188	0.272989836224738	0.354644249033674	0.633234636672856	0.510031024936585	0.145491175225801	0.457294064037631	0.34909279649575	0.286990266888932	0.144829874999919	0.226095563766678	0.243813627602335	0.536197724979916	0.406727455336218	0.424538407906271	0.371059167119973	0.272212146855633	0.574449279113532
Analyte 1220	0.000457257931630935	0.242114521893072	0.232531584025183	0.371163749678748	0.320101132727387	0.195277166956047	0.23483813780635	0.156525325458344	0.43864714040407	0.215603290476707	0.408220591847875	0.244550596537272	0.211870550977267	0.208105879108236	0.240289850223019	0.357828880833026	0.264070838411484	0.23111183835353
Analyte 1222	0.000457257931630935	0.0931240413994292	0.0736455481596228	0.143949223362477	0.0798950076682732	0.0181877312681663	0.0467944337797027	0.0544040773636791	0.072312704082869	0.0875636996155529	0.0619483557413597	0.0879006394809426	0.0853607483892605	0.132962971899059	0.0683200988465371	0.0815744439884379	0.0743426473171136	0.0863192437457843
Analyte 1224	1.85635943214193	5.30440541483099	1.52282430968428	2.28107916066405	2.1611985172442	2.34405764890237	2.05410407731488	1.51927985065352	2.56430542495635	3.24459719073503	2.05479169903041	2.05017930190974	4.77113585071731	2.16581741450265	1.88226163538298	4.14341681350124	3.1215676709019	2.34344645592815
Analyte 1227	0.000457257931630935	0.3211854228266	0.220558810933376	0.427328058150356	0.381290540094806	0.486814568021312	0.361958937870188	0.200033081048189	1.06889213396958	0.359881231236915	0.294320205041104	0.272558579284389	0.266869779409599	0.294525553306833	0.24879942997624	0.43486957914183	0.382948028409202	0.368759591435714
Analyte 1228	0.000457257931630935	0.109699915866717	0.0692551127353647	0.0628743813978753	0.065143090371669	0.0517780293987223	0.0745537731096059	0.0464929195628725	0.118129570420414	0.0894651435361487	0.0717628560704224	0.0915662836933806	0.0829458905142579	0.055970172425495	0.0764831937227352	0.0752128729077407	0.0644714156277106	0.0642963622950982
Analyte 1229	0.000457257931630935	0.0851977530395011	0.0572029118493145	0.0514505647683987	0.0899583219255331	0.0404215121072226	0.0804284419250124	0.0640902095542303	0.155863344623566	0.0775554707649459	0.208302347015263	0.058356625506255	0.0413818659371069	0.0527151763756768	0.0686326110365139	0.232349846820201	0.0853588156661285	0.0655764047506806
Analyte 1230	0.160175190048843	0.103329660737572	0.0366972636182837	0.106513650647215	0.155473988095092	0.0946566487488517	0.249491552818011	0.181615949634064	0.107501628996185	0.000402192236339797	0.114478282969584	0.0901402215181014	0.0299024456047075	0.0771862906506713	0.0869324698887526	0.406513988548119	0.0157969140812064	0.0216386186171345
Analyte 1232	0.086685659438104	0.415431442267365	0.316802738872056	0.262824045565128	0.372660990354046	0.718173959064805	0.250377363112974	0.195565854098792	0.432434881784247	0.265362106657742	0.364166401686104	0.41459067734243	0.247711704014945	0.253024092261018	0.419744585209377	0.337212111852879	0.265838872620421	0.49600313339774
Analyte 1238	0.000457257931630935	0.149390830666881	0.12818012647524	0.0754747725016555	0.105689899731889	0.0786556108708432	0.0852784013907397	0.0904908551720398	0.158106261327133	0.0846142715231432	0.130480697094681	0.0871260241171261	0.0912841514702325	0.0620758396098128	0.10147687593843	0.137857901771258	0.113525012854635	0.0731100281656977
Analyte 1242	0.000457257931630935	0.0666832423820682	0.200941071276863	0.146024958175383	0.138563562075283	0.163480641760337	0.0473039081271605	0.108960951715357	0.332469932117976	0.0774964461190226	0.105684745432904	0.0747833127440084	0.0744698952135518	0.136182986001845	0.0585256959817206	0.117443203920988	0.0821172221924853	0.0551444519278373
Analyte 1243	0.0317063769253968	1.88616697738001	1.65684204442965	1.48852668552721	2.16809570053629	2.36806983938634	1.48114322423195	0.997320625164097	2.91495979713249	2.51697006449728	2.65331426456842	1.76697155584716	1.47119036048859	1.29259666044725	1.57863814088821	4.39312191590136	1.87009207077695	1.40858864476061
Analyte 1246	2.21187858609402	3.35402327544231	6.80425193589665	5.24780067310203	6.24484132679527	12.1373618809195	3.45583803298525	6.14582146882353	8.36238497354951	5.75676619068564	17.6856589810928	1.87277295375452	3.36632106881603	5.76486168075337	3.82024765218981	11.4448813323416	2.4550749864907	2.21284305675955
Analyte 1248	0.0978597882905332	0.11721744300778	0.157855062560625	0.288065409183379	0.331305193751318	0.114399987519293	0.258511834792199	0.124920365666102	0.101128196546203	0.188620253812758	0.0556550100309498	0.123166575844401	0.266640043076106	0.258175053362038	0.288992446087337	0.112202347923125	0.277211318971418	0.313871025348713
Analyte 1254	0.0274155262301654	0.0383426637261986	0.0894370404137033	0.190754621038542	0.117770449615965	0.173316014682123	0.264905515530297	0.169784102372287	0.0753559964668729	0.126991876832571	0.0712285243129239	0.111765004514937	0.30598906987925	0.178222228346311	0.0890110063700368	0.0996475108450633	0.0909579862630694	0.138288690610038
Analyte 1255	0.160057602738426	0.258910175525212	0.421019330566357	0.355587476294573	0.360273094681869	0.283418438431505	0.325710929989797	0.217710152646602	0.344591080598465	0.266072222844193	0.262931693878064	0.132535406606485	0.403482839029576	0.309078948335778	0.199671127529744	0.430987010333546	0.25434695751644	0.256952945126309
Analyte 1257	1.26025815979768	1.00478461191823	1.08900839730885	2.18390757977099	1.1582773158564	0.453693792630253	4.48496984780217	3.24129179252538	2.33961862757859	0.567533944152172	2.01374078229267	1.13151900968535	3.31945050755772	4.35326777104618	1.16285878112575	1.86276395611052	1.2981934681458	1.56160485038474
Analyte 1258	0.639135212851749	1.0928016843819	1.19932661138811	1.90575249552013	1.50612196445344	1.10396612069713	1.17560445318999	0.693523897743653	2.24359892340285	1.30382471268979	1.52454243295945	1.13032797172974	1.69463846870033	1.79451314971682	1.25682009012001	0.189584859174726	1.12893381080479	1.29112291918792
Analyte 1262	0.029386160147367	0.919554667988934	0.919830788957465	0.980345565584946	1.08725948135111	1.02246841745769	1.0449483451166	0.57397786745382	1.04930045526108	0.97807209636344	0.911626763800187	0.357246288842629	0.658226485355435	0.837299101814583	0.874352894808008	1.21911210299865	0.884096936320493	0.523517866907918
Analyte 1263	1.30845127966689	0.761757414086436	0.329411726705236	0.24886323393639	0.364402335292924	0.622626365576946	0.214463190115548	0.202416554183103	0.590603099150049	0.805572279035328	0.404803322413032	0.369291891699255	0.090519907479762	0.277440448957361	0.172176459777419	0.358486871524138	0.473692185584611	0.241773934189474
Analyte 1266	0.0374305719981495	0.181092232992522	0.389711339860661	0.305786988818286	0.553465928678364	0.519540679093256	0.191876376135175	0.0397717111716939	0.517697469898926	0.507558148855191	0.406181161979415	0.465334012851106	0.235844532303589	0.233949081979614	0.334817027363882	0.368640575728966	0.475283000394414	0.344841466444497
Analyte 1267	2.84255717644561	0.509706495650939	0.703555334906298	1.19691472431488	1.01297608806001	2.5191073263996	2.42717103542659	1.77755730521069	0.722887720936704	1.24094872566706	0.861271284299648	0.712901749239553	2.18323561609609	1.38498755742935	0.678391604795238	1.16375535177468	0.624930470179168	0.9301651298063
Analyte 1268	0.000457257931630935	0.557910292162871	0.47288014841574	0.675199619440117	0.615380427798549	0.295985452580807	0.486675525550839	0.304541826409991	0.379200397657408	1.06527578369299	0.192322173578402	0.355201412016969	0.325886012214097	0.53368663848406	0.350859767167665	0.379120629306541	0.446406809059164	0.508003240255182
Analyte 1269	0.000457257931630935	0.151930215089682	0.133018708508276	0.0737848745115536	0.211296453643133	0.0558165107286675	0.164483644590162	0.183451299076105	0.200024969406923	0.0842225446136951	0.15596829619449	0.174550751199851	0.139952064896159	0.122815618636237	0.166412669975057	0.155437336469501	0.150743854384895	0.147796477836486
Analyte 1270	0.000457257931630935	1.05157841013406	0.367366228360454	0.542360107771583	0.690823294303093	0.894471856048762	0.36613139131362	0.972431478263691	1.24068843461849	0.943521232233973	2.36545906817332	0.138028519626837	0.401727565071993	0.569826065683337	0.628351572731066	1.1991002009282	0.364047537319919	0.359318161249745
Analyte 1272	1.09342134639428	2.05868732451068	0.874647557879761	0.729252187849801	1.60476008839434	1.52929055008288	1.4347645110033	1.18683626742847	1.02335999635922	1.53860584468364	2.9024323972313	1.00253670991608	1.96809865027495	0.846692457352715	1.24649141960835	2.06844665430797	1.0253718639888	1.85851086377805
Analyte 1274	14.3779429738241	3.05397160569388	0.988262440153318	1.2907034811809	1.69096895881395	3.33601449818534	1.79108102491713	1.89167336758923	1.45259823999848	2.93603306678394	1.55856960849891	1.27857019257434	1.95875268452717	1.39795333042938	1.4337485132886	2.4004149343509	1.0555575011925	1.12861955703152
Analyte 1275	0.0273354267556391	0.515293610487762	0.530966113689063	0.587804776534795	0.74178285703052	0.223857566614724	0.715961578722602	0.478194971594112	0.656860019893321	1.5847756179062	0.500838761124821	0.589397999386742	0.610734529343303	0.687911706277208	0.517554839916396	0.742073920808942	0.663178405397944	0.563565258271777
Analyte 1276	0.000457257931630935	0.0312821099502966	0.0154992642263771	0.0399774243395709	0.0853551666105039	0.874878240752579	0.165050161301062	0.0470499304947397	0.0182728685553803	0.0122336147003375	0.138105776819242	0.0714221450353971	1.10963064466003	0.00488673112881963	0.143407269397079	1.88620392437561	0.0502876519668109	0.0167628324793844
Analyte 1277	0.421306124135236	1.20150991122882	0.995807146169605	0.36905547911811	0.631163045081671	0.583244698087227	0.238590791209987	0.175316285756858	0.715413873216567	2.01615748267638	0.658491130563039	0.0757509326588294	0.200527680446622	0.298178737030877	0.933033243375614	0.57765104604225	0.679181326763872	1.07410239109526
Analyte 1278	0.498858940732412	0.946068878029265	1.04407771407979	1.25549835769149	1.40790893495836	1.92647609945015	1.38858927669994	1.08077193640685	1.25349040061231	1.20203749998555	0.931102281625273	1.07552349926363	1.35987771879832	1.22983150170802	0.899868550135081	2.69007527337885	1.09617060535043	1.05841754448418
Analyte 1279	8.65489946687565	0.000406899832936908	0.0342342181666138	0.247466611058096	0.181822094175656	1.22921435674003	0.597437175725254	0.84190525302028	0.0476130452607151	0.49303396328073	0.0999575686015735	0.0685718397005361	1.23527603200689	0.286714966590468	0.0267453828752871	0.305388043721323	0.0477782908258946	0.0629290013629555
Analyte 1284	0.125456926915303	0.567647802908851	0.25172738490865	0.317899988905522	0.384337529182878	0.369999232711928	0.499789655178053	0.174331587086962	0.290972459753638	0.321246902635661	0.288201418541007	0.317019433064435	0.273855723193748	0.282416187177071	0.288887210000897	0.402096696617961	0.346450134313559	0.334780518605258
Analyte 1286	2.99915181802222	0.337813056215904	0.375106619977945	0.736779280342869	0.506398494285663	0.683714330174012	0.554062672854171	0.996270387021488	0.518994958141681	0.522370630211207	0.384089712763466	0.372886537452906	0.779206219686011	0.482926936091093	0.414391096937371	0.674817396052016	0.385018877060452	0.399581489379461
Analyte 1288	0.182627890615864	3.33816062214553	1.7127093357076	1.21057495963948	1.59490743737091	2.66616189155842	0.763535531225309	0.451100808989678	1.64818492178131	1.41412334159958	1.43168945077386	1.07937400531696	0.977079856280346	0.881836308835147	1.14527601820929	1.72523076859365	1.84033221337123	1.46878422137985
Analyte 1291	0.327476453711798	0.0757046464523276	0.0375383127082989	0.104148783931424	0.0737229408499819	0.0571216995524297	0.0561000029579523	0.0969862037501844	0.0215066007815538	0.0866231782674901	0.0544938305624623	0.0566442300631275	0.0239069742017454	0.0674616543561717	0.0217037876030232	0.15877782773967	0.0232791496108027	0.0399083791094409
Analyte 1292	13.8982275013249	1.04986674499573	1.84754192129782	3.93077015580277	3.38070443659031	18.3297081836578	8.85491249173913	12.8743786879226	1.78201978651668	7.34297324845529	3.63236372758506	1.86975106533321	18.4959998357621	4.43236891944996	1.45003900255127	5.34022136559884	1.31010658156802	1.51643676710407
Analyte 1294	0.725902889064445	0.243445142610552	0.225772813277735	0.838830978495533	0.63122004641835	0.707926912295303	0.151210730545442	1.44170872439664	0.85655756982499	0.0868603883908094	1.79064901400503	0.114681519509706	0.3288427232803	1.30365313075673	0.435590045901878	1.00728108441033	0.151091677609906	0.151334822702679
Analyte 1296	0.83827775713102	0.330388405407651	0.343643140379132	0.5268477110754	0.484729848201009	0.430681949398527	0.444990491077659	0.340666712331945	0.522228982491454	0.490850468453554	0.484676834767862	0.41052597732193	0.502189222429703	0.439426717451373	0.332006596118417	0.775423712198372	0.367389618274469	0.475881967513049
Analyte 1297	22.2333080268152	2.10180584891049	3.41924187745546	1.89834867105316	3.70120773962368	5.46676700780596	1.89076067379691	2.49451293079521	4.22618121460324	1.99129285159327	3.8833401495274	3.07250268047558	2.3893074715619	1.24188007136941	2.0690736429516	3.10660883099249	2.32743896077697	2.23578401906343
Analyte 1301	143.26509059647	22.1181902624377	24.5911420991107	37.8646731198009	30.7674269624467	25.2602442711211	28.5811153901896	25.3368853558951	32.4856664624864	37.842172766672	28.6809566409854	23.0869542015005	29.374086646513	30.006747666293	24.8533772731017	55.0347364905816	24.7535712618637	32.8926290929447
Analyte 1302	17.1248143740848	3.78442296105684	4.23308903130761	6.66440767070101	5.37460851125889	4.1213388564029	4.93813339837857	4.30584038605797	5.65718257765435	6.68916745916452	4.77136626491614	3.84798044804837	5.10281184078949	6.55179226804157	4.21746585014615	9.55344977545186	4.27745766893429	5.70607079830915
Analyte 1303	0.824069880102272	0.0563904647298332	0.415574036440431	0.155660947183343	0.0934585639042021	0.367766813592881	0.251208951062396	0.922947313384803	0.945791051302501	0.0892963520977432	1.37124810603557	0.0599410996160283	0.0820433795886332	0.24119883410519	0.302855624919864	1.64895669007705	0.0681550949511797	0.0927105285309956
Analyte 1304	6.82661902643546	1.98982255171333	2.1856824626305	3.80412451624462	2.75756942572011	3.02269777144834	4.03941315632428	3.62284848416811	2.84847205321738	3.73798318518095	2.44015509150304	2.21279491769044	4.11907354874918	3.8917330174566	2.33890377041762	4.62384725098534	2.33308389966023	3.01989048273803
Analyte 1305	4.73199481007191	0.888006161917631	1.05606157876782	1.71786656766875	1.28273840145073	1.05427929764764	1.28093319293292	1.13582590323654	1.29542442441639	1.55764580590157	1.16532576798414	0.994326594108263	1.21353221306484	1.42590168852519	1.01856458032921	2.25829457959029	1.00421541342231	1.39875910786175
Analyte 1307	0.0349682158833543	0.00516810368245142	0.104009453106727	0.0714566509691024	0.0296045432097121	0.151046108086773	0.109269082806454	0.386121107291078	0.377911129923243	0.637232083431422	0.537803234347857	0.0152816771166522	0.0849149671779685	0.0644464733261077	0.132518503387567	0.639532740435731	0.0130824166389241	0.0225379786211768
Analyte 1308	761.703171779498	204.9994924365	226.025857702099	351.979947887318	279.527453715197	233.996637883912	256.609910033784	226.529751005426	298.760907215802	346.19966714202	264.256039629069	212.35344334767	269.253800747031	330.077953847892	230.628040340479	504.281601904368	227.422046698295	301.797046967175
Analyte 1309	73.6970571121417	15.2858254081317	17.2830514083106	28.4398523487146	21.2493926164144	19.8738809430441	19.9028343243233	19.2409640929788	21.8555466973083	27.1397123511271	19.8002404370263	16.932203558131	20.7801767676488	24.8028762563489	17.0996063854976	38.5570292608393	17.0418080162941	24.0185308350654
Analyte 1311	0.720309999973624	0.261925137963929	0.2701904563067	0.32772671711669	0.34732624201515	0.237624105593779	0.321295967414254	0.258291378088425	0.315215937440658	0.391400425237141	0.248296569553639	0.273226777567888	0.340783280950316	0.273622747754496	0.229978911037171	0.582957922126596	0.224546514890353	0.312497995264275
Analyte 1314	0.000457257931630935	0.00598749226293901	0.000390979896485478	0.203479365426502	0.000461044196280781	0.00042498297252933	0.0207582559874882	0.0168323638449871	0.00735545735225125	0.000402192236339797	0.00572529367599974	0.01199446656643	0.00362413074157432	0.0121323297393044	0.185434287940248	0.611509843835637	0.149565613173761	0.178508778361721
Analyte 1318	0.698485093264432	0.00659655856697976	0.113543490523359	0.0359393247192742	0.203086528533617	0.0978726421024958	0.0546543318257017	0.0536952441725006	0.102145387169479	0.0698949857445168	0.00908201051501777	0.310251374415676	0.252672060147917	0.0292749649490049	0.236374475513895	1.10092547988427	0.179650085857294	0.0166375234822084
Analyte 1321	0.0140447371437678	0.0299052778942111	0.0763512578199653	0.0549751711770754	0.102136651722639	0.00754490640475879	0.0847097465595586	0.0570737109378225	0.120167890055785	0.000402192236339797	0.237270635975127	0.132490919713094	0.174966298725648	0.05595564448434	0.208965745236249	0.000541486623904707	0.116545905265596	0.106206052437114
Analyte 1325	0.000457257931630935	0.0644768755106828	0.0568406629926917	0.0208218504963815	0.0661584877305603	0.0231455600965361	0.0327961194689421	0.0146378016840771	0.0256972937441971	0.0228547074068287	0.0116600930352918	0.0204703013840907	0.011611893938714	0.0167586306039832	0.0112644553832131	0.0180774580664288	0.0143794551687439	0.0284932085685968
Analyte 1327	0.0198750211231208	0.0961548784842622	0.126619048252912	0.118803791643002	0.110749339563185	0.0185624005995624	0.177484448973746	0.0643869727293282	0.171175865463533	0.00415101872138599	0.286703105891232	0.292704885331421	0.348856692593751	0.131401914671944	0.267824817947033	0.000541486623904707	0.311284175945567	0.102856931784107
Analyte 1330	0.000457257931630935	1.69785267982735	1.6460919290642	1.15130080173438	2.11675509430922	1.92539002599999	1.05133724208787	0.583349082758723	1.35032533600677	1.52493928098235	0.59921270586666	0.812216165787405	0.649570103934669	1.02136862397972	0.737274227633649	1.28201234180725	1.08967562000852	1.0565721877761
Analyte 1334	0.346740825818738	1.19472018589736	0.22222510617294	0.194433440555362	0.182326351660851	0.0666294934948869	0.433295576627668	0.263611258241725	0.250029489116799	0.303042617223199	0.0851624893162307	0.30725718250287	0.414108135744381	0.270484362788365	0.0672426945733063	0.328377046446331	0.427037063030497	0.206708893625984
Analyte 1335	4.20639732072085	0.216361763823404	0.172149597865205	1.19478025288011	0.198596614158607	0.828833303174031	0.891599495428743	1.66455719657274	0.216655906865551	0.252216334439846	0.203254770693955	0.392317993377802	1.13007065678319	0.815320292450295	0.513755219236117	0.407047172178935	0.204939779560761	0.68505985133119
Analyte 1336	0.000457257931630935	0.220405498645628	0.211467725142192	0.192613300007048	0.232432746040272	0.323283647268514	0.221710497127925	0.118025851777635	0.136711699101714	0.191780063198635	0.0834368327261172	0.121941036444879	0.123782641477679	0.199972525014949	0.0996636063393989	0.165059834425983	0.169739759542672	0.202314237523488
Analyte 1342	0.000457257931630935	0.339670860253599	0.310424066065843	0.47612110632636	0.50833246736037	0.444870885622882	0.443027264363169	0.186193451760166	0.308760062541858	0.297296619551821	0.248453569602167	0.571373950631445	0.415229095337985	0.478703571123959	0.353717199649094	0.445392185318556	0.466754720088534	0.484392335793653
Analyte 1345	0.000457257931630935	0.376851893734783	0.382188516450349	0.36643087712825	0.479597037178157	0.409436181646025	0.376248189358528	0.265281743858499	0.396255314681415	0.339168379128846	0.329587733905017	0.296708378417545	0.326068312126219	0.363807190794	0.343717402286995	0.491053833131405	0.371984913254737	0.33472963789322
Analyte 1349	0.000457257931630935	0.355534899681442	0.330287342908072	0.30784610634128	0.397976883494451	0.324923105902741	0.310169958024818	0.222456418211281	0.316376605134373	0.258249954223098	0.292271044787952	0.240490978684664	0.253743894724008	0.273629601979015	0.320050806717483	0.365629603533022	0.296547186336879	0.278686022017937
Analyte 1351	0.000457257931630935	0.105437164028501	0.115356896544734	0.150695651926641	0.194409695857473	0.110519560622971	0.135692344323793	0.0778429412326123	0.0827012403298521	0.0717144943406185	0.0574840014132055	0.0615396886740309	0.0993629184634015	0.127236479394287	0.0774572693694868	0.122268798802594	0.0950930143476845	0.109966055992465
Analyte 1352	15.885852206767	0.0342050705863049	0.0411458573369491	0.091336259938547	0.0667997820419499	0.404165040841411	0.0767516322867847	0.0782886785661493	0.0556051581961387	0.172346737212801	0.0629937353358016	0.0774569961738083	0.0600465472665959	0.0628386851086121	0.06226762306103	0.151265656262162	0.0642154997999516	0.0764168538955627
Analyte 1356	0.238551818720064	1.2636158581009	1.54519860918331	1.40805035903353	1.76532733337488	1.40479681884313	1.49410731832123	1.21943490961866	1.51849838164516	1.10205195805894	1.59206978767399	1.04230887305296	1.26143251065797	1.30117348672785	1.36928446201166	2.13434622249486	1.28133324362125	1.13266640512325
Analyte 1357	0.000457257931630935	1.58692723026287	1.37775083385292	1.21514758316388	2.33627146818918	1.38179264184241	1.21429316936651	0.768546465624889	1.22488636579617	1.30023007212566	0.859768113207337	0.960538189168881	0.876874659085831	1.56294025478384	0.96851600215712	1.43761435179578	1.72262525645221	1.19572574964123
Analyte 1358	0.0535857978142046	1.87091089317346	2.27348600056571	1.51949047893952	2.74004917535249	1.6675637454447	1.43058031542969	0.929159956879863	1.49019298427816	1.61285429649749	1.04377677274191	1.14834118692352	1.12270627328886	1.39285298687241	1.14847978611974	1.79852671795849	1.97223972948986	1.39614087707101
Analyte 1359	0.000457257931630935	0.402372988987232	0.360612525095147	0.296847040721919	0.440109463135027	0.415764387932029	0.311351675135964	0.218947769077449	0.328609726573592	0.360601161796014	0.198027317440122	0.26267260264528	0.195117663926391	0.281446911694917	0.247085503457309	0.392313960368701	0.325099307971628	0.300175799184535
Analyte 1363	0.0113795081079388	0.302761187560291	0.340497626410568	0.438681956379189	0.386769447433626	0.301949470765734	0.399866744318525	0.16874871129075	0.329254877445649	0.271387259177474	0.203324230715845	0.295388287046772	0.275927834994725	0.400898544447388	0.284227377744952	0.291703620642944	0.420786922626071	0.346890164379243
Analyte 1365	0.219050860199601	0.281687725457197	0.328850978828117	0.302383058090947	0.406949503204022	0.315652772279631	0.371576301093651	0.239082593358476	0.421726961233051	0.135985296097804	0.296569489443123	0.320092901119197	0.359432566310807	0.308536860748287	0.410073804770614	0.329558321353581	0.338070837131514	0.216469122808157
Analyte 1366	0.0383097407990068	0.0918988869902907	0.063167081947264	0.110489017884295	0.123220999466096	0.12336402685113	0.104277663057031	0.0921781476110675	0.0874176817191608	0.0887752749302054	0.103807404928282	0.0846301343765682	0.0928574167359053	0.114871962475088	0.108956568889331	0.174195389330552	0.0850691569580382	0.0744705838688576
Analyte 1367	0.000457257931630935	0.197355589779407	0.204816259999325	0.208478365987057	0.217784443128508	0.216051989383864	0.206040664456323	0.140153851358725	0.165707089213013	0.18266965894449	0.0920552749545331	0.133199936329864	0.133879111569136	0.195144894799945	0.181306581509556	0.262272755809687	0.175871603182547	0.161350206124147
Analyte 1368	0.0983169634616474	0.468186164257061	0.5663869376138	0.528472233454149	0.64608415238351	0.494189509819162	0.537931078133478	0.430840165683071	0.536858359443368	0.398519528986659	0.545606817303573	0.371009061579227	0.402554080544956	0.369140715368593	0.485989001711743	0.780670336883472	0.47116671377081	0.386261716194708
Analyte 1371	0.000457257931630935	0.0270576462238103	0.0325873839542039	0.0164320933422644	0.0321390578137882	0.0420538238816814	0.0141409841764709	0.0136195910601181	0.024305129243224	0.0207756362843818	0.0225876718443759	0.0128143976033123	0.00459136026043325	0.0299658003909772	0.0207305523055688	0.0314465115065986	0.0239799557611971	0.0235373236664465
Analyte 1373	0.111674824765753	0.91190328585325	0.144354664641278	0.175765816950891	0.606059931330749	0.478194110008648	0.601603901181558	0.750143840081867	0.294177914631617	0.750858442951262	1.54365046853277	0.628385041932468	1.2891442524627	0.277499572759523	0.616403367016913	0.939423184302605	0.591612891491208	0.602618791194211
Analyte 1377	0.0195588970160932	0.00305683046985921	0.0305347092322563	0.0241809019702679	0.00762816768587199	0.0421693801803617	0.026414150808367	0.0795698519044916	0.0793732439818242	0.000402192236339797	0.128642838425791	0.00420598672790549	0.0132998552393352	0.0278723776576094	0.0333255446976687	0.148773507534817	0.0108955323443065	0.00653854576333696
Analyte 1379	0.946930356838605	0.512758292334109	0.656623979721351	1.76034022423554	0.732137978815456	0.710899737358989	2.21077273537887	2.09899065933432	0.51624704705465	0.577301258540406	0.432061529583874	0.333479452518504	2.60117983808277	1.7059236699144	1.14362637283127	0.886166605446768	0.731980627309631	0.588056251962001
Analyte 1380	0.000457257931630935	0.185832681350285	0.159430873735534	0.292177948422106	0.124066496991786	0.266710635159334	0.122956355923568	0.293673063948791	0.210152688423823	0.118546716516069	0.828658578565894	0.0901223426262874	0.122790122812092	0.493964316610983	0.211641292629436	1.44642176210714	0.20864265090307	0.149028882573766
Analyte 1382	2.17201533974771	0.101610746838395	0.187811114072246	0.476442384251824	0.236572053214509	0.55083247795882	1.71744760235489	1.41732569797376	0.193123032012511	0.787590983045811	0.260388779262168	0.259658726472656	1.79207980029656	1.32312961715111	0.20616475191166	0.54896861812341	0.222993044366258	0.294413362866558
Analyte 1383	0.000457257931630935	0.183168931757654	0.112019429984458	0.0760594685488676	0.112464939388792	0.169243716138199	0.108734517909033	0.0653995244577347	0.0460056356972713	0.173541612533855	0.133789563486496	0.0180422599928806	0.074425587315084	0.0122268865344345	0.0318181575076349	0.0426828193677248	0.0450608829259702	0.0883724424088939
Analyte 1384	0.302725823499993	0.662411393245913	0.268069682782161	0.334475710447937	0.283014821050019	0.365677182699331	0.297761559413752	0.249196194811377	0.317696666481784	0.865898732141494	0.454937100814797	0.238725783587021	0.35764423089656	0.59023432065789	0.287275535803135	0.707348236474014	0.333900412273254	0.474610252414589
Analyte 1385	0.104365788516781	0.0356690330436347	0.0173537632205583	0.0490957779505743	0.0582997809416	0.0778771192430336	0.0286212326596968	0.0574927285154095	0.0272640645856509	0.00750973430722153	0.0831930866209198	0.0122689974745229	0.0254715392449555	0.0850165094941876	0.0305720948415497	0.156822264670917	0.00904935911358949	0.0114450807011097
Analyte 1386	48.2131272676694	11.0010718052213	14.5903793152302	26.1820963919885	10.3316601253734	115.810235902169	17.778328331262	21.6652541022609	12.8836519482982	4.9267732164549	35.7696388651196	7.16768039996912	12.3857339088518	10.7300095094152	80.7617773791585	112.866161237134	6.66550712329971	18.5633928724713
Analyte 1387	1.37841615930277	1.48223594446641	2.01068627449825	2.47569534661586	2.0407676837005	2.11996789126036	1.48053382245474	3.12643332149927	1.13987718867957	1.9678892222548	2.1932296542103	0.958766827607272	1.63947835234055	2.43551054289003	1.5888958279957	2.74759571085754	0.865986124196671	1.42383523547138
Analyte 1388	0.764313701276025	0.0740955089701365	0.0539902791363004	0.0808042809684325	0.0604487100883869	1.48091031724434	0.189132437386661	0.181936642328568	0.044894539486469	0.447527407039013	0.19202586659448	0.000394062294909688	0.339960058438897	0.000403461195109541	0.57831088413464	2.02839897175616	0.10732918845404	0.0704129704148911
Analyte 1389	0.000457257931630935	0.276768423332932	0.245129135024133	0.37391747030923	0.299378358338375	0.335870511307911	0.240395886113658	0.121464664168273	0.240099419259174	0.247906870098114	0.110561246658149	0.134354228491571	0.0860720964295927	0.243269209628423	0.104716247956642	0.343456445257213	0.294562321998219	0.22797221644206
Analyte 1390	0.000457257931630935	1.24974709601019	0.88306569030887	1.9967105742353	1.14333441049738	0.648083977348435	1.59107874171643	0.841709090036321	0.942550327720541	1.11334845657815	0.459999777987658	0.51867847313251	0.566155803959124	0.995292149630558	0.540399067100674	1.3562256509501	0.618960029047345	1.05111468798788
Analyte 1391	0.378591973452891	0.0678517514126456	0.0938911032954781	0.155830217623374	0.0481592765769786	0.875742105818947	0.0962243521934814	0.140748169879726	0.0815922465529363	0.0302172933761754	0.22517084967747	0.0408725251789424	0.066153022561422	0.0728096642209136	0.48098177726159	0.769330676373286	0.0319397705357445	0.105221587157905
Analyte 1393	4.29779537374945	1.09230639282979	1.53162642846785	2.72709284912505	1.05813930523262	13.1135686838436	1.87386760081916	2.33322051341658	1.31431808575093	0.481284587670089	3.92681023261406	0.716706154663148	1.25438938220633	1.02336928566389	9.09658600466774	12.7901915200133	0.672039367201903	1.97279460843705
Analyte 1394	0.215060196966933	0.0168750793963295	0.0293738666373468	0.159362544895854	0.0332952965615254	0.164024997886465	0.793308847697405	0.610643591577134	0.0574827801357388	0.0409785535472412	0.0343247299970275	0.0167633003259685	0.517415901328382	1.88902583647006	0.151470591670036	0.0445477958151441	0.138776172837228	0.118202847644664
Analyte 1396	0.65235339358338	0.0951156562525775	0.197654586092936	0.120806610842999	0.150757500037914	0.805800368988061	0.0868401905353172	0.089048259422417	0.216337045813902	0.0706125204708372	0.202574406807534	0.0385874505675425	0.0727893779237113	0.0684031724250881	0.650874219788188	0.787696574277837	0.0583611401050964	0.0443214185612703
Analyte 1399	7.37359403284838	6.41203001755896	9.50613776173515	14.6888838575027	11.0351934610301	13.5278113697259	8.06455702285219	20.3214081921639	11.3932763172514	9.72674971522174	14.7324599602391	3.53847942110437	8.19811175204082	15.0197060485049	9.20014548834665	38.6303266831022	3.87708629604252	5.50176495073335
Analyte 1403	0.00946180153561355	0.0432607019264288	0.0533011162250834	0.061911139230519	0.0527530406705107	0.00042498297252933	0.076555658122463	0.0390514778055094	0.0814758016840618	0.00609111766712321	0.141661361364387	0.113618716784388	0.187458219117011	0.0419924229725787	0.128007394108397	0.000541486623904707	0.143590766048628	0.0530780726289169
Analyte 1405	1.37496540833066	0.0114785318924653	0.021617895672756	0.0367077046332781	0.0102333229113943	0.353537868092691	0.0452103564342705	0.036418863750451	0.0315948024072508	0.185981658776528	0.0311000970898591	0.000394062294909688	0.0262442476118199	0.029505773608355	0.116383760758055	0.227812135629825	0.00204007459155453	0.0317624406450461
Analyte 1406	1.0832539239755	2.87204688513379	2.35218195253398	3.96394395728493	2.96447389547083	1.94939993409044	2.72668583132593	2.57734980436939	2.54954713821991	3.85983284854589	2.30885393162271	2.5616030895033	2.96150031030629	3.55317487315191	2.56918327484715	10.283492899893	2.7162407321716	3.39278315947489
Analyte 1410	0.0333874559096393	0.0451638896926116	0.0682147955479796	0.0384185223622047	0.0869923725639775	0.0414175149497039	0.116791415341255	0.129926049967529	0.112661482994907	0.0168835177280695	0.343130457866979	0.0211543455380991	0.129257074855156	0.177155352196073	0.149086045904797	0.0916524981637414	0.0249794513671495	0.0295027410951172
Analyte 1415	0.000457257931630935	0.000406899832936908	0.000390979896485478	0.0501110233009489	0.000461044196280781	0.0771955456913446	0.0428905321307071	0.0242972795333119	0.00047623571333871	0.000402192236339797	0.0751685019136674	0.000394062294909688	0.020462812090222	0.000403461195109541	0.0131830431492006	0.158904957804611	0.0421282829734376	0.000403137796734672
Analyte 1417	0.000457257931630935	0.0889481497241622	0.0858263373142706	0.114402126465277	0.122041419386887	0.0392422240432011	0.0644041989038622	0.0803582332952552	0.102127081326693	0.0678821814933575	0.0553732120885704	0.0555609170729719	0.0587180341328883	0.112471591769173	0.0593217249562528	0.0933835840731627	0.0673681848802356	0.113357510416076
Analyte 1423	1.34137117853544	2.35683595374388	1.78479089978911	2.60480350264154	2.85504334162187	1.65556335010446	2.54399111371218	1.27606845298473	1.87375683749132	2.18678829027067	2.05430028315309	2.18751600932232	2.3627475280864	2.42710883594273	2.18989722325621	2.8042648509563	1.85466681444213	2.74377944597878
Analyte 1426	0.000457257931630935	0.00204122600574712	0.0183584719819481	0.0226961173626893	0.0286661918020064	0.00042498297252933	0.00858902101287326	0.0290988871238092	0.0145486641036288	0.0137389870063451	0.0185282712677532	0.00155853698105176	0.0112700160841229	0.0168843708236911	0.290484438571024	0.00416979414300025	0.00261154763491768	0.000403137796734672
Analyte 1427	1.24571652583322	0.212807955269117	0.0703177434141044	0.217714615465582	0.311187327787458	0.419609077995319	0.0405217512138407	0.105423119516666	1.02885014163374	0.238224526884048	1.34879804787289	0.0425316366812251	0.0274441077808306	0.065673946835003	0.104348011962254	5.38667015990632	0.0716612049217514	0.122756659679374
Analyte 1430	0.000457257931630935	0.0566208180501497	0.0623623781528252	0.142091080720745	0.080218375809178	0.0520660135336278	0.0643598143459814	0.041597363274143	0.0812833543349991	0.0407400048718874	0.0682602865847492	0.0703007484766098	0.0663630282072205	0.0672932322701426	0.0531009298050735	0.0551020110977327	0.0730964237248499	0.0675259600417747
Analyte 1432	0.109276375882893	0.0397536347365189	0.0447569236543668	0.0321039697274734	0.0211051227853242	0.0713678541943538	0.0128618375160396	0.0357208854764997	0.102497668593137	0.0124300563882053	0.117124009235964	0.00670847670349522	0.0194276004048593	0.0289958663126222	0.0458071476479474	0.506884530288001	0.0369971640619243	0.0189812628676085
Analyte 1434	0.935248377218665	1.56249868219524	0.418603748554937	1.35498438656535	1.27532220226046	0.655220613177634	0.818219031872526	0.685787167216401	1.31293326621924	2.76062390010478	1.45813522329587	0.668679221443431	1.04348734011124	1.00083071225676	0.949537969941717	1.19936228017858	1.7105543246844	1.4153051776821
Analyte 1436	2.20674077317917	0.0133355640719773	0.0468402121652007	0.0179656421421159	0.0298641971624599	0.0473563308310183	0.0207680259112772	0.00935773035498723	0.0365353532599777	0.0364998259604154	0.0722592112626193	0.0244841551447955	0.0118703218663397	0.00577080218060843	0.052343133544797	0.121855431788846	0.0171556102412834	0.0108923787883686
Analyte 1438	0.498539425186196	0.0834277806405636	0.123060761347183	0.240085869367985	0.176530928921983	1.02054365136161	0.208125674504948	0.23468125490149	0.171092998405893	0.196069659311562	0.13744587417876	0.165488229792969	0.228254306415965	0.240199877680225	0.236135209706458	0.312731641367136	0.146933298906199	0.219124355420859
Analyte 1439	12.8984356627644	0.513506631904769	0.0514201965711413	0.107668970423783	0.0704101632627152	0.391331237149712	0.0899941715559669	0.101587238728153	0.0770058994908979	0.0878456823339908	0.667706636786057	0.0787287247814816	0.0993894347644884	0.106539382915523	0.105872522812149	0.14564333779363	0.0652142931177921	0.0945877812354005
Analyte 1443	1.31214182991592	0.022708631425597	0.0275787397764918	0.209916742285393	0.0237892491103136	0.129129460296989	0.260036421821805	0.302377136146857	0.0612399559510035	0.0318574175232446	0.0740376607326833	0.0895603854317783	0.371602676507995	0.194400239993669	0.160991621337374	0.121445159824254	0.0506545879258549	0.172905798986086
Analyte 1444	0.265096712973266	0.00719108844991261	0.00360145702919506	0.0783958785189081	0.00687419792590432	0.0460181486282676	0.090786597685683	0.0847007909960842	0.0151724338881678	0.00741609059137516	0.0203806931522069	0.0258461263122869	0.103442241182038	0.0674147375952541	0.0460459159214163	0.0279614763986133	0.0117710177227389	0.0640765946311082
Analyte 1445	0.000457257931630935	0.0746958294646023	0.14118505880463	0.268399087220726	0.105923474613076	0.407005101275623	0.055451607253835	1.01490226736618	0.331557000294836	0.10701467382075	0.24711759482628	0.121749615665447	0.116543472305899	0.326186741211202	0.0562289475994839	0.448427190912939	0.0789670888193376	0.0989243146898733
Analyte 1447	0.00576447253962356	0.0240471533114267	0.0456684382682017	0.0588089192145831	0.0296532227207318	0.0796647898790855	0.0124395821383053	0.170518356282707	0.0679429351914306	0.0235285415615347	0.0493536642696174	0.0250997700915975	0.0211275829207808	0.0615136422654938	0.0121685964510541	0.0824651471525361	0.0170824209150045	0.0192340303189009
Analyte 1451	0.190630111229082	0.100629087265899	0.026359459917708	0.0816590644961797	0.0164856946344784	0.0815151289024296	0.000411534854424154	0.070034234611997	0.164269430714252	0.0128473188474856	0.0177507074814904	0.0143635368838806	0.0115123708997726	0.0579748850313746	0.0168940483265704	0.299044429133307	0.023834618829483	0.000403137796734672
Analyte 1453	0.00872990549387932	0.60675928114927	1.03610216520877	0.806462159935426	1.26788111004519	0.652798811594469	0.736518517023724	0.207028626956355	0.825708403478415	1.3664030486867	0.525417081342911	1.24676211793945	0.49662022397724	0.828603703427879	0.553516751361119	1.33576340783596	0.905450917749366	0.846860059827821
Analyte 1457	0.405127709442128	0.0177074078334921	0.0960989878851206	0.0543909874319049	0.153952624420564	0.211864354184638	0.286916959635051	0.746486324368348	0.394899608184428	0.0620560492860761	0.371832093453053	0.0367219459278458	0.210779987607224	0.504148269364086	1.80153071122362	0.596795922082387	0.0754927632924434	0.0461019032019237
Analyte 1459	0.963495887957584	0.352779056635682	0.531813476217905	0.607667319273287	0.604760882370592	0.647653535527595	0.628771842998803	0.592089162112087	0.616979890076341	0.473799388807157	0.525320702826044	0.600279548897988	0.617017400518747	0.58910500670693	0.891480217743545	2.72405481058501	0.651027975222426	0.869921664652628
Analyte 1462	0.164488510231149	0.0481982851026393	0.0639968538630363	0.0918259405374734	0.0426242321435316	0.107258938103005	0.0503526261744562	0.0265144269449446	0.0622266250378269	0.043130809379576	0.0730857004378855	0.035672699993938	0.0479498419395463	0.0318353231311365	0.111161502254822	0.0337122444751849	0.0416374090848348	0.043172063618456
Analyte 1463	0.000457257931630935	0.0191643546313679	0.0536454204271566	0.0461547466746113	0.0166190044393702	0.100321241272463	0.0186834408324626	0.0985626872810242	0.14140242423603	0.00512658499101224	0.111996518167729	0.0406261412284336	0.0263179011015716	0.033842998099587	0.0111615408076108	0.128364460736255	0.0315077115073778	0.0202716898879961
Analyte 1464	0.144403565351142	0.180249742958775	0.102768414207705	0.0685899805967336	0.110912902366199	0.152790735757152	0.0950909433294606	0.074464994955178	0.122007358677632	0.195511376207081	0.12415330617608	0.0352797469117311	0.0792139851297519	0.0660207146412472	0.0604236419780475	0.321299375512807	0.0859171788618094	0.0947842291531875
Analyte 1466	8.45354858234641	0.069465266902745	0.0570079848764521	0.458044180257245	0.0692824359470842	0.315846174943346	0.871821472127598	1.62748929994044	0.0705577840513864	0.0572425900384252	0.109833007306342	0.0957443459286224	1.20246137140783	0.44930642726035	0.149435935518928	0.104379778440315	0.0720583770898849	0.180846780530998
Analyte 1469	1.81466096218483	1.41718829710301	0.0816287744822556	0.254157107253462	0.088691348638258	0.109917761043139	0.1230383606008	0.527876500985871	0.171595546052012	0.358091057586348	0.127141865389411	0.238438963175475	0.173707068547306	0.09059683145854	0.135909982700431	0.535474362409929	0.253680917562547	0.130845359694728
Analyte 1470	1.66683953001694	0.0187252557378233	0.0164877642965908	0.175575265631242	0.0397879345425268	0.0920873870278359	0.00179678910245698	0.125798067254997	0.0675797802832682	0.0146635162166565	0.0558457757661048	0.0142935201153282	0.030319431279227	0.0312156524631037	0.0163617416692384	0.0228012293283752	0.0039993840936031	0.00163510197572936
Analyte 1472	1.1402960619095	0.178595278660801	0.214284405973029	0.356549600423631	0.246244499164819	0.151918481505854	0.328613764076573	0.183324212187203	0.335103906686057	0.16805240342459	0.330122243289107	0.195984428254125	0.284863377571525	0.282645525369854	0.248601096577253	0.331202545694436	0.239578978105739	0.224500929062992
Analyte 1473	7.47547303917769	2.99614182753911	0.0202721130253915	0.873364362428619	1.33376351274618	1.6509654811266	0.645835477940352	0.464309822028167	1.65696866749932	2.61121225005493	3.53168482704919	2.67957400395362	0.795728058377962	0.559115746780684	0.0363975355919411	5.93198283523111	0.751390510202057	0.674733740800505
Analyte 1474	14.3832540514517	5.55277317086813	2.5075137222576	1.62665876243381	2.60275197025416	3.17099625567362	1.17290320727132	1.02624244160417	3.16899862558963	4.83882379374809	6.75070179743942	5.23205082153153	1.38286931266265	1.07946306066608	1.08499510674284	11.2849618282317	1.34522105034385	1.17655769313453
Analyte 1478	0.000457257931630935	0.0417700604622256	0.0588540326942084	0.0910837500604705	0.0395669508842564	0.0567692019772063	0.075899414843537	0.0348726662868475	0.075649234318518	0.0284729754531042	0.0911042489756076	0.0876091276466203	0.0297695521303475	0.0644904003977855	0.0879963284590524	0.0832794769086813	0.0694037954497458	0.0591071724196074
Analyte 1481	15.640977892644	0.632680592018724	0.275482025964969	0.176595095687297	0.294389579930263	0.423976221275789	0.121222778443899	0.0940788724507603	0.345095663867897	0.553980239308921	0.754623838557707	0.57737629939345	0.168723232857409	0.10932477884109	0.106447522990738	1.25010790050475	0.154119324393488	0.132439204863014
Analyte 1482	1.74748569433361	0.138564693578905	0.210865620102195	0.339873664108611	0.143275888861133	2.18592779330326	0.292387847645209	0.691833220241413	0.239893342353124	0.0678074535442159	1.1114919330967	0.135828416945126	0.354979071282457	2.09882058462835	2.67576092680626	1.40357924329692	0.113025218874883	0.197084661404463
Analyte 1485	0.206103876724613	0.183134686691893	0.240024124448406	0.394472854947754	0.294609210037172	0.196047738852687	0.381125406667641	0.288041356277022	0.226312434904957	0.256279416950218	0.316557021352016	0.278187771274199	0.302194379416254	0.325686412961862	0.254917031124018	0.0901630605845594	0.198272870514934	0.176345430030749
Analyte 1486	4.69089732465726	1.85191397062745	0.819403890656765	0.533011306524248	0.79203180265414	1.23921546415299	0.381047468247181	0.288775246410593	1.07388954081148	1.69315347357164	2.31024007939081	1.67635816564356	0.465627770373781	0.288562435638723	0.374402815914229	3.74537601314555	0.480393327323749	0.387511379397318
Analyte 1487	0.405925991107588	0.00717670271936173	0.520610566754481	0.323678872591176	0.00983718989966965	0.130017834474579	0.0801486206209818	0.578665690425202	0.187330088122393	0.00597280062649715	0.0117564612665344	0.0269477929084022	0.107950835638313	0.331032062624638	0.0182424372785957	0.0856811231522513	0.0163590364529166	0.0180203848936048
Analyte 1489	3.65744047471107	0.312121615258168	0.144027076785055	0.0882204668370035	0.155025860728091	0.204911147255456	0.0408340751657903	0.044077982059041	0.188984894208314	0.315729221350805	0.327367048429121	0.244586075802685	0.0691829352822935	0.0598248069743944	0.0555750925426467	0.639161439928603	0.0700447011821031	0.0729270793175131
Analyte 1490	2.51007199804172	0.202490524593614	0.106375587710163	0.0449634262171097	0.0964562393691501	0.0866320586473265	0.0285657673813125	0.0241357980963414	0.118089578403333	0.211060176760372	0.199226391932857	0.163434651679291	0.043645573339616	0.0326780030291984	0.0313554590052128	0.417792183228497	0.0522379992059372	0.0389406388160718
Analyte 1492	7.02916616761381	0.581361902976133	0.286896831362098	0.185097255845527	0.293408552197803	0.505651518167442	0.163267781947454	0.0828274633150149	0.342546339260141	0.623641853227982	0.559183761007525	0.432709256864297	0.146707914521697	0.138064971377485	0.128556448715718	1.19089571377637	0.159917620557676	0.160800248119118
Analyte 1493	0.910744067203311	0.024052957184474	0.0306686642377598	0.111713169872897	0.0214502876109915	0.00042498297252933	0.201733126650598	0.251265870013549	0.0319202432735476	0.000402192236339797	0.099305061287506	0.069364115179507	0.329276675692312	0.08372374626424	0.0681281457582609	0.000541486623904707	0.0531911128978523	0.0498690030729745
Analyte 1496	0.000457257931630935	0.004895495632842	0.0137231860841231	0.0312900108185358	0.0128923859837598	0.00438480162676652	0.0287818596849564	0.0219061125878922	0.0123940572703383	0.000402192236339797	0.00947196800153496	0.00819320133795925	0.0149113317237059	0.0261622355945726	0.0175412276931214	0.000541486623904707	0.0135022836164639	0.0169293515978171
Analyte 1504	0.538194522744675	0.0606084166412402	0.0404425288870132	0.0841748887150811	0.0505214955454055	0.15210541821238	0.0672032594965399	0.238502366053032	0.0669510908750437	0.017962913226152	0.245936115355005	0.013774490642322	0.106137550589838	0.502976217411461	0.865957566332052	0.959122313287299	0.0801757946776382	0.0692212886247828
Analyte 1505	0.131978483429582	0.152020542113751	0.143363544410449	0.271954081236133	0.145261674230821	0.123782008806364	0.615862698855959	0.214768821106085	0.222429052579853	0.109549265708469	0.222701128669038	0.182154608723902	0.291695802643266	0.22786370374024	0.192181712027458	0.20746981219946	0.171679711911702	0.170800816311313
Analyte 1512	4.4384767362684	0.00572296667543241	0.00487818721096053	0.0685925998001377	0.00345135005414859	0.00042498297252933	0.270014114950926	0.31929545842094	0.00278589778410218	0.000402192236339797	0.00743971438112156	0.0242235193593174	0.488965705608535	0.0475673000433047	0.0142643044794943	0.000541486623904707	0.025927718796607	0.010262011154633
Analyte 1513	20.2300802353445	4.00258566299294	7.23863471303551	10.7165144756049	6.38389918545079	12.9277038264571	8.74198165090736	14.6051689650949	8.40383643181228	3.5900381968369	18.5590525643351	2.76315434828568	8.36413129314258	9.90264120315233	5.85484859225185	12.1202629770001	3.44476293987267	3.55806923680276
Analyte 1514	1.00203198242812	0.299907448993568	0.495794801532881	1.56910595080903	0.602254715023688	0.659645631697358	1.71805929675616	1.17299873048312	0.719350704455116	0.595273283321684	0.830631490493945	0.750980067833029	1.97948995609321	1.36458593761174	0.804984732206574	1.07340899674689	0.674142215935202	0.992784169508873
Analyte 1515	11.1973498995612	2.44088922050474	4.61928363696703	11.9228646873084	5.55062147334306	6.55047111533847	13.0394391039285	9.04842261845146	4.74565185003609	3.69868406375055	4.92206342400282	108.782937994892	13.6680055779213	10.1881626999408	6.35512543448105	6.13473918560796	5.57893731380732	7.12344346325053
Analyte 1516	32.7484709215462	0.442437917703346	0.465784408477544	1.7497832488002	0.494494819173208	0.00042498297252933	3.69127281750636	4.67384347938484	0.641699557493086	0.000402192236339797	0.974928993769975	1.25355209688911	6.71729858910161	1.53347878527359	1.03556215482934	0.000541486623904707	1.00154612100588	0.781479669134175
Analyte 1518	3.93314425816532	0.0428488599288817	0.0547537328270802	0.240795714137966	0.0485952623535534	0.0257493248686855	0.486166566935819	0.588317843447988	0.0749767743972176	0.000402192236339797	0.110542085304506	0.159789719288946	0.848277751335021	0.176855042075027	0.154601274793592	0.044531425748908	0.133204138311495	0.105261408343965
Analyte 1520	0.0202198374636552	0.0333036847578952	0.0303611386040264	0.0701312866739312	0.0408018649148237	0.02661833209589	0.102730979670399	0.13326831482392	0.143008308161118	0.0328523064973525	0.0335496686643417	0.0468698820057393	0.0575685121901906	0.06317272278289	0.0483551262288731	0.128468045200152	0.0437902046787648	0.0868693543713335
Analyte 1522	0.793531876311799	0.211324975978723	0.213731319917625	0.474589698819613	0.386233985450047	0.380630758462333	0.535483467346646	0.397384157227787	0.267867003683846	0.256792240282737	0.356964846740412	0.350029976406436	0.730622032775747	0.428018960292202	0.345357477079069	0.317380519940918	0.272396260771947	0.326464517595508
Analyte 1533	642.863121226771	7.20922502666535	5.11591902981291	19.5056560609207	5.22399372341582	1.63928321146394	44.2856519429205	56.3833269494785	6.54606312582348	2.43740345792261	10.696001763761	12.2955827750607	77.0640702952405	15.8571214959507	8.39093146806609	2.1073720391477	9.56702572330562	8.14917160779927
Analyte 1539	0.380719279568434	0.594998750063446	0.299351188081515	0.347787752110261	0.255402648383054	0.230616466964775	0.250182866138281	0.35486982667352	0.285163021366984	0.647412539297672	0.373157331349287	0.0474214439063952	0.334086703720179	0.245505466076895	0.314161107934677	0.439234597242146	0.336725399140001	0.387220448454205
Analyte 1540	0.258044907524778	0.211549882916201	0.0581922732128115	0.112198945310776	0.0615403306191279	0.114372378221069	0.0885833639365009	0.126556962084245	0.0733983049352272	0.10819427185139	0.143184800612082	0.0636165250513143	0.131718838800625	0.103067787542955	0.107914446451637	0.180510056589075	0.126697439485117	0.125568229514061
Analyte 1541	0.231440470835309	0.0025917849528789	0.000390979896485478	0.00307250889491505	0.0239318047224811	0.00042498297252933	0.000411534854424154	0.000305075118963216	0.88587159239436	0.0056619323903012	1.29224712295806	0.182469973229628	0.000434683283915851	0.000403461195109541	0.000418823224307492	1.1817106613851	0.000427250542572026	0.000403137796734672
Analyte 1545	0.124585121611707	0.0577080772061019	0.0415422791979068	0.0809881211397952	0.0435982727574034	0.838149867693633	0.873747182890087	0.228629918001732	0.0212965526357296	0.0170759982067417	0.402685416656627	0.00510225911880414	2.02411447048485	0.146000741182868	1.00972376774641	4.59204944264798	0.232865804275421	0.0833787237644802
Analyte 1547	0.112945623117779	0.36302054689504	0.097763787839389	0.250066087322904	0.193941224047658	0.184773523483564	0.236674935668366	0.322738558273065	0.128937879220377	0.706142003856816	0.328092412194484	0.0562475789184737	0.499001992650446	0.351557566407802	0.489343631783248	0.962844346898375	0.683030754992616	0.627101405371711
Analyte 1549	5.95105664238871	0.345534654809287	0.127593558339145	0.255575914053695	0.105015259825489	0.372758112151054	0.698363874277326	0.849510070633929	0.202351647731908	0.118845042017405	0.172508183434705	0.255178637626128	1.33994905610449	0.265330577751924	0.196484464382372	0.497561569379554	0.171455688835967	0.1444251256662
Analyte 1551	1.29842605126616	0.0270011917008027	0.488511108504122	0.292256039969061	0.0205534562214939	0.205336386970698	0.219308810322018	0.231668626387585	0.141626180772047	0.0011636462593485	0.0649022488475242	0.0579494855265331	0.393254782939655	0.229047615675022	0.0632186469932287	0.0118676825553878	0.0510969529234247	0.0408004483566248
Analyte 1555	0.0184110159336011	0.169875619580981	0.0240359673481826	0.0232045271693227	0.0333664616251806	0.0345200567129013	0.183043536457777	0.101262727686538	0.0476950200718656	0.0195855681813079	0.0326219849134672	0.00537272239017869	0.22398660125587	0.16327431278279	0.0364015888654361	0.222764111077379	0.0225835433249548	0.038427295462286
Analyte 1557	1.29878490208508	0.141336506034705	0.259904339028982	0.331866602634043	0.240657270899491	0.00042498297252933	0.717881003321158	0.240937758567847	0.413133329264904	0.000402192236339797	0.66954860071894	0.677649836726911	0.93068921075062	0.279995135275535	0.557987747198884	0.000541486623904707	0.632622426208784	0.218167574688566
Analyte 1561	0.0402569161758891	0.0287469685793076	0.0250826995090589	0.0250571957080859	0.0302740158658739	0.0284130537100977	0.213708196973032	0.174869583270773	0.0422366810787852	0.0316229577611592	0.0348847788668257	0.0217075533505692	0.309658155058021	0.137827486034202	0.0276303321786956	0.0343879602574424	0.0357069483423933	0.0349312440845726
Analyte 1566	0.230284671267159	0.113355228657811	0.0728569258162916	0.143682621709894	0.122557903226621	0.0518287460155092	1.67981809655573	1.58705158886078	0.361023719739312	0.125735038252134	0.209871167265875	0.171429634536079	3.5044983083942	1.44888461958992	0.17057978352554	0.253182206130146	0.0479998313292152	0.128500297172499
Analyte 1567	0.432112763058486	0.125053519411346	0.0364176939518499	0.0714103647418769	0.0821113380969718	0.0632198011191296	1.0055776414051	0.828653859309394	0.291611867478991	0.0763189831792213	0.178990277042189	0.155980514877698	1.49235171246645	0.911027320925999	0.131127703103277	0.15112843821439	0.0961067290662967	0.0846261346989977
Analyte 1568	0.38026671587825	0.000406899832936908	0.00148607490360444	0.000443325259566794	0.0180708804295468	0.119136970632689	0.134814633756948	0.30123113486929	0.00047623571333871	0.000402192236339797	0.148549195818175	0.000394062294909688	0.132234814741184	0.000403461195109541	0.0795069583110382	0.747159746456408	0.0712395826641767	0.00429031327232947
Analyte 1569	0.886722267801445	0.0172620039089913	0.341819919041714	0.197402962287835	0.51833995123097	0.352316375316518	0.638027090943965	3.04161024990458	0.84365119549784	0.153724658179606	1.16248363217976	0.123816919072552	0.914733859651283	2.45768540637964	3.25900287085651	1.14704712704657	0.071314469019596	0.173973625493318
Analyte 1570	0.117714499322414	0.040350743506494	0.020126524856955	0.0472938702285406	0.0387615414526989	0.0207490107952802	0.456806930701087	0.297654667054378	0.130598469300871	0.0517409996586023	0.062807482987855	0.00699711015282356	0.612247422486099	0.460107916152614	0.0244759391380311	0.0949159667315647	0.0188265051198562	0.0472022571113321
Analyte 1571	0.0418141735204837	0.00120791323073743	0.0439620345791251	0.0249195675495199	0.0816669528434203	0.0458057618756448	0.0777504537527656	0.476264988710429	0.122865701527405	0.0249849165392738	0.177030991790362	0.00640161832753262	0.134228635542661	0.37926182629123	0.513352214724108	0.17010198438305	0.00791142056317968	0.0270017826003657
Analyte 1572	0.69196960129431	0.0297981446608725	0.0297891008286576	0.0318276739472994	0.0449050903903013	0.130898217760925	0.192795726275474	0.17653406231994	0.108493840034649	0.00812208362850782	0.399491813372195	0.0274489717286646	0.170045024411333	0.0555360876553065	0.288021798913552	0.717929636030702	0.0271082031196546	0.0353994843091865
Analyte 1573	0.059330447660663	0.0234706541227689	0.0286711650210043	0.0401720264575192	0.0332930192396884	0.0994086435159855	0.0554437011364252	0.100626918928519	0.0460771136058239	0.01370034508929	0.0901315421038738	0.00568427623810895	0.0649495284145712	0.097609499537527	0.236709737885108	0.204215263938476	0.0271894821499958	0.018619274452779
Analyte 1574	0.65034891103231	0.220257062623694	0.142970836832945	0.212093370865678	0.262435484695303	0.191029625110291	2.54275426325253	2.91154369737242	0.844055750697652	0.27365397162692	0.57721511989145	0.316687010182759	6.37296105178183	2.60339639029347	0.625242579227422	1.24088215665617	0.0642901717399018	0.197966693160058
Analyte 1578	0.000457257931630935	0.0115291233470008	0.0480829120488401	0.0628606732154447	0.0512495896720829	0.0479529476867433	0.0733320121133397	0.054394716964463	0.0564965908182634	0.0379736891245137	0.0634930022666783	2.07940968144001	0.0881194712675525	0.044943509818542	0.0561028950051071	0.0907740297146438	0.0553024132693402	0.0412923504851085
Analyte 1579	0.331291296861159	0.291410474538198	0.137076472815058	0.21236812667319	0.179392292256513	0.153957917096057	0.202107030508369	0.18648245881582	0.200648797827918	0.247126077228414	0.264231626755692	23.8328165298392	0.299345059307245	0.197330333999115	0.209075857842875	0.296125687893648	0.196374101609885	0.189834357330289
Analyte 1580	0.510969760506971	0.0808319743360937	0.125049729044606	0.191480031001261	0.144048949843878	0.184480991348094	0.184916189444509	0.229658106022228	0.128002090265856	0.126352481266017	0.113787055607994	0.105668175967828	0.316012110217041	0.185919207872399	0.116473593990435	0.307467032601575	0.150113599557531	0.190464975318602
Analyte 1581	0.654603763906406	0.139415633868259	0.00574371034436063	0.0529338079313772	0.107543253381636	0.356456929590867	0.058121345238375	0.203496815704032	0.00474570991852995	0.00242612554095995	0.0237081937688115	0.000394062294909688	0.119828706312407	0.0636332976001435	0.0275467184206101	0.915192820487799	0.00332834145953694	0.00481816958367924
Analyte 1583	0.559773427817109	0.23596726689285	0.176240331114484	0.158195783509635	0.259569449085448	0.275252054602012	0.770158246795397	0.735295981484197	0.191304634847704	0.254894918003416	0.23419321941456	9.92319728627491	1.04630787503917	0.655868317704505	0.291833947052398	0.196703364464068	0.183866535974324	0.186116163412522
Analyte 1584	1.00764760696105	0.000406899832936908	0.000390979896485478	0.00712357428349849	0.0169204578635745	0.00476026714006355	0.00293620194800682	0.0720742275967098	0.050062712110452	0.00301502266468515	0.0894216839697188	0.0123773033692785	0.0215663724001315	0.00587782628050429	0.0221139817745711	0.200444407449727	0.0093492136604128	0.0277276477704866
Analyte 1588	0.107451446217509	1.96099182453105	1.65553669710933	1.81812781628948	2.37574267400498	2.10398914534026	1.19357976801318	0.469802755526504	2.1013074921084	1.98501453142841	1.85261665054869	1.11377308926484	0.856896087501921	1.34732543350247	1.28391104564014	2.41138201880665	1.77862011383986	1.6169519704012
Analyte 1589	0.181496931679895	0.0988667122472474	0.0434462507906958	0.0735160104313037	0.0968562639158167	0.1500025652903	0.0637799801945787	0.021342856060425	0.0684616831294709	0.0875168934251697	0.0898232767962659	0.0638175544835872	0.16440921190558	0.0541694284780872	0.0806164008387883	0.104118308084252	0.0761612436286352	0.0579415556988463
Analyte 1590	0.0256206435364217	0.0157533350076591	0.00481583109472755	0.0615842850292974	0.0169194620589982	0.0169182032882068	0.0732228269820367	0.0667687408749238	0.0059272026916628	0.0120867957798766	0.0116709013626288	0.0208579870657472	0.10029403051495	0.0668534704893912	0.0124787196787976	0.0224346224117059	0.0166787410865584	0.0348816523274438
Analyte 1591	2.71621191886631	6.79712687147648	1.31102212292445	1.34837309784038	0.884493402776757	1.45434702955071	1.04704717392828	1.03366831931254	1.69913378573416	2.52899454798812	1.88023139788069	0.91769385995966	2.24612943850198	0.179752619192211	0.579490075202517	0.647764183017421	1.48002673312503	2.51017995157425
Analyte 1593	0.0318098468368052	0.0199199878214265	0.0150259859359161	0.0672856255071373	0.0149513433427399	0.0192979629880692	0.110819755492449	0.0969695674355943	0.0140542535210374	0.0203057247934999	0.00745254536962437	0.00634530714784429	0.136744739553757	0.0937015729416528	0.00878506024740954	0.0328150570981213	0.0135430229346979	0.0331584657186052
Analyte 1596	2.75997826004167	0.416730829595028	0.520125004701839	0.67382932652659	1.71040738718743	0.973989349154066	0.311215473477725	0.493883981346861	0.995013466233668	0.177005177108145	1.42281182794326	0.122428615853827	1.10107426971952	0.346766272347762	0.068210176246659	1.28908793136167	0.58931495932989	0.0852767627836893
Analyte 1597	23.4767758026085	3.77989360805659	0.168832765272143	0.102107918352984	14.3434005382942	8.06536362845851	2.79848706365475	4.23179641428478	8.51505329149694	1.57410978948068	12.1774427126344	1.1431230778561	9.54422051291248	0.259521037271664	5.31369849740678	11.1551236353185	4.98741401577913	0.754423301047112
Analyte 1598	0.595427799548103	0.00614843270500268	0.0775026678224845	0.215209458016412	0.014640970459693	0.195585446228219	0.00208168437656585	1.88654156658693	0.166055781204058	0.00606718238209224	0.036800165649962	0.0324220911097139	0.128201279205222	0.159492294420022	0.00585663445988089	0.0740784921101127	0.00778467328143281	0.00853449055381004
Analyte 1600	0.000457257931630935	0.0862259173965487	0.271017351015283	0.330554961748246	0.412547539707523	0.375479928341456	0.203604264675748	0.583843849835877	0.470234324047722	0.0240291586294946	0.24646319852655	0.0959002075115226	0.17753675777396	0.304697936974577	0.532199485534373	0.987386841633968	0.16401082454076	0.0729946474756671
Analyte 1601	0.184976915455391	0.0106197245590914	0.0323766074869017	0.0575309220058162	0.0255887840936861	0.125551129936804	0.0116191185866431	0.0179412780611281	0.00535246134511449	0.00393935880623884	0.0382539026850441	0.0147454106784187	0.0168460913204223	0.0174278488108789	0.0457618640250327	0.00459914766038064	0.0626466685271896	0.0197013884830659
Analyte 1602	12.138712384846	1.93666566265304	0.738889990334694	2.77640309395902	1.84693490862726	0.594217839557395	0.50086716610599	2.76165491259706	2.11746920710239	0.129126453824194	1.1771681729743	0.183912465610994	0.902592296416874	0.649284002839589	1.37432510287464	0.857656854292636	0.362690911569472	0.367814065697514
Analyte 1603	0.172999318941016	0.000406899832936908	0.0351535171607222	0.130281699788448	0.00700231164228524	0.104922423593179	0.000411534854424154	0.566169647702732	0.0972829851229746	0.00221523133605638	0.0311324845111597	0.0225664476119526	0.00591398680598924	0.101804745828165	0.00276884724333821	0.0430610491344884	0.00553513401482478	0.00221150504135329
Analyte 1604	1.26426455879723	0.0245056382368878	0.368449709959864	1.33237815297232	0.0856720782948771	1.01077605644489	0.0329021278611909	5.40807242198749	0.941164342729647	0.044919175986815	0.325817263730731	0.265794735893018	0.0629521797925268	0.958012194884168	0.0553249828443187	0.420304901693135	0.0627278408837968	0.0542749816718352
Analyte 1606	0.118192135562518	2.45771235800431	0.673317330220727	0.645334287975817	0.446047797596509	0.411397561324032	0.567389192760609	0.64850352628812	0.295443228930316	1.28766306811926	0.638373739196526	0.576458558940341	0.595519345389918	0.755074818488915	0.70215234900801	2.07011749574092	1.49178247904483	1.08337501348579
Analyte 1608	0.000457257931630935	0.141682193922703	0.042441881254089	0.0444876100036721	0.0421281025250547	0.0272198026161267	0.0324917560189475	0.0305000673652262	0.0205551698468686	0.0841708847092309	0.0556025838558735	0.0427295706437073	0.0279382721736344	0.0370267685939329	0.0508328910228653	0.144765343967987	0.126841457015725	0.0909663308420976
Analyte 1609	0.0956535158864824	0.15695605764284	0.215285692726364	0.22269556757276	0.331649769239864	0.243348559553957	0.183544881903976	0.452237821503716	0.407431407557164	0.195178651956046	0.23157598328324	0.171154538621002	0.236031193800321	0.249368042797408	0.226375284255339	0.340995344715224	0.283255556812291	0.308976574236768
Analyte 1610	0.0105855019000838	0.15278094543094	0.0333742166553404	0.0434797343668741	0.0419089243511879	0.0357245007717487	0.0594026390733623	0.099305572523408	0.0502142331667126	0.030180762371373	0.04349726354951	0.0709910470000161	0.054194359554223	0.0276000084915535	0.0473267001808494	0.043646023855512	0.041714750741956	0.0383619518712921
Analyte 1611	3.16947031217933	2.72563880264513	0.963684176670237	0.904191831980008	0.790105988400229	1.55974280238161	1.06603442529138	1.37512632866391	1.51491739986205	1.22588529736606	1.61011130052979	1.53392062796552	2.86372518071087	1.09816731287425	1.34416791236203	1.66240894727177	1.31600365510708	2.37220208080732
Analyte 1613	9.24034509767821	0.450040769528971	0.895598087640933	0.468628588722487	1.11282734613238	0.530671500747763	0.734550931614305	2.23901109854613	0.534412941135454	0.402803425039041	0.777707252126365	1.42432933217016	0.717413080697652	0.435155980997389	0.484250124689481	0.619568746041638	0.442076265128413	0.468236239864402
Analyte 1614	0.739899673398486	0.0636882370084685	0.0228718006801568	0.0926040859299865	0.0299688158854718	0.0756455176741836	0.531236428195135	2.40773913946465	0.133153656418345	0.0380892109232917	0.057860031683485	0.0434990491360688	0.623163999546977	0.44563576890336	0.0938413036493478	0.0745030658066263	0.0744110715327059	0.0781497888978007
Analyte 1615	2.27695814692694	1.45376626938969	1.36062467351881	1.70893281059367	1.41640247018883	1.7681794231449	1.68181618379894	1.64952032915272	1.78553635725424	1.26714503317892	1.69577393947657	1.26559123735616	1.7543682444796	1.62267942011657	1.56935801911817	1.97798209081364	1.35551455246961	1.60689638858868
Analyte 1617	55.2652961673762	37.1202618111465	15.6832750383824	19.3002086119546	13.2215311090754	18.6725418516953	21.1760537093459	24.1535797113172	22.7861601541874	21.5560892801291	25.6805061172571	25.1875318053054	38.2090328251403	17.5508793944729	21.2112403112198	27.1121355088309	22.2101396822618	38.1581923997931
Analyte 1618	0.564151769034175	0.0257605158071304	0.043980226253239	0.0464859874197678	0.0366403591410863	0.0662109215395085	0.0940211211535143	0.729199131845181	0.112997024062389	0.0175214711250092	0.220844605457633	0.0372583891394249	0.0948119855154018	0.144591738679763	0.183163115145582	0.203265050318812	0.0444728622799129	0.0406143655952977
Analyte 1619	0.00769064832807078	0.00493013543829366	0.00421559267511476	0.000443325259566794	0.00171073643162072	0.00042498297252933	0.000411534854424154	0.0396746319434389	0.00601273043587815	0.00137392839912222	0.775090736782857	0.000394062294909688	1.32211893446186	0.000403461195109541	0.823047725490139	1.00770402624322	0.00151714827988594	0.000403137796734672
Analyte 1620	0.587185765959282	0.399283249077114	0.213376204524953	0.301322943211216	0.199115754805637	0.228785962748024	0.254656326396855	0.404302065012234	0.298090919067636	0.276002971085905	0.412500518909966	0.209893206758425	0.385355929569841	0.287902658143454	0.283700127640699	0.467568095242833	0.295718673958048	0.269916158659669
Analyte 1621	0.384559413923039	0.188613568820332	0.32806835351699	0.214325150080421	0.224402043628717	0.278609607321667	0.468629205345266	0.808869779975144	0.337250855570874	0.213606114049827	0.237227107345897	0.693239039994017	0.309910334756902	0.0906246508851085	0.292521071671416	0.365224052746668	0.275056759708346	0.235805126081329
Analyte 1623	32.1499530659313	21.8356899305815	2.76201371145543	2.02968523310272	2.19189037441347	2.48062305719868	2.94546914123401	4.17716800873725	2.32940944709784	2.72035350209508	2.05970436657611	3.56780524726295	3.01008924665241	1.57752065013218	2.12422338163332	2.55424653117286	2.54103869318321	2.49886767247628
Analyte 1624	0.250414447774291	0.117593332752518	0.102098958809776	0.125044662263168	0.109907987253348	0.134143051299632	0.123900820486333	0.153611527994862	0.138654773911978	0.0958305205037156	0.149508086141307	0.117875748596046	0.154281759624975	0.126681187894523	0.126966896178448	0.164488812503139	0.110833892739624	0.12215519790288
Analyte 1625	0.260177515290292	0.165622646595583	0.158088138277049	0.2111503281689	0.152231643679332	0.178420218491663	0.179218257639756	0.185181676019181	0.211224624051144	0.142478239649057	0.186894144544421	0.143411913501833	0.194457643842216	0.170585356059118	0.1709463316766	0.18773620319237	0.146322389612629	0.176378567799617
Analyte 1626	0.0869846858635798	0.0488433902281391	0.0456797314864063	0.0631957401530295	0.0469146088318669	0.0603354203249382	0.058871673426881	0.0693270415310683	0.0660329924553714	0.044204866210431	0.0641829036562102	0.0539088330424368	0.0727154250353628	0.0595761285520935	0.0513434813114903	0.070244319602179	0.0493372129652012	0.064429589047153
Analyte 1627	0.014325781995792	0.00796787886049478	0.0140967173075474	0.0415754185833474	0.0202719518663215	0.0216106424935656	0.0481044944907947	0.0365456685361978	0.0190208081359576	0.00982551491311489	0.000438057686321194	0.0303597235356461	0.0511735441264018	0.0417989169754013	0.0320198613825771	0.000541486623904707	0.0279231528640316	0.0359929889448607
Analyte 1628	0.973210986587544	0.227671230158232	0.35605473667654	0.524050598605796	0.415394416692394	0.425619368231997	0.508168499183249	0.526940922407115	0.498034382391564	0.324193255047618	0.41031374540142	0.411860711201353	0.5879410585356	0.467438515839011	0.380480141105892	0.465926180422708	0.407285105163511	0.467270692375586
Analyte 1629	0.165581679314651	0.0265665080219444	0.0280059121749044	0.0395761370548151	0.00823640724828953	0.0589038582628644	0.000411534854424154	0.0776928940518057	0.0677879722819541	0.000402192236339797	0.0250593925019268	0.00489995424379594	0.00874695764564005	0.0993423720692383	0.00993437878605053	0.0495363583714563	0.000427250542572026	0.00488600416618249
Analyte 1630	1.07117134921625	0.0166643288498348	0.347335409398356	0.241736144229683	0.297378771418047	0.382460497840054	0.284717243114345	0.956874523465753	1.15346925014032	0.139358047650558	1.67422645886674	0.196149757350912	0.316580407754463	0.975375864770942	1.14294681919196	1.96595662291683	0.0619639909927404	0.332077777278594
Analyte 1632	0.229463156470065	0.0403009667072538	0.0460792528050161	0.133365880910143	0.0509065265653385	0.0837944696369897	0.125563335964956	0.131963120367056	0.0635329704525012	0.0388989190456911	0.0585960729803218	0.0552397692914066	0.142005296362504	0.127239605659131	0.0839859777481575	0.0839833878194895	0.050858921710068	0.119838576260709
Analyte 1633	0.535882105701347	0.0921691095628833	0.101034483243301	0.295591563273781	0.145413911061563	0.203015228359075	0.362359466400329	0.345444636582572	0.191258802130667	0.0745264875631653	0.157667139778925	0.186477202212012	0.457598489084849	0.331258949693365	0.262980258253743	0.183938958528095	0.168426966224807	0.305007437990659
Analyte 1634	0.000457257931630935	0.0051109916895866	0.017778353186472	0.0197195816645578	2.29061367859007	0.0213899831450043	0.0185378149933777	0.000305075118963216	0.0119901294919689	0.00812067531889107	0.00512070422365149	0.00864729802999634	0.000434683283915851	0.00970970824610572	0.018624739370631	0.0150796977146512	0.0151857300015762	0.013954553366962
Analyte 1635	0.0299896286221593	0.288988811833313	0.0334550468059847	0.0313743812504701	0.0187200620922332	0.0231940426640502	0.0366069973018359	0.0438443041872825	0.00682589240790474	0.0687597257390956	0.0681750524856277	0.078918374894895	0.0744618166935691	0.0407925228386003	0.0695476890885627	0.0996803365306477	0.0732579455881288	0.0830955751216883
Analyte 1636	0.0782465098193041	0.0152131502788631	0.000390979896485478	0.0119831935652295	0.0364173739148698	0.028988604089833	0.0237582208246268	0.101313921346468	0.0129831751037303	0.0152862892293927	0.0705793748519456	0.0239288262401632	0.0103931387911158	0.0502240190002933	0.0653007534435673	0.0839017762465869	0.0187447494268065	0.0179640899186179
Analyte 1638	3.14351629467685	0.661375055199501	0.188367623672583	0.232902815781167	0.136023460403277	0.123121766652934	0.263634342654826	0.530392756920362	0.265309243832209	0.349188136226713	0.772140830118943	0.225110087153715	0.428781396127657	0.3497000801857	0.277624731766765	1.19690109744154	0.343598523812271	0.356810742687625
Analyte 1640	0.150278584552085	0.000406899832936908	0.0162787404110881	0.011548563098706	0.017511605365038	0.0352016573986771	0.00200772700296496	0.0720030826772711	0.0636618753298244	0.00283968606638256	0.0300522183770407	0.0239321953405654	0.0225430906149901	0.00542722093956956	0.0579460069320911	0.0607611850824134	0.0247941355135359	0.0138856644643676
Analyte 1642	0.0799129337009057	0.000406899832936908	0.000390979896485478	0.413294271904303	0.000461044196280781	0.0025740756015716	0.000411534854424154	0.00435395196133203	0.00047623571333871	0.00191905095884863	0.0060910716236099	0.000394062294909688	0.000434683283915851	0.000403461195109541	0.295881451774676	0.000541486623904707	0.265927474065399	0.320488932528562
Analyte 1645	0.0863502674299894	0.0451197670114661	0.0730648865962874	0.062005089681025	0.0861738479291635	0.0346290094133718	0.0920874548402582	0.0380420577946834	0.0766771304002501	0.122453967364183	0.0499860403052625	0.0881760779794396	0.118332049919809	0.0516398206049573	0.0724700463762436	0.0808847301413111	0.136575783653585	0.116055462966222
Analyte 1646	0.510447554703298	0.222728589515609	0.328309208782966	0.410961705257002	0.406255185574924	0.137258569668168	0.415874417977441	0.365245568756935	0.479497867738991	0.309273671570461	0.346014688080788	0.341608489636132	0.538359621149728	0.371878046843945	0.453038162564404	0.628359773655272	0.406055088894147	0.381902010575921
Analyte 1648	0.821284556352705	0.419340771718829	0.615704094441863	0.793736876682868	0.78330018451687	0.278065645758897	0.57202499915126	0.603209262416862	0.869927355269129	0.602077297609113	0.608770655261195	0.639509334655848	0.638043291137648	0.785041271290158	0.810493297552728	1.06912710894221	0.776452785157277	0.715784975557149
Analyte 1649	0.000457257931630935	0.171462023504354	0.240626354676814	0.289714652758058	0.295379847566861	0.0627143927470323	0.240312918604996	0.174703090483163	0.281896908085794	0.245515718625213	0.178701234651511	0.221217149181158	0.272070070099293	0.269462103208737	0.281934487278905	0.354488944831486	0.291812898974552	0.286907873513582
Analyte 1650	0.128708191419069	0.000406899832936908	0.0283568636391321	0.0723069214000986	0.0338631192400649	0.045346881528833	0.0721010632268867	0.0749284810362865	0.00047623571333871	0.0162413101124602	0.0027354981201527	0.0358568686485588	0.0859811041728843	0.0737981575611529	0.0556895999194381	0.0261650437511642	0.0305282904274324	0.0614665555006184
Analyte 1651	2.6259847603015	0.261196120411979	0.118522019621632	0.122185326413218	0.0813846740952765	0.0381335652528981	2.39355074721689	2.96763569786138	0.399259410514004	0.0525383994683019	0.364246301888546	0.232686704107483	2.68228526650688	1.77342141198727	0.106315391858722	0.186597579146359	0.0573680987064139	0.0894943112730083
Analyte 1653	1.91969794122828	2.206526560439	0.773632351264369	0.687230200483165	1.29883986156202	1.98095524216085	1.39853900794317	0.869071334464991	1.07118162383163	1.73749854093396	3.01862359143523	0.904931313169084	2.22750123164542	0.95242577228622	0.760724312611839	1.90197212963334	0.835490189083912	1.02101157122973
Analyte 1654	4.58120590144299	2.66381026833035	5.82033216496238	4.2549342552812	7.78085937043302	0.884792032928689	3.70009664142688	3.02265335162326	3.64774348309175	4.02570122207552	5.40699943310369	3.98076633437964	5.94237884807705	4.09281042274673	3.95895121671293	6.13901831876775	4.86186764001833	4.3791959592148
Analyte 1655	0.214086905795965	0.102299245649966	0.145276748126308	0.196578416381429	0.187858882616211	0.0536825940617736	0.145992320518236	0.159139251751194	0.192856533566363	0.122602214716861	0.116312419797153	0.116378896737849	0.220693218267525	0.161538685527308	0.191085892244282	0.197124985286647	0.188037247113922	0.177959173560884
Analyte 1660	0.000457257931630935	0.0272089171817277	0.0317190744610089	0.0458647138442602	0.0285651930608617	0.0126073554000653	0.0378961242389273	0.0132820125911515	0.0481042920418497	0.0356650880930111	0.0361924259962794	0.032513146489301	0.0445070355696656	0.0378891763644959	0.0558671668396039	0.07063041924785	0.0568535821697411	0.054686409054037
Analyte 1662	0.148339257710353	0.0550700150038041	0.0852432237963933	0.138337389098012	0.119762690782371	0.0407065075230257	0.0868551607932513	0.0787052259365138	0.110436024188717	0.0823643183529903	0.0316661140793954	0.0989154698837402	0.116447453327903	0.129561299886702	0.113994990968987	0.164432688266621	0.117889144031068	0.11588016595243
Analyte 1665	0.150925003245343	0.0318739296121613	0.0446198198880162	0.0304751515404518	0.0330581738689324	0.00817292834659454	0.366904671735489	0.288946374893506	0.0373140745038678	0.00222812583500855	0.0555249753708192	0.0533782495262593	0.451178289456472	0.325527355389206	0.0294889818385561	0.00267840106145292	0.0121614189479301	0.0206429313295567
Analyte 1667	0.0349313396279769	0.00277695145878568	0.128844280688586	0.180055884243198	0.161958612792685	0.120848877643548	0.0627086950425664	0.1530729011248	0.208590967224047	0.00522234161832474	0.204681170946423	0.0306589272963958	0.0570395395420117	0.0629847931352824	0.330431100404228	0.113062499791865	0.048220390576039	0.0115769479728052
Analyte 1671	0.586363727078706	0.100599724813327	1.38237201632503	1.84988930695453	1.8356353302367	1.31989413885001	0.624593509930734	1.58995999728663	2.11359109501563	0.0972103431714227	2.04684745086009	0.288032391718052	0.604207432986051	0.643871356915104	3.43513341553168	1.08503347576008	0.559406262939704	0.148877670139605
Analyte 1677	0.320034760516443	0.13073035437161	0.071556156303422	0.122550098494403	0.169581558032674	0.0851884571114752	0.0646000918309998	0.168244873980119	0.264195562864613	0.0259538438855108	0.623098086778966	0.03802027348751	0.110006866833225	0.0211520123274464	0.171740846031622	0.309376623323163	0.0701046824421095	0.0744671941009523
Analyte 1679	0.215705696758135	0.0708279084706923	0.082009054871798	0.0970421178697355	0.0970800296932691	0.0294900072931252	0.0815296325301547	0.106848763695893	0.134188114103573	0.0747562239667904	0.0784847745402599	0.0861508819170816	0.129502955040345	0.0875562271569772	0.109563046013336	0.133686367820477	0.131065555568967	0.114562643889577
Analyte 1685	0.458721837317449	0.084810960629536	0.0535900880447707	0.0663776616267779	0.128800354522142	0.0358130154065958	0.0822543994327862	0.0348377183572903	0.201312451057813	0.0517420515671801	0.0450618102297093	0.0457894948479302	0.0623794971555611	0.0516976214560619	0.0683625633766958	0.126300743809814	0.0614186612818545	0.019719752897147
Analyte 1686	0.000457257931630935	0.0919470161938899	0.103269202356787	0.121603539135112	0.112161664961357	0.0531343947239281	0.0841957589741277	0.000305075118963216	0.210602226123413	0.109107275811344	0.149559022091971	0.131113557094404	0.0461439952408496	0.107812252453711	0.144237023830108	0.195627857278277	0.156895942391471	0.133993205844467
Analyte 1693	0.0577114441072321	0.0324516154578982	0.0476254139478282	0.0422730165048588	0.0574231942530234	0.0388781068143155	0.045591126227972	0.0344389551283722	0.0924509709372504	0.0431720833512465	0.0563487330252558	0.0455676703163164	0.0585971917630917	0.0498517344983704	0.0671791046493716	0.0841979392162641	0.0711894390386269	0.0654616743902246
Analyte 1695	9.80190789125609	5.26299488031317	0.468269095536306	0.788635134649982	0.861164815833463	0.12464713954894	0.39650164061713	4.63870367485816	43.0880314686527	0.177105588809844	40.5932262487951	1.93008977180839	0.208665052915198	0.675271826995938	0.840107341289279	35.587555676568	0.200570654379013	0.181281789475905
Analyte 1699	0.532256964020047	0.392701121184641	0.10829007389848	0.122941848827458	0.206811714937588	0.124926567688346	0.0833869425259467	0.161372272072867	0.352030600524144	0.133810431464284	0.727923684277101	0.0383991886087647	0.122148402778699	0.078345717751566	0.056318515381848	1.47015520337847	0.13613990692518	0.107891386568444
Analyte 1702	0.316815859269273	0.0483176975859972	0.024758702426507	0.0476544544773978	0.0502461155491517	0.00042498297252933	0.54626706667741	0.536084964920116	0.0827152201607195	0.00674640873382797	0.0837371248148666	0.063432555837241	0.708346204441351	0.554279918372549	0.0460080949084273	0.035827393561397	0.0216450665093754	0.0343206896944377
Analyte 1708	0.253254818045426	0.18650488061154	0.00283814745691061	0.0334891024433165	0.00347321384639987	0.00042498297252933	0.0250935460408394	0.0122546622499508	1.36874749162168	0.000402192236339797	1.70897912744193	0.0601030962694402	0.000434683283915851	0.000403461195109541	0.0480652660799493	1.65713122382372	0.00441473006390751	0.00301758649290551
Analyte 1709	0.145805052140862	0.125306851255808	0.00467439393675312	0.00467499371310184	0.000461044196280781	0.00478558045744877	0.0181042718522229	0.0561808965427265	1.06144687703119	0.00180825299243269	1.03364516426838	0.0334717414928253	0.000434683283915851	0.000403461195109541	0.0022222144416468	0.905251136061896	0.00424252393487067	0.00443580592172348
Analyte 1712	4.38433015673827	4.4494375499805	1.59392026085517	1.11980770328354	1.15605523365258	1.76303916437016	1.41873611106484	1.7338614595839	9.53003292733505	2.22154811709629	14.3906439861276	2.67949379123401	2.30965899147631	1.65873800094833	2.31922744841907	8.32739021624962	1.79068146050246	2.19531894864547
Analyte 1713	0.216208094404948	0.29349482336475	0.0871660393784757	0.132091410811264	0.0930569868590389	0.0988278017744283	0.0846662422216844	0.0944375843666747	0.530409374748492	0.115571758315065	0.500547342341114	0.405394472455842	0.441420451155215	0.0994105088604176	0.273791130527447	0.471604534009933	0.161668212435069	0.0956780459976362
Analyte 1714	0.000457257931630935	0.0324565406080941	0.0290934484501302	0.0344020455383043	0.0344544928466107	0.007058747307395	0.0362489500275548	0.0172081067841426	0.0792348706231003	0.0381200617675897	0.0537112056261973	0.0753514696005916	0.0501063425727287	0.0279432389935079	0.0495369262032824	0.07019538802659	0.0706499521492748	0.067928275309679
Analyte 1715	0.239394029950368	0.0228133568710513	0.000390979896485478	0.000443325259566794	0.000461044196280781	0.0035110740196957	0.000411534854424154	0.000305075118963216	0.350739328609075	0.00325608859606041	0.331448153157187	0.0142492291622087	0.000434683283915851	0.000403461195109541	0.000418823224307492	0.253713538125035	0.000427250542572026	0.000403137796734672
Analyte 1716	0.92737457019014	0.63224563958068	0.0485689318076209	0.0837374255338032	0.105309829721913	0.0350745926101307	0.185859717286393	0.309734593652907	5.44038492359606	0.0193943721914887	4.99098872716032	0.255274989889794	0.0128422835286579	0.0279642508422079	0.0926849125121082	4.42107221737932	0.027615282215536	0.0137819431743456
Analyte 1721	0.0731589256796599	1.43000139412058	0.0649752236392856	0.112422148821974	0.231082763217585	0.107529913966269	0.151667554795094	0.108708883756685	0.223857572969685	0.0876031561065434	0.321175863002035	0.0820638752494115	0.465037174376042	0.104501488712383	0.136414416011198	0.209591047940144	0.114588326151414	0.433030761036973
Analyte 1724	0.0258874382824079	0.192972499364666	0.0415425895950367	0.0323473390661643	0.0232800273864711	0.0438125366245803	0.0202823308066364	0.0671725199922324	0.0431143813608713	0.01259732730011	0.0379177985719215	0.00605802541794603	0.0874976690045047	0.0217637364740789	0.128210832475222	0.0755910188004235	0.0143081933641584	0.0141110752566995
Analyte 1726	2.36948201748117	0.00334648148481555	0.0553458932966114	0.0202325022246849	0.00450647761698841	0.203634246852481	0.0206156275256497	0.977900800903924	3.9294468235791	0.0580567861953675	0.343293607515288	0.0633565758951979	0.0321373498643793	0.0447992290872251	0.113370559945542	3.37952409184268	0.0342838336349397	0.016778961960572
Analyte 1727	0.103342827424305	0.0239757681167745	0.0279544081294782	0.0492331452377671	0.0998601277768373	0.0327447841528039	0.108563289203514	0.361109489142486	0.17850765938201	0.0210842879685076	0.162224146310614	0.0226927061411824	0.083563070496277	0.180120312705982	0.997664546543935	0.108359684837089	0.0302505008017732	0.062592303995275
Analyte 1728	3.15830237412575	0.000406899832936908	0.156027919834254	0.455389416019412	0.525009532982548	0.285551313971761	0.111026512764124	0.447078107075388	0.467749832640739	0.292386076314279	0.794217817688304	0.101365833851949	0.227852956732798	0.203460066474618	0.666878072982779	0.376877405366952	0.124853503749118	0.12984502122757
Analyte 1735	0.0191966982970964	0.192269368048123	0.0218259637544396	0.0384697570287148	0.00889468606214379	0.0235289240943474	0.0258077750004376	0.0501186900559122	0.0222360461693235	0.0616646052211954	0.0721465381181211	0.0222446001736819	0.0351319514711205	0.0356852995588917	0.0910743874655668	0.0730917016935281	0.0953779628452315	0.073364407648155
Analyte 1737	0.160856058298563	0.0930120899543243	0.0420038855006142	0.0389791295165295	0.0465738111747052	0.0412190356329685	0.0466750046748191	0.034782984407557	0.0491622692391337	0.0331879862611492	0.05078888909475	0.0537079557274288	0.0439031905868159	0.0413527815253275	0.0344034502930146	0.0789023531979707	0.0326863971699832	0.0436920010364272
Analyte 1739	2.06090081632802	0.935328089074195	0.254649345350929	0.239584612147179	0.276890417000071	0.414246672062847	0.290820068779782	0.306638490576953	0.253957190152458	0.240028551246208	0.305147173223045	0.243896292019139	0.255512686740575	0.227001669477778	0.194956624957905	0.573349565748263	0.171490515492739	0.321968275074825
Analyte 1740	0.13257725947473	0.000406899832936908	0.0985406437030824	0.0725432739688355	0.000461044196280781	0.0214879990690332	0.000411534854424154	0.239664633755911	0.0165823845234505	0.000402192236339797	0.000438057686321194	0.000394062294909688	0.000434683283915851	0.0365373467996124	0.000418823224307492	0.000541486623904707	0.000427250542572026	0.000403137796734672
Analyte 1741	2.02333552968506	1.06087805137469	0.405057793990909	0.364723132864738	0.458135393239048	0.536583045533809	0.455822343882289	0.408191275259816	0.364576824374289	0.354788182264031	0.517134989484945	0.358524009314027	0.489430098992983	0.411079298759984	0.363209099024281	0.548559721776402	0.324641242707056	0.460643528999667
Analyte 1742	18.2555507370821	8.61818728247914	2.32550123660411	2.42166314424259	2.85951958530936	3.72690301992176	2.86201775186388	2.89664821334716	2.13412810154197	2.37879305285285	3.1029647462163	2.45854296765191	3.30057936407133	2.1353593499627	2.09724817798424	3.38082258143648	2.31420643320515	3.31705041275206
Analyte 1743	0.000457257931630935	0.0326948607754198	0.0334765567526195	0.0397818347289834	0.0562437075155101	0.0430844176529208	0.0792603468643614	0.0496041938914924	0.0323817047158655	0.0310357914067416	0.116725821448488	0.0613064815526229	0.151033255985295	0.0498980770489491	0.0553214524749882	0.4357801803273	0.104278286763822	0.0811902958588589
Analyte 1744	0.104500435785035	0.687051816910861	0.170027599053499	0.185500931582053	0.226616286229778	0.297826194765843	0.174527328580398	0.0578271507734192	0.132608835771999	0.216717712040049	0.141558543277551	0.169580552255986	0.10903280743152	0.143321507075496	0.136887781600335	0.312294055693198	0.13788934984546	0.232177610560869
Analyte 1746	1.73383409355191	0.671994784308503	1.0176171637555	1.11137200640567	1.19097280574986	1.10985283000874	1.05089213534987	0.772407387259731	1.61900016385948	0.949205289093949	1.65173186323938	1.28881677544656	1.32769543654189	1.06543587196089	0.953266738684112	1.59620605507173	1.11955451998591	1.21294932110437
Analyte 1747	0.150913885023455	1.07841746050366	0.0388168471404336	0.0346217758049263	0.036231799886352	0.0453757685051932	0.0269881433583754	0.102462150167824	0.0931645105466857	0.00491089693331183	0.413542742226154	0.000394062294909688	0.312595833129154	0.072090408743063	0.0575732520537719	0.0764702838337226	0.0102035103309796	0.0220156018288177
Analyte 1748	0.0273331141003958	0.012172263854457	0.0126947627581953	1.15866633086238	0.000461044196280781	0.0119974792327957	0.507347222662933	0.388584318110878	0.00443889841240965	0.00594212090872648	0.00477018059696803	0.00625622598040988	0.445714445471269	0.388711138832828	0.00317605808836906	0.000541486623904707	0.659480293345309	0.00504341577816514
Analyte 1753	11.986152376814	0.364225806780922	4.33226928132844	3.95460339762056	0.65285744414898	2.90529720392213	0.336682726860093	1.69626997460717	2.52138066904292	0.18245603209499	0.779227842745064	0.21044928048122	0.328858396377138	5.1485326766923	0.969891524340467	1.02922499583747	0.257614929310501	0.22607625191573
Analyte 1754	0.44025070672241	0.15058364099555	0.0585548537291966	0.0695486325597908	0.112030360203831	0.107000583117688	0.127570247199745	0.152980109503567	0.155313767358794	0.0547865419497282	0.259200244838822	0.058110443225793	0.127689047696332	0.0883104350572016	0.10974395481454	0.237209052399191	0.0863442224473911	0.0569760483652274
Analyte 1755	3.91349493092609	0.0277312030083711	1.81532044575293	1.52373830880648	0.0966328784112011	0.999731588251171	0.0453457329991369	0.647263611613054	1.02053056583072	0.0356031237093094	0.0717762915786393	0.040913474838365	0.0759177316606783	1.55739084271177	0.147239999002918	0.134151628634663	0.033993141550273	0.0438257427673485
Analyte 1756	0.0609594636822201	0.0719200206576504	0.177444162943439	0.0515268875790192	0.134201067560587	0.265959172844726	0.0922596230544006	0.102805095160308	0.133900604813352	0.072619242470177	0.132476656344667	0.0679405630894869	0.0698263930982658	0.0792971384756087	0.058013105087872	0.117470551159301	0.0574222573227683	0.0463406487737146
Analyte 1758	0.442536913920197	0.170502115144773	0.158054287644063	0.239692237957593	0.0400411006755814	0.193916371581648	0.226667154115947	0.123643701903277	0.391648369388756	0.271999552931372	0.180506354691624	0.353335515929095	0.106593468064377	0.212380595193625	0.337417783146151	0.2805474440224	0.358754068803584	0.0863223753511568
Analyte 1760	0.219455184956565	0.000406899832936908	0.0346316219881588	0.000443325259566794	0.0239733195501519	0.00779068356498768	0.0370393755433902	0.363353182551175	0.0905518233977345	0.00395197213904189	0.0700877045297585	0.000394062294909688	0.000434683283915851	0.0197028173371022	0.11202395299308	0.19057770407554	0.00779221969093755	0.000403137796734672
Analyte 1761	0.170731182131227	0.136174163521361	0.640788920370831	0.283060128693107	0.147111510235862	0.280066948185331	0.115457969354315	0.237460832300468	0.282139418791536	0.107363186907568	0.0574700418856459	0.132287784513176	0.138905704291682	0.333399803309343	0.116562027806134	0.320356760673043	0.148521128857008	0.0978173456348011
Analyte 1762	0.223563999588506	0.000406899832936908	0.0072119279664212	0.0643727250780441	0.0183933252486492	0.0925156493635701	0.0640740101137703	0.0579701562030983	0.00827870701983525	0.0124958175544345	0.0285341511676773	0.046393023781018	0.0845501515306016	0.0528686861225859	0.073154018361743	0.0180624228353937	0.0258596094252654	0.0680034886481555
Analyte 1763	0.000457257931630935	0.318157442596518	0.0484328417465946	0.103950606874069	0.228682540542832	0.0533901586715679	0.0375491758918593	0.346051954144486	0.144697676087516	0.0346539893354997	0.113142391448325	0.0369332039190125	0.160711483879506	0.0906612262013541	0.0868416509389264	0.181234630126365	0.0913619988553557	0.119806207863883
Analyte 1764	0.285493183231357	0.111985856250159	0.241315315667629	0.128968808051571	0.394197456283867	0.115664233998474	0.0873651387405755	0.104909806194589	0.746346779511107	0.180324985921441	0.178757099259457	0.307015850379513	0.107132594103965	0.145917499430156	0.133712148514504	0.569051462115759	0.205927885449604	0.0404977901342961
Analyte 1765	1.75168522592731	0.55186631543758	0.205227527803238	0.200535100159306	0.222600432421637	0.289579332094551	0.186733540365387	0.44802085204061	0.567991086331707	0.2784156873178	0.490514430724933	0.519810980530328	0.282424034679216	0.218104223998997	0.275286088754735	1.19816245047515	0.30845418671701	0.263603178509258
Analyte 1766	0.242042540906343	0.120258338423307	0.0743555310674357	0.0601311239613549	0.177667880746092	0.0544945686336699	0.0603858399912961	0.0413513481628975	0.942780577022988	0.086816689768524	0.232262779550976	0.184131095755239	0.088939966834721	0.0689934874450676	0.0728902501152567	0.653318841786471	0.079764419033684	0.024550790909978
Analyte 1767	3.54082282387588	2.38783936226986	2.64895301992429	2.9513821369586	3.12133237796304	2.45302904440191	1.98758260349717	1.90224057161653	6.50550132414114	2.0778772892877	2.81803803262843	2.48031662577817	2.63265610624877	1.04467247768838	2.71217529126989	2.45659494881179	1.2340058144339	2.09324206741626
Analyte 1768	0.0370447223422158	0.0456929251603392	0.000390979896485478	0.000443325259566794	0.0246296266592445	0.00042498297252933	0.0301148813420888	0.00888674414005363	0.00610652743804718	0.0256596593921099	0.0130352876205212	0.0594376035001537	0.00976356872868683	0.000403461195109541	0.0166948846320605	0.45662412004659	0.0026311832960762	0.0247283871511346
Analyte 1769	0.516214071914513	0.277171434116907	0.469459644039272	0.735547720954006	0.635594398979378	0.543861790263206	0.337286891214397	0.338139320133849	0.65785317743006	0.239205342435726	0.500241508219115	0.773055146357335	0.452176416246955	0.545246349860222	0.378165909985006	0.797526619641641	0.371346096442668	0.52978728247708
Analyte 1770	0.447037649767347	0.266576980460506	0.461417394663513	0.698822125863805	0.536151712728997	0.305845455808952	0.2040350112396	0.269544016579187	0.976374234413141	0.421284882394819	0.392623085646648	0.395775040568417	0.446353293945646	0.901384309187406	0.52768091848036	1.28909476166177	0.434724206941076	0.268264481199284
Analyte 1771	1.31397416022641	0.953128747707462	0.750899220224068	0.700317023813638	0.811853462910557	0.956365998205788	0.779348486146546	0.743993943872819	1.51129127823081	0.775942692806551	1.61815902810118	0.738607339392373	0.761415776900793	0.848064496330735	0.629747576483012	1.58753872971568	0.652066430510447	0.676012779222304
Analyte 1772	0.0189665680746667	0.0158770113629407	0.041004351161216	0.0334320420371944	0.07905524590621	0.0251138227662645	0.019935860027413	0.0107891616365113	0.125157593780288	0.0266362352645027	0.0180100104245076	0.0646065304541127	0.0206026779122558	0.0296602270588122	0.0255502996789824	0.0692401643836097	0.0386377412331476	0.00795851938887259
Analyte 1773	1.60573977180846	3.2788217104395	6.06693411989416	6.25647192190751	6.84429819662863	5.58180194844492	2.95504595021908	4.21640642397933	6.37173760421562	3.07167519172383	2.69634788860934	5.45777196885163	6.28200237124585	5.57437179873237	2.39526994908208	7.30154876644103	5.98583556736112	5.40058457697758
Analyte 1774	0.0999945746692939	0.0397916943122915	0.0765479642513406	0.0202304636500001	0.0759620454647773	0.114235451882789	0.0383210046142779	0.0734632634486871	0.141322519716628	0.0394090795103826	0.176140332313106	0.0408777039334011	0.0530055400112171	0.0536840495218074	0.0438432868123116	0.169248413542815	0.0238973198029672	0.0257272006439032
Analyte 1775	0.280856825110396	0.000406899832936908	0.0260753318450456	0.0374720891285294	0.000461044196280781	0.0408192506672814	0.000411534854424154	0.339970085486951	0.0927917670216783	0.000402192236339797	0.000438057686321194	0.000394062294909688	0.000434683283915851	0.0453640811487139	0.000418823224307492	0.00661089086448544	0.000427250542572026	0.000403137796734672
Analyte 1776	4.79830156169819	0.153555788774798	0.914960425220179	0.461829286586318	0.217229896375133	0.568285733215626	0.0504797871431861	4.28438330636631	1.27994721337636	0.0953745305487676	0.259298883225675	0.253963713913788	0.0561694280882879	0.564347575151293	0.0627000588390759	0.818644993648286	0.0803512644710009	0.0121185235688594
Analyte 1777	0.129027549386867	0.0323520644022433	0.00711756664582993	0.0581373559101285	0.0301531167851651	0.0288133214208691	0.0771113379343512	0.0884644470317981	0.0100980045143756	0.0160908385600488	0.0124818725480556	0.0315694359232886	0.0879976362938643	0.0732069018324342	0.0436777317151561	0.0165508645742827	0.0234030471356822	0.0556547949075894
Analyte 1778	0.580224784706152	0.0906423425066976	0.0939528865367102	0.372903012995459	0.105744685500928	0.295392758206285	0.407566605268854	0.394548628457847	0.16894157547539	0.117988140897121	0.203538675998218	0.320247223182136	0.596559448202082	0.37547327820573	0.40835049871143	0.305169742039812	0.194730641810191	0.42724436825906
Analyte 1779	0.535578853626483	0.0688729063838362	0.0492879576756813	0.172442291758296	0.0585248350719867	0.10387000476333	0.181101516731798	0.236399977567153	0.0724956631399962	0.0463943367286663	0.0385624548449695	0.0968039356184828	0.236659420990038	0.197277739611736	0.0844840548037466	0.105062422738268	0.067435888521256	0.105459698669899
Analyte 1780	0.000457257931630935	0.0264545895753384	0.0207456144765049	0.128514152594089	0.0402090696597071	0.0251449527041393	0.134148462697309	0.100227701371482	0.0616031056339102	0.000402192236339797	0.0715256938097806	0.110127276278701	0.210779504327657	0.12355645533062	0.129428414216697	0.000541486623904707	0.0582939806146648	0.147699095482834
Analyte 1781	0.0553041306530724	0.00780519275901561	0.000390979896485478	0.0911857581863025	0.00396469237398227	0.0647733156555974	0.0933028077186547	0.0580184039923986	0.014826929221317	0.0163139969568158	0.043361513283604	0.067954879632569	0.135460417656248	0.0796569279650097	0.0990570606051769	0.0394015233085006	0.0384457722550386	0.0971483334315193
Analyte 1782	0.374444988415731	0.069137950133184	0.0933131620061839	0.130140143357719	0.0448849802254672	0.417268548516466	0.00470906992723852	0.261930499232582	0.172356667703221	0.0382061407937763	0.102909666425327	0.00542351373586625	0.0140148426033185	0.0369319720755134	0.0271263703244199	0.149487024003962	0.0173159659860594	0.00968578410416244
Analyte 1784	0.0952009100532328	0.0167778987626116	0.0180479828893435	0.0916873153778881	0.170334805590962	0.0991689918312459	0.0857177991846374	0.298175227708946	0.146650294940922	0.033614635445599	0.207399517232657	0.0637338058834989	0.148079698201105	0.186454263856458	0.26314711810386	1.05181010769249	0.112456456692003	0.0500378545621948
Analyte 1787	0.000457257931630935	0.000406899832936908	0.000390979896485478	0.826607721212924	0.000461044196280781	0.00211496671333202	0.000411534854424154	0.000305075118963216	0.00574647495957731	0.000402192236339797	0.000438057686321194	0.000394062294909688	0.000434683283915851	0.00205592316982365	0.529575483555355	0.000541486623904707	0.45441334315454	0.608955313636774
Analyte 1790	0.776231386711379	3.20888157984129	1.83339777166807	0.985562713888614	1.03345099106867	0.847858367310323	2.7949197967642	0.29560089904133	3.72750064664811	0.882874539676654	0.960921902824487	0.621444578929449	0.726970334961462	2.13894523790565	1.08678742541065	6.83873217780788	0.432886629275951	0.939027247614907
Analyte 1794	0.565076973353419	0.724396731380818	1.47845782406388	1.70127194898237	1.56579615686559	1.36668956666816	1.28378074391834	0.700292014632712	1.56445509127402	1.17110011891057	1.1269624034344	1.70517156415451	1.5599057056329	1.5933143249425	1.62247818723633	1.11338450574263	1.33136082474723	1.76198062802894
Analyte 1795	0.0723791254934044	0.000406899832936908	0.0191587288423062	0.174267014559061	0.0214929818738903	0.0258321253494966	0.000411534854424154	0.0105498773051097	0.0938474202524087	0.0180472172463095	0.0332133242245303	0.0263826434845885	0.000434683283915851	0.000403461195109541	0.24419863187781	0.0745380570811956	0.170654113399148	0.0120782367094379
Analyte 1804	36.3498033153039	4.00009292532588	6.90429259885324	7.07805450022489	9.76910362079428	7.5031760728353	6.46576985356927	4.17402161259502	7.51509080883292	5.63621884140587	5.85861508007049	3.74785508029994	5.27892382110017	7.12649795524668	5.70157505975759	42.6479688269918	6.7022186591752	5.51078627351428
Analyte 1806	0.220243916026189	0.000406899832936908	0.0825490041641649	0.0264194543704011	0.128156072572686	0.051933934311511	0.0790118149511258	0.25655317537332	0.164325745157927	0.0375406060223865	0.11403821856377	0.0269076055008492	0.0453121392238511	0.0589751207555547	0.604068574892221	0.286174253925999	0.0353448455566803	0.0406870118473967
Analyte 1808	0.693888028665745	0.0151393350863958	0.0596875276596072	0.0472296828263152	0.0207589014433895	0.0717783876157024	0.0485704923778073	0.525441800863734	0.279429157534794	0.00515455774697991	1.28436458393748	0.0401573075466081	0.07595429439548	0.158422144766584	0.161989953793	0.264217625514348	0.0756846899622226	0.0274704901676278
Analyte 1809	19.864977139311	0.596207921047888	2.35962693493927	5.29588046503834	9.91123698715315	9.78422951890037	3.33641928829658	44.3970952436632	16.5745094178941	0.459714562801974	47.8277014286908	0.152448143473467	3.91454872164849	29.4648562310865	8.60246314734112	20.6233406577371	0.968048378700895	1.18175614497552
Analyte 1811	69.7065348798742	29.1722720932117	47.0331911079086	44.3532938998001	51.4120542365873	44.4023082459976	44.6871959967588	19.5690896700349	47.3967798784654	32.1592276842326	41.7700994487821	38.0274460834895	43.0057682595157	41.0619876597714	30.160862266142	55.7510699612673	48.0596331487473	47.3517185634994
Analyte 1812	1.65062349098978	0.0506879360901098	0.559955280416662	0.201961099490714	0.937979432250596	0.444914161490817	0.665808938510093	0.0653464502944515	1.27745984989621	0.292039175644869	0.961962194482837	0.292832014647399	0.347113602357488	0.445331789256057	4.70977104817841	1.94640856905262	0.259287623314219	0.293554506890783
Analyte 1814	0.157311252948033	0.0948833238764035	0.0298859168791238	0.0263452683567079	0.0432208258294275	0.0322748008271868	0.0170366126702919	0.0602984241782124	0.0415899298426726	0.00795734906223467	0.219953838359559	0.00788988999749018	0.0800022023248508	0.000403461195109541	0.046424383349613	0.000541486623904707	0.0117760822691121	0.00294139182833235
Analyte 1815	0.0796140501517642	0.000406899832936908	0.0032498305218988	0.0149659489409103	0.0397761538703914	0.00042498297252933	0.0201089759916891	0.176785669110394	0.0243281046743943	0.000402192236339797	0.0548964444702474	0.000394062294909688	0.0197470143817405	0.0216143393119231	1.15081015314911	0.000541486623904707	0.0034911036388543	0.0916496222950794
Analyte 1817	1.03785642585851	0.260163221507948	0.276593772690353	0.335724876920312	0.310127434899676	0.195191897277393	0.122584229232267	0.220675988187535	0.29495847995912	0.343650213846322	0.695850831311466	0.337515121902676	0.134065867540326	0.132253169739518	0.205937106725117	1.0943729918157	0.2724233983514	0.192229102447318
Analyte 1818	0.221748884414819	0.301464273683643	0.335363646990341	0.303796320676598	0.44044335192315	0.28031107918393	0.203912494611288	0.511939743713947	1.10592184136121	0.0628997579770294	1.0089651593047	0.0732988905882966	0.0626042821233807	0.4789745362751	1.19664310655053	1.04547908387748	0.0705800552744328	0.0316688133562063
Analyte 1819	0.694091941770119	0.100352572306598	0.331910092649556	0.722038119433087	0.594858403948823	0.0856045159200622	0.270712722106029	1.19014938065535	1.99036701028357	0.0714054418506602	3.19699410125494	0.0593805044462735	0.507819813002899	1.9227471571893	1.03868330277094	1.41875841124386	0.191726180064782	0.228862684943074
Analyte 1820	31.6879469296619	43.8078136612997	9.79460204611789	8.46310305336961	7.5561843252178	9.83940248369714	8.4605833246411	5.14887871577011	22.0538011411168	19.1783501001484	15.3748468801312	17.9629048070936	13.6445670705208	8.62702911674737	12.153352970899	15.1972268708807	9.94179637875182	12.2268804071663
Analyte 1821	0.599945095525865	1.10472482430613	0.275118977073826	0.109537243043204	0.116658630725243	0.207288400604212	0.181620243440906	0.143183513786176	0.183492703995903	0.401072263563297	0.335235690237731	0.366921573595387	0.262839900300566	0.185664197199984	0.266405595450417	0.312053584493189	0.243872488000999	0.262675099358103
Analyte 1822	0.571541577354016	0.391402804172997	0.436896174346758	0.640800260945478	0.543233226955515	0.615602918463551	0.89465345992966	0.356280868696333	0.539225231253119	0.520596259248939	0.488490497334688	0.753598956037333	0.724106328926603	0.556173526031825	0.531780047736336	0.453549633499095	0.66401442802507	0.652581542344705
Analyte 1823	8.82375800876714	11.1947846094492	2.46381079042365	1.98961930434728	3.05005699515642	2.68428883201916	1.9583476991255	1.10423993016251	5.3108442598769	5.01422162323725	7.76241525973415	4.2387324505792	4.20684006551723	1.92879846574354	3.11978857898417	3.723194243918	2.48009849871629	3.04655115866466
Analyte 1824	0.000457257931630935	0.00787886857358775	0.00533773761109186	0.183598080182106	0.0187219092460941	0.179854854101325	0.000411534854424154	0.0174573289064518	0.0438206213971322	0.0345570195885665	0.100661318888644	5.22023598710766	0.081039128547432	0.0291068184970264	0.161809580247398	0.110028300752547	0.18841589663896	0.114584498509558
Analyte 1825	0.438481611950576	0.518845421778785	0.0853336923057551	0.0754248466966488	0.021200525010001	0.114796285641297	0.106814726231485	0.056291002055864	0.141758425769129	0.260642773101369	0.219459998359901	0.181062943232644	0.177807356798664	0.109666144443208	0.114192251019656	0.279009827280386	0.145004701915192	0.161916356866339
Analyte 1826	0.965610494352003	1.29412553105105	0.304289809830015	0.301088297455911	0.267408146001312	0.387435663942895	0.233775601023481	0.185235225089095	0.406895337532958	0.772417989024849	0.490194762208084	0.451281804534224	0.388543475494308	0.280023411121758	0.30026195517053	0.646651417554573	0.373310304418971	0.573046155747283
Analyte 1827	0.0230959830091306	0.616215734362587	0.0640774866516887	0.0807781027232347	0.0296943681800929	0.0316073041210204	0.0312248200022627	0.040546239062176	0.0430139404006334	0.2085163911771	0.140381728489546	0.0347913190711813	0.0846050582356108	0.0845397730251811	0.0921773513825849	0.317140942915588	0.272781969416764	0.143728141598641
Analyte 1828	140.491147655861	177.613419389153	26.226671148939	26.8662001626736	24.8007803107117	44.6916817256185	34.6297279371219	21.6931537083742	93.6194441633787	96.2850499584492	64.7483908671227	53.9427610576393	54.6616174888256	34.9010341436588	37.417868343498	64.1175578723175	42.9038851557158	49.6636921261945
Analyte 1829	1.00400687670821	0.150110452730927	0.0590881838521958	0.257903407548818	0.138950977091392	0.136618633924086	0.126193517852636	1.04064283372034	0.222293674155953	0.0534022524790477	0.409105339953954	0.0781968263495297	0.026281931959159	0.0333435329711093	0.274344570234768	0.232465108663968	0.0202018183116607	0.073871102005138
Analyte 1830	1.34502247814691	0.62025730821017	0.0687122575872089	0.0822048463137843	0.0582766210282035	0.108910084140962	0.13630277768367	0.0735162489526422	0.0851261364232569	0.210601620559849	0.139007593837715	0.131357823960585	0.231089233727073	0.130351577180635	0.0851408545056431	0.0797131242339567	0.131543746823334	0.168006532635195
Analyte 1832	0.0186516452674957	0.000406899832936908	0.0304460048200881	0.0691017801916056	0.0604657865161464	0.00845014073966682	0.0105265355539219	0.00897437977311162	0.00047623571333871	0.000402192236339797	0.00999005013571152	0.260747409472962	0.000434683283915851	0.0104377349495187	0.00492987442135158	0.000541486623904707	0.0462173948413701	0.000403137796734672
Analyte 1834	0.0683343179323264	0.0492989658351183	0.0746113060241286	0.0455501637321259	0.0448278391401702	0.0587603905498801	0.0419449040582868	0.0304216118351019	0.0857862302544005	0.0664174442127204	0.147349540674561	0.123055830527856	0.109519538426367	0.035495797663557	0.155811059665111	0.0585036029954447	0.0942588921101348	0.0592889808448035
Analyte 1835	0.162533906877243	0.00375155001869144	0.125397386736833	0.133392752911788	0.0384846371628003	0.0811363805579383	0.0790240749732593	0.37433819700953	0.049030752779008	0.0196498667560148	0.0387088566503544	0.000394062294909688	0.027859102872725	0.0810254732559371	0.20491278590175	0.167335912207223	0.0362628387529513	0.053888488167072
Analyte 1836	1.4924954216293	1.64403598383975	0.393812570769967	0.478540879495655	0.99263227778862	0.835173686955976	0.427719228970857	0.42335967021934	0.535255701273095	0.984210220249729	0.873912998085808	0.63386614054626	0.706895444221275	0.428810806242401	0.540793154282325	0.923705192935561	0.822526025299207	0.585827111955727
Analyte 1837	9.46037321289637	18.3211807561401	2.59343890358133	1.78742021534915	3.21994288912539	2.89527119291568	1.69101711080669	1.53082237598222	2.63789679041304	6.78966495052564	4.13509804822773	3.34726837588977	3.19867499482151	2.083808170774	3.20174282212977	4.40350491489766	4.8001038904093	3.71805792626834
Analyte 1839	0.0651835361949988	0.000406899832936908	0.10855528856868	0.286739062115921	0.234197282779161	0.078512621450877	0.0627545306795259	0.356958146501615	0.142456985751814	0.0557559412638179	0.187239545679326	0.0161593218799713	0.12810445673814	0.15750455583668	0.212595687133492	0.477221524214103	0.118255334468341	0.0339658784480292
Analyte 1840	0.178216104819202	0.0207983333719118	0.0294989029869359	0.0411235883751884	0.0440266520435332	0.0467726204666703	0.0235775315680326	0.121207609981044	0.0483343886759567	0.00536632773014459	0.0776103342933709	0.0172404318730063	0.0246466406828399	0.055711674263471	0.0402795465826499	0.0580854642775269	0.0288384490520372	0.00787411575654498
Analyte 1841	10.1045597066472	0.900661834355095	0.882440963208229	2.76107192580197	0.918827770504552	1.67044537694607	3.90818100397706	4.32618651139386	0.935906314672905	1.06687165828291	0.881147240587407	1.36052494210867	4.67298743586844	3.10145925031529	1.31637174929468	0.889789812297577	1.25912642140284	1.92414100710616
Analyte 1842	0.157223301941226	0.0469731840734256	0.00524286993396652	0.0333675211606851	0.0124129094651388	0.09049543404885	0.0345434307797439	0.406419900304902	0.0158214843276656	0.000402192236339797	0.212823183841136	0.000394062294909688	0.0329805325269365	0.0226740092629108	0.151559773964472	0.134275217234722	0.000427250542572026	0.02271273553218
Analyte 1843	0.928125490684776	0.0319591981915096	0.0710605672036823	0.260514350124763	0.0772942166069031	0.139777165253476	0.348541511159611	0.370297544346442	0.0980299381979928	0.0641531443265142	0.110648608807428	0.133573737739386	0.407399766832892	0.265715548387528	0.113590348442969	0.124710983789114	0.102171375713415	0.176658248018011
Analyte 1844	0.0108718420893444	0.0159790412697179	0.0333517784455909	0.0919110596570521	0.275285663473308	0.0509435528351933	0.0559676942452582	0.242957015893762	0.104751151081803	0.101344241465783	0.222813975469651	0.0474152918044646	0.185101460337641	0.264734818261748	0.275699368016498	0.997699664863351	0.141296396485933	0.0603527682930516
Analyte 1845	0.0666422010030638	0.100902524086396	0.496365759166525	0.0676713708413923	0.281057754219272	0.0486940845730771	0.12558655959098	0.514942533574722	0.149635329767682	0.441775441773197	0.0640605127907509	0.343364882385151	0.122768533490822	0.0745886938021228	0.228673144986228	0.667945545861491	0.229196564407079	0.136203104587925
Analyte 1846	1.11722491626494	0.302676621452988	0.980213853767053	1.01624245121493	0.828281348873068	0.520483035547152	0.536879367569817	1.25956360131707	0.849221885135676	0.37242793770166	0.800058616775255	0.25386666182047	0.297350108669224	0.659266778727412	0.710925833668722	3.75516376654756	0.280561175217871	0.116068185548159
Analyte 1848	0.456828709309388	0.0514432085677533	0.191156335114551	0.207967314288874	0.000461044196280781	0.0597122543952884	0.00631754775025192	0.711735160305934	0.0859962612250363	0.0113334896577512	0.009813058306238	0.000394062294909688	0.00535305435709508	0.054960064802645	0.0100581771691415	0.000541486623904707	0.000427250542572026	0.00868779947005255
Analyte 1849	0.425584471550125	0.799500029183096	0.138124925757043	0.160229342439422	0.0555022744998122	0.153747981939802	0.098048735097681	0.0703161065418936	0.135579056044652	0.391717138628424	0.162407704418418	0.102042638979925	0.234543637811214	0.138397784452078	0.267206497109038	0.0260728233960261	0.172011006435191	0.281369186762809
Analyte 1850	0.0327233898470356	0.917022938907312	0.203341805405579	0.205971110688096	0.258499312144502	0.22335382375331	0.156077513215065	0.0535633442987468	0.173315142537047	0.453892702196158	0.179578450721391	0.201170745226741	0.428359571822283	0.154917196461353	0.218395578857298	0.0901633078413198	0.329331816462103	0.372488386094791
Analyte 1851	1.20657174545861	2.48954655886793	0.553730727600371	0.445455340989265	0.290687106393668	0.523645959379164	0.309531197192088	0.249100711974951	0.518985533597865	1.57446446413552	0.534777649979044	0.311391404399492	0.664040280896102	0.412024930841769	0.640495146939753	0.0819325901362715	0.68975790581732	1.10163248781469
Analyte 1853	0.890895762309998	8.24454202187713	0.931034581752703	0.88649653244163	1.00687420108861	1.034654892948	0.780530217039351	0.494213120807078	0.853225265685283	2.87597900707897	1.02042338221786	1.13309782974001	2.31781575439182	0.73789887962232	1.20110281946394	0.547769674431981	1.62622320060898	2.09396117815141
Analyte 1854	0.957925788405551	0.0341717828341734	0.183658645180189	0.329665368159626	0.138662566647197	0.197049954715796	0.477499146386251	0.36667591819673	0.161256749104981	0.138599231393161	0.100393705537165	0.15834738267175	0.495460073906912	0.429539815866731	0.0893978192302582	0.12945580346215	0.279301820716294	0.393467861359943
Analyte 1855	0.218577200066096	0.672279721688206	0.0753401206112899	0.0486455075566304	0.0357940694162423	0.080383492162986	0.0304623555281441	0.0056287335064139	0.0450243784441336	0.347862405366509	0.0380902253269381	0.0320293308096345	0.114926621386129	0.0435995942902358	0.0629503087148322	0.000541486623904707	0.114118721665898	0.20463233975394
Analyte 1857	15.1317870759963	0.246013793246773	3.37981900422181	1.37498042729789	2.08583040063469	2.69594234003639	2.40845554502118	10.593464571002	8.39409978120128	0.655155137845033	20.2665176963292	1.75895295740535	3.17869836415271	4.87296078578095	6.26236752872893	14.3546700070928	0.482286366851799	1.26973203750281
Analyte 1858	1.46802402334116	0.0454259467284097	0.482922489314822	0.198355282634162	0.314793919608099	0.389705787359548	0.339017422594141	1.51091749962321	1.28617983931594	0.0716372939285799	2.91223910368167	0.273793059539704	0.474330453402671	0.7013249691662	0.943157568922537	2.08002844407467	0.0770061088556927	0.187807188081481
Analyte 1859	0.143838102003098	0.798752563490331	0.0355521707289229	0.00961793807174404	0.000461044196280781	0.0353240273657856	0.0139536936074972	0.000305075118963216	0.00047623571333871	0.341998342862374	0.00808556373228108	0.0132842057680377	0.0624431316332448	0.0117966764849552	0.0244265343546679	0.000541486623904707	0.0785475290266062	0.163268758372049
Analyte 1860	0.500984681446847	0.000406899832936908	1.07502444743898	0.206779389608875	0.000461044196280781	0.312951226573889	0.000411534854424154	1.01749290312131	0.172304708896393	0.000402192236339797	0.000438057686321194	0.000394062294909688	0.000434683283915851	0.288247015859914	0.000418823224307492	0.000541486623904707	0.000427250542572026	0.000403137796734672
Analyte 1861	0.129212259213884	0.000406899832936908	0.137913237973317	0.127917918880593	0.137113347910394	0.11843917412465	0.126567741162186	0.140247400106171	0.140665809624769	0.0595719473600696	0.111319215560681	0.134524256154554	0.14771112248692	0.118754709387519	0.130151990881054	0.119111883019692	0.122951993750189	0.135091120517953
Analyte 1862	0.291371037884048	0.0329448533581336	0.392560177849073	0.0853059115352732	0.272235207634188	0.049572131700511	0.103499508247059	0.316454974217444	0.161398801770715	0.00698171947778868	0.215644264792399	0.0268769302159652	0.0345581863385218	0.1792306136076	0.362830662204952	0.320602524025321	0.0151598907730098	0.0156298603339736
Analyte 1863	0.0824108284388416	0.00990173720962575	0.152434530113006	0.039449894085846	0.121012814222035	0.0212324532483111	0.0413051938224096	0.0898147798561944	0.0633104260849345	0.0182531376001396	0.11162918934354	0.00344647279879692	0.0112890512399124	0.0656783598668378	0.138367936363936	0.155568361112561	0.0174097925077455	0.00704015026444072
Analyte 1864	0.191063819867528	0.313556605607994	0.425574536582307	0.0949516448139935	0.234621032259998	0.081250964862703	0.0996080087165575	0.268918397822542	0.179231408414106	0.158188110647909	0.228184003235863	0.0516559161561909	0.0380645648569983	0.166727549707342	0.33565379474418	0.42608034871184	0.140848537275402	0.0580828074516961
Analyte 1865	0.182167789119291	0.196422295213901	0.183197235053243	0.162385249814842	0.189899683150294	0.181313025490242	0.168545706005933	0.164643674287613	0.183041473449774	0.148417845827448	0.180721552149473	0.171112154525097	0.189004721610262	0.171542276106862	0.175399070523193	0.200704219697615	0.160518411886907	0.153282222305853
Analyte 1866	0.243289041163621	0.0216684880854595	0.350016235176209	0.0598373549890253	0.205245243778622	0.0293664987607593	0.0769488149180243	0.195544767062645	0.089214323554549	0.000402192236339797	0.120987139721917	0.0234277824944678	0.024531405380389	0.121278579968971	0.200985850590687	0.172549085212137	0.0129831225961493	0.00683966112605908
Analyte 1867	1.39705290560063	0.676177184103017	0.464035486835073	0.69498335767234	0.93088151460666	0.571033720419246	0.409945573972539	0.500046288988642	1.07967601306338	0.287482954110826	1.75388289994946	0.504223996235288	0.747554564541998	0.518427399639971	0.539894210979939	0.696891325478263	0.431214125025848	0.423552382877006
Analyte 1868	0.367057467600536	0.0313696940847835	0.127984311022768	0.11500058069005	0.185785367621261	0.117302114744196	0.203417359117628	0.177146474969862	0.0850821059650688	0.28533737208259	0.197551096410168	0.159230439674114	0.287545331700082	0.125211048715833	0.284722881737553	0.429099199543487	0.303853282041077	0.436399229764083
Analyte 1869	0.0496859245302003	0.423138050690869	0.333071738110273	0.445547730889587	0.234713529261784	0.269458791606346	0.333057514652244	0.191799729369409	0.343310811390747	0.342955674832294	0.351919754558334	0.391339946662882	0.326048456025549	0.237087823589761	0.407264883669212	0.234215461382246	0.370551313736827	0.407498389998711
Analyte 1870	0.110121775807595	0.918508777847624	0.297166184359786	0.592074567883432	0.800345076683306	0.463194131794579	0.549630212676533	0.645155725899549	0.341548102774855	1.9369484141213	0.815571050872812	0.284099202938204	1.25509125360425	0.723872168238861	1.75522515849371	1.93152755835147	2.90310303901276	2.72632336553832
Analyte 1871	0.0276155932388608	0.010554961398387	0.0608589067803985	0.103874679583296	0.140401300433514	0.0544768867133168	0.0808439940335784	0.0808849792332129	0.125371560322649	0.182275223350308	0.181329901033108	0.152835885494155	0.197682515513367	0.0937332426223424	0.266494742740456	0.275597690186653	0.350606331604831	0.358956507619257
Analyte 1872	1.17795104173439	0.528697098013862	0.26049332095879	0.534279163984703	0.660235905494007	0.378181168646807	0.24831298813366	0.409607059654374	0.836088367579818	0.15637009183033	1.54711346235407	0.185369002596694	0.504338814939595	0.254192432729266	0.358406893493403	0.396774584485247	0.36106922305181	0.258053431155548
Analyte 1873	0.0678065874170947	0.537298401726944	0.252121535174412	0.187239750398916	0.0921748426446067	0.185398525221512	0.0312245860988536	0.123022080063991	0.0140377546307432	0.378278329193173	0.102587184721211	0.0681018505140096	0.0493460845915019	0.073492478071096	0.0331335724169128	0.000541486623904707	0.431401021533179	0.20944759843198
Analyte 1874	0.0508709612643777	0.889302140694462	0.588234983231191	0.304440570524949	0.336733699829517	0.330741261706377	0.219964941188156	0.171235027790946	0.313309518662485	1.04138039121944	0.4964896262706	0.328427111755458	0.264598418904179	0.248429165780402	0.397184421110104	0.169107441128969	0.464880556051544	0.479918764881979
Analyte 1875	0.0427691894384212	0.179754400511332	0.121397048249155	0.0840708355684917	0.123031706290056	1.02671851640324	0.0424224386070447	0.067505100633581	0.168945519452961	0.0260221974329055	0.235519789301259	0.0189558751430678	0.0299294771772823	0.120946360582523	1.25893035381217	0.315117858809523	1.51523440944666	0.0264894105369542
Analyte 1876	26.6269691119331	13.6195830025189	18.4533367158774	13.1839544990584	11.0263475846515	15.9038087005816	12.4649998200826	29.4005226732847	13.6583431841899	8.7106911011306	39.2177155049504	5.20375998041479	12.454868338592	13.5315581715979	10.1308394937154	11.8607182014113	7.40343850098216	6.18577885879364
Analyte 1878	0.0628559093442041	0.118745353131969	0.141548254631754	0.116215313926097	0.10938555571771	0.0851674228825554	0.118488907295147	0.13035180140446	0.0729566576443767	0.118267552266425	0.0909979863121116	0.110758890660761	0.143844706460076	0.0732662046302441	0.102561113102062	0.0510357169550791	0.140350954180022	0.128329026024939
Analyte 1879	20.7754208368331	19.5670025444374	7.68227756428014	6.69796122537693	5.98377587341686	6.44027947538483	6.8398930360323	5.07615147764289	4.17616879008109	12.7777404115883	4.67772461857375	7.4838064996189	8.35038260533701	4.80147199507485	5.65005332550368	4.7376370046687	10.0280186191382	10.3206494084667
Analyte 1880	32.7392800861392	31.1069883916685	11.6181432481329	9.74941060320511	8.47505884002953	9.33571082915346	9.69896085881941	7.49936173215356	6.05955137599317	21.1704483369699	7.15457200168497	10.8930080017655	12.1728609176491	6.79135910359386	7.98929148022558	7.16643969587865	14.6716942895547	14.9645160579567
Analyte 1881	7.01511451789485	7.17855092258321	2.84443632061018	2.56320048672958	2.38407406960738	2.48017835133063	2.64158460740922	1.88378367352485	2.0728269500769	5.29243966167997	2.31171226571841	2.90204157351992	3.45350321959205	2.05624967328242	2.16220866514597	1.63716050813742	3.78752577841569	4.04060234311384
Analyte 1882	1.4297699200744	1.10522614876028	1.18542805038473	0.61557070125353	0.711769571555647	0.753334078815201	0.466627754356495	0.578432564418467	0.658624917709606	0.915792721433541	0.763813585999317	0.846527416489613	0.934305497647095	0.635836062912065	0.589874701602544	0.826841587285614	0.599772129348732	0.800751378743988
Analyte 1883	10.1495293501291	10.1177520415954	3.87229785496402	3.15623344518021	2.91597795923858	3.11498141447644	3.21566310981363	2.51368161921303	1.82243216996741	6.65613601026493	2.32929710813	3.59400779654972	4.13999767984336	2.21842854047739	2.53378208390459	2.39875977300556	4.74513853789056	4.77103997478161
Analyte 1884	0.843866805793228	0.843056208792115	0.364545535867732	0.311701231611118	0.260403165499127	0.303910735290115	0.236324605592833	0.113428251053378	0.15885763146983	0.745646736518909	0.185879104073372	0.310925464179038	0.280642457547954	0.187868254217636	0.30446970439127	0.444623072293743	0.56599377548632	0.573600140157024
Analyte 1885	365.775072445434	363.97186050441	127.782260023578	114.419422453882	105.26780497674	109.063388609158	115.794906955871	98.0810820682502	71.7261381871215	234.213072045142	85.5011367119697	126.721628248646	145.569297784703	81.6280184133739	95.5649816901965	86.4774342140558	176.681463902131	174.789906498065
Analyte 1886	54.2351845833498	53.0662686989721	19.4290202942515	16.7051371845618	14.9915621988233	16.8651375333966	16.406898903542	12.8148376503754	9.96026649222128	35.3555797133272	12.8637263667454	18.4127739174621	20.2480583937547	11.8309622351522	13.6990206665808	12.9212576325685	25.9150755642711	25.0922266667115
Analyte 1887	2.36571904485425	0.600291208103867	0.292339325050129	0.345158058568999	0.204458324677178	0.299027442764186	0.414243171001173	0.0885740388680405	0.0376004321431868	0.377032975498936	0.000438057686321194	0.209481060406266	0.365460849974352	0.246946575164045	0.000418823224307492	0.113662746936827	0.286189495027153	0.491012375468334
Analyte 1888	0.000457257931630935	0.0107232361799965	0.0117510020455682	0.000443325259566794	0.0228121947297395	0.0281472782900023	0.0402049302399436	0.0084995923346003	0.0121036792056855	0.0294195690223842	0.032132576910423	0.058270224554044	0.0290556270773095	0.0104192680917317	0.0565110405282951	0.000541486623904707	0.0617133118347992	0.0883933416505747
Analyte 1889	50.7879615006049	76.9265937567654	19.7984727330188	15.111401853329	13.3205105772634	14.2419291282776	14.3182848962251	8.19975782398902	8.06098865754652	45.2628236942771	9.38854006811006	21.7483815267228	21.9195049827409	8.13190184578191	13.193887455669	5.84720117338119	30.2268789715701	30.6993126536029
Analyte 1890	3.76748438234931	3.86484083521105	1.38718508323651	1.21887697326215	1.06608632527438	1.13317236616173	1.24088152294269	0.898040288502611	0.762836078507749	2.53105190703142	0.787892548968632	1.28805950028544	1.41895178378115	0.846006424390915	0.983589073631555	0.842133199713149	1.90076370958344	1.818055264448
Analyte 1891	2.22709379799415	2.27596286025001	0.75798654389013	0.659650172207569	0.615163223168125	0.683839507436496	0.629450811918637	0.561473363674195	0.425076218964804	1.36810521888207	0.476922659171053	0.785803254790707	0.852143477341661	0.487362170315129	0.524425511091409	0.406571185453278	1.05114557843854	0.977787155657428
Analyte 1893	9.63676557372745	3.83155788416706	1.28940148638274	1.29240344967902	0.906559944891907	1.06632183394385	1.62531908716348	0.871360075602621	0.51551473382845	2.42166199965904	0.625084879075808	1.5432990333176	2.77000012756125	1.00516642336096	1.01108513512633	0.396984983766302	1.9695527367911	2.23079382538377
Analyte 1894	1.24273623412847	2.01666057835303	0.520618943112552	0.313177029264181	0.288626570865026	0.303217927691277	0.298603776752028	0.174094347473686	0.144723453591594	1.1483514598936	0.208267470681801	0.569279863607404	0.563063370879017	0.157748408420839	0.270656336305208	0.0992114050436496	0.795913125390358	0.725472959231476
Analyte 1895	1.93441435286776	2.06612818088176	0.850566782547914	0.774018533095677	0.620746752295893	0.64307218460752	0.618610419982637	0.540537113292915	0.558235314919778	1.34513622467615	0.677328797984512	0.727131153115779	0.847202813243972	0.488080337807392	0.533611536964539	0.690354783042592	1.0106902253666	0.951682851143935
Analyte 1896	3.63684285302818	4.7577802913541	1.42625053572321	1.1981190097108	0.983788539647445	1.01142960963235	1.28102924638163	0.637860461777011	0.730040293582491	3.24417469900118	0.720498797035401	1.20950960585394	1.69786216072641	0.756249695108341	0.985613172959801	0.529297944331162	1.94011767031266	1.90832878043975
Analyte 1897	18.6408994794941	16.5841222208125	8.17167206465716	6.86076968066716	7.42263409287992	7.16028608494346	6.68503758485048	2.39654131147452	4.33632928367383	13.5412511098402	3.8594711127692	7.23224526093258	7.46885783258277	4.64282718253265	5.23292736014737	4.6283828466477	10.7658938615464	9.91006626236422
Analyte 1898	0.544145141893184	1.04318756618858	0.246032760268784	0.14210850478486	0.156262035346617	0.183460246536728	0.148890783934567	0.0746447077334581	0.0912719516002466	0.621569127486071	0.134068874865564	0.285210693151489	0.234752740890016	0.0622677888452737	0.134972277901603	0.0410739815764493	0.378874781492395	0.401416816134677
Analyte 1899	0.546799472693053	0.670306398640632	0.184365699477466	0.14542838917306	0.157743901099897	0.139732255461011	0.120617499620656	0.0326412627317673	0.0628756086576635	0.508934103064158	0.0673999258992013	0.183188526576272	0.169121048416183	0.0605133873329636	0.126564510876652	0.0304561418546731	0.296331488206695	0.284900158265518
Analyte 1900	0.0891056720462447	0.0184996808486119	2.62911478621048	1.06938554941891	0.000461044196280781	0.85998680821146	0.000411534854424154	0.895036414995485	0.591612838467813	0.000402192236339797	0.000438057686321194	0.000394062294909688	0.00466322381173244	1.04272366045758	0.000418823224307492	0.0368217874075071	0.000427250542572026	0.000403137796734672
Analyte 1901	0.174368915253021	0.127136728314457	0.416108957269452	0.281954703802392	0.480821393427171	0.338674991745087	0.324568739185926	0.0185192380687081	0.301120182912302	0.37180749866888	0.121909758820411	0.277060542713924	0.239097099008501	0.283622680856316	0.26326817342087	0.269487407866725	0.3594312567721	0.335763557644169
Analyte 1902	8.58897084237617	2.42293221964212	2.27545820372198	2.1634574276058	2.18040956137593	2.3024396886716	1.94381271858346	4.41013236209855	2.05977429085408	1.76659061082029	4.74883051174468	1.41961343565869	2.69097987856379	2.38898616583789	1.82053988496558	1.75979253244225	1.77297920849475	1.72923025411876
Analyte 1903	0.0472810127508748	0.0348041688280166	0.0275349386978389	0.0461155472781968	0.044223020581693	0.00630066117781719	0.0471506369620514	0.000305075118963216	0.0400534423023607	0.000402192236339797	0.0554079209097079	0.097273711254326	0.101711835157768	0.0196803141698041	0.0683651697657885	0.000541486623904707	0.108495357258994	0.024322990860329
Analyte 1904	0.0470119281444193	0.0392939699943733	0.144261812329707	0.125976400181299	0.183076078539288	0.160866288028407	0.124307631254008	0.023625773988767	0.107263541901051	0.198327673916427	0.0313404933706893	0.145213500493284	0.105629414536238	0.103880233351614	0.0981132550912665	0.0929335242801649	0.190834674948452	0.182207764902428
[truncated: 3,025 more rows]
