# Supplementary material for: Untargeted Metabolomic Profiling of the Correlation Between Prognosis Differences and PD-1 Expression in Sepsis: A Preliminary Study
Source: Front Immunol. 2021 Apr 1;12:594270. doi: 10.3389/fimmu.2021.594270 (PMC8046931; doi:10.3389/fimmu.2021.594270)
Supplement: Supplementary file 2 [file Table_2.XLSX]

## Sheet: Sheet1
Metabolites	A1S	A2S	A3S	A4S	A5S	A6S	A7S	A8S	A9S	A10S	A11S	A12S	A13S	A14S	A15S	A16S	A17S	A18S
1-Aminocyclopropanecarboxylic acid	0.315191300854493	0.41306825210929	0.0677406143776926	0.119782874376058	0.0869236880662174	0.103460014525652	0.0935372146554094	0.334236234064029	0.106653100932725	0.257681234428714	0.0951590422645286	0.356850815937886	0.115879938336605	0.0949079697152586	0.499832904114977	1.38848419634488	0.706072261435677	0.23862832519456
Glyceraldehyde	4.87923492747612	3.30686215510741	1.82164327440654	4.28083506348158	2.1646065773088	2.65494897286896	2.28470592541606	1.40591337798989	1.81094334818009	2.38119699982476	1.99100459021077	1.63396598963125	1.89050640720183	2.14826587721999	3.60209023985075	3.42622736762734	2.72368513191963	1.80361273588241
Glycolic acid	2.85973777961752	1.90335643771433	1.06552232658432	1.55748797004101	1.29054746583574	1.5390055260567	0.521505212308728	1.83649260866451	1.88353784458588	2.09834713592641	1.3584218902313	1.81873100654813	1.63905336833961	1.21603022142275	5.37724175603982	2.71866667215258	4.2681142168066	0.234114363156257
Glyoxylic acid	8.05054507355575	2.30577315945983	1.54278334118817	2.80693576602939	1.59177303830084	1.558695599023	3.48745262092767	5.30718720341755	3.21461153223507	2.47736819341392	3.72635636514401	2.43294413813192	2.2356881971629	2.67448014909983	5.18882253539677	9.10510226801532	1.91824859659261	1.48150697151079
Isobutyrylglycine	0.321489208464688	2.35897588094872	0.593144336540096	0.753803845106636	1.73072983250692	0.869252028267128	1.30275651729854	1.83983425602137	0.753208574797498	1.4929239077601	0.952364321459518	1.4944905904747	1.8913394668856	1.30171024765288	1.02168013449585	7.00653119824727	2.27542116723845	2.65500446180652
Methylsuccinic acid	0.661331092290395	0.457907914208706	0.717742485333373	0.793699945941459	0.729517955826908	0.492265606787118	0.499751479495813	0.85214967905814	1.11554375935218	0.323937032791449	0.661698259977576	0.647524240161229	0.341480332847494	0.633791684920517	1.05068403454074	1.70223545223372	0.351555192845239	0.404347619361528
Sarcosine	87.9587704693494	64.2570597104055	5.88068583746721	10.9998213935717	6.84490573043388	9.07618715392221	4.65181678178126	20.1521815621004	21.2305589465817	30.058665921095	14.6645493945241	14.8911386365256	7.39157900888709	4.23434170110105	29.9979717505242	18.6403754725069	14.7826422804023	7.00378293184904
Valproic acid	19.4002815551487	12.7227926930086	1.32597542785906	32.1291411604121	1.9330050934485	1.62770884282564	1.77482195542087	513.565064850666	1.63686947752371	2.35238561596887	1.59827371575005	2.84431672994874	1.6037087756159	1.44828056411555	10.5841977958797	2.74577197106311	19.4029161612812	1.08069046602475
Isopalmitic acid	763.564561768481	173.125815935485	246.086624392435	375.323772893507	182.496372860192	185.015292552064	410.209942716019	498.618546065338	429.047261015198	214.325056780585	401.207162323348	621.989098834519	231.776841571841	327.672376505538	461.745539360131	596.652213043502	377.433764900928	288.600005740264
p-Cresol	4.18869431584657	22.3426327094422	0.563469804454658	1.15966685284113	1.27871443915452	0.175294907218009	0.481975363203074	3.99192972902786	0.662381746357862	0.478017612458612	0.263455696936941	0.389981522066878	0.391157602412084	0.178116928536658	1.44699744642638	1.61187022016675	0.176471075926801	0.254952272793596
10E,12Z-Octadecadienoic acid	717.578665106702	155.752795379792	193.707079305247	489.144828848599	98.8415112625859	111.649204656262	244.974495459462	315.647973962212	375.535317191308	245.346798289338	267.940321882865	730.459328412524	158.817692036286	252.85970407013	262.632189890928	333.094868051261	484.201993554236	252.878666281778
L-Norleucine	39.9023935839757	56.560434656103	23.3430784146203	16.7307656527094	14.8551396765207	18.6148101917022	13.6585768734645	19.9460624474005	22.9224705027927	52.5711089659577	30.7759455299519	14.7858739291512	21.8104131739642	23.0142820790597	15.0409955366172	16.8294986892591	18.0615876983024	17.684440003007
Eicosadienoic acid	15.9663244509672	6.60956012997196	6.52031245212831	10.9725448036367	5.18311444979561	5.28796617009191	10.2505277875049	10.1148383833286	14.3876459192591	4.31872559022786	10.903812509507	18.5024732640533	6.9523110360431	11.4315300230597	8.16659484519679	7.09866440518026	11.3723321116526	6.7227885067193
Linoleic acid	1108.22189341505	290.472619345212	323.289464240368	675.488592131329	164.664271613109	189.714132463314	408.137335263328	718.826473167493	562.590702587852	345.75358220688	483.378497691793	1041.35040148116	255.317413689624	380.665489857633	485.526813309496	513.276663528464	1214.03514417745	343.872737807837
16-Methylheptadecanoic acid	12.3882033884665	5.38124329245236	4.29338712331946	5.05513184823145	5.79436454433032	3.84826077483585	4.89278823850817	8.25803616991056	7.27674521337844	4.45945808817718	3.68785784697384	6.71724062947274	3.80285959587633	4.46827126291438	6.72229058172483	7.67974430556204	4.45051554381571	2.71231528322753
Cyclamic acid	7.81910877313114	1.11572875784605	15.008136531751	0.73269939097312	0.474511181488639	0.22850455334369	1.10213927259436	3.68599129588341	17.0341163436119	9.45121665656736	6.17932441526942	1.56331080217523	0.316067398411499	0.306492318597844	183.865618657602	32.0105690735837	1.74740431838252	9.52722315320185
L-Methionine	13.6035871225851	145.598965594032	1.37420744388431	2.01919627520075	1.60285780629508	1.90475342042154	0.711414880459802	2.51508684226116	2.65064099304254	7.77339215331276	2.68742252971669	0.869108150514327	2.18944305562783	1.22993070510799	3.86199368266951	1.89873685029146	1.99209553048736	1.8866290536224
1H-Indole-3-carboxaldehyde	33.4448347811947	1.40204115498164	0.953918630401214	0.781853455571157	0.869398763671589	0.770320622910383	0.672847658595261	59.8261972809431	0.582623206651063	0.266282892643311	2.72030530376166	0.222416348975056	0.810710612001144	0.73473976428211	1.54518149277445	3.77018369321942	0.359480288207972	0.174193213329572
Alpha-Linolenic acid	52.9057400748476	20.3529617799659	17.2611863720381	61.3916309684833	8.2657471166114	9.33285742043158	19.3669360644843	22.0244654330391	31.8794472366071	29.1923169872203	24.4120805071016	80.3650247689337	12.6260905100721	15.2770844091853	21.5519254616666	32.7369833754824	50.2106909252858	21.0357315957225
4-Hydroxyproline	16.2398140771335	4.93076612698307	0.413057545099211	0.63799397294127	0.434631550745576	3.24771655378104	0.893615947871375	0.659390120721849	1.86695079504725	0.519333639708295	0.941456647431712	0.642986545430669	2.65848147832774	0.426297566558112	5.66894010750178	2.37262888550413	1.31405102698323	1.03635030474758
L-Lysine	15.5489702115405	21.1004777729007	3.12274473251402	3.31514842401422	2.39780032326137	3.99752984028496	1.75959943166011	4.74281027341985	4.12468509471457	10.3178579537879	3.64956401913908	2.80017506439905	5.71233038732099	2.29454521175295	4.87381475437396	3.3766389994953	4.26691486727965	4.31259227925421
Quinic acid	15.6384789578268	0.0363229886625554	0.0554580454116908	0.12030371343743	0.0325356787679871	0.16447751464057	2.36799217548379	0.761041028944339	1.43621514726952	0.017798991413339	0.291458034351838	0.629777149852331	0.0937190311931656	0.1971086932837	0.462053400014432	0.104505348371156	0.0005303920239182	0.0410384902410621
L-Proline	122.978409374063	81.3823994970974	5.76750790881072	9.38349753860825	5.98266460298513	12.3573311962014	4.33490884203403	13.4064652122435	8.90295546331785	26.4465427838425	8.69322139365214	11.8620424398202	8.64496241512561	4.53253317866179	14.7933422963825	10.8352434647427	6.88810398816458	7.67056671573109
12-Methyltridecanoic acid	64.0466745115587	10.1265760890853	11.9071665031843	17.5314499062869	11.0964067706623	9.6020675347484	26.0499435102946	27.1742929405766	35.1652018201052	9.0958251531454	28.2770007320984	46.536510926626	12.4546325721938	12.3143260919124	31.1761636822381	32.2838323303696	21.741440223082	16.7317603431146
Tauroursodeoxycholic acid	0.188297244919039	0.109273871620539	0.0171329513509801	0.0049123080926256	0.257161695959285	0.304011460991559	0.0335906047660221	0.768024889372946	0.249126949665158	0.0005112590124572	0.175529080152117	0.0006542988749322	1.04654503710456	0.0942649419110371	0.312635298298598	0.0518693174614446	0.012545021303909	2.59491611512821
Capric acid	7.03749378192421	1.57209432637195	0.779863385416217	1.41057128419747	1.01523045901473	1.06991619982377	0.936211351355835	1.93448788187903	2.5684932720011	1.07615371362194	1.68432941995129	1.76878069344842	1.07930760084144	1.13825067283064	1.17485541873265	1.70080462419216	0.652757703618264	0.892354691356248
Glycine	6.0049228414094	7.90355048229456	0.859999687201547	1.53092424519567	1.25542130645713	1.41603059436877	1.13644490659707	2.15503141895615	1.32792723463577	2.16618257484773	1.0980409561418	2.29960541468449	1.99884432815485	0.907445781988806	2.67075533589012	1.53506132759331	1.94174011250613	1.58927825558122
Pentadecanoic acid	4.77786814233261	1.8558155784866	1.58813847826984	1.84117660114583	0.824122325018057	1.40912737863325	0.885919016450554	2.09076563162608	2.10849526396873	1.3292778551008	1.86629706547065	0.333017776795836	1.543234006936	1.29404549956018	3.40508062329406	3.59689659593145	2.79578690299432	2.20812293406525
Erythrono-1,4-lactone	0.370211978637639	0.452133690116078	0.254502815858961	0.3911659172	0.481295149034616	0.161623004354229	0.297779447566239	0.415425304108965	0.93946839188459	0.477653266477954	0.714499832462147	0.379414301727873	0.435691186377215	0.657418613676635	0.698142402018919	0.564891733839405	0.330682309998452	0.154643647664882
Dehydroepiandrosterone sulfate	154.487254018644	147.454502239257	48.1381245249427	523.327912287941	148.210728594366	67.9773321183792	107.874984755636	38.8520618506267	205.432022273916	127.057205161558	47.463912286381	348.214943308513	49.0695868248102	242.165479485016	283.537353383567	813.471081868511	38.8809724671897	110.03860875304
Uric acid	4.06237112045373	1.56405807934733	2.93786010602878	0.542868791450508	1.39579722816415	5.8021887771941	0.71772608658542	18.7847811353667	5.995805378399	0.291880827492827	5.05447097513124	0.407143670859169	0.656062689434192	0.797300782865174	1.98042624000171	5.52124934709264	0.334348224477011	0.117867045343958
Pyroglutamic acid	6.01370147657469	5.68282517742138	1.29050600357448	1.22573107761623	1.09690917767307	1.17020344078717	1.28589561896145	0.993149266699534	1.02421911731979	2.65966224470327	0.645505461087752	2.11775677785906	1.53689322828759	0.79327314603709	1.96671169395503	1.12871169993047	2.10781049928504	1.55880060163127
Dimethylglycine	3.06308152135959	16.2028741810706	2.7208881652024	1.47725657568683	2.26412758263084	1.37328905811278	0.923333660843969	1.56813284586217	1.37900968784442	6.57695746112661	3.52014129498956	1.1884832424185	3.21248628869226	1.65144848565297	1.7951263273717	1.24699441990725	1.05959084993247	2.11577350869613
Gamma-Linolenic acid	98.4748219888107	46.362453550508	32.3392331106771	97.2860014346012	14.7943469734067	18.2692885575909	41.7630779734624	36.8215412225631	57.2655371220083	46.7652488681659	49.9210259183417	157.454846828081	25.1098811458644	26.8513726658954	47.3617520808823	61.2526273293859	101.203948265686	36.0395340580507
Ethyl oleate	14.3391616710765	5.01034992420096	4.02259800067328	7.42924221462995	5.14927189712433	3.26173969669714	8.01325298061578	10.2568384061984	16.2266925441935	2.08806099080579	17.029695994944	10.3853964386285	4.21985863788675	11.2865785782127	6.15407337379337	5.24691766427096	7.8404792556361	4.98879754396063
(R)-3-Hydroxybutyric acid	23.6495609370224	23.588948514399	6.51561351938568	7.71184312775539	5.10477305803748	9.20746903618415	91.4219743879913	19.81470412898	97.7952782508116	10.7215909324264	223.347490945872	81.160662768251	29.2751056855839	377.110503972238	7.49142426196292	76.1830212583718	9.79134109075237	49.1828200574854
D-Lactic acid	29.1444621267122	26.3308820538392	9.58662741619842	15.4779232203096	11.0347306900992	8.60577237648153	10.9858199061566	24.9868943041249	15.5348412177459	10.9589351510512	14.5214085106201	14.9393487993241	9.00948995062349	13.0765679567861	25.2101025514075	45.7071438624559	12.6145990320215	7.6588520228819
Hypogeic acid	193.24708467629	23.7842788708215	41.476609978511	38.0208799537653	35.3806874619503	20.7695875085358	34.4975086405229	58.4092912716675	97.2429965894478	18.5092271684435	90.5740544658329	91.5818168154038	34.1866424970842	29.1614020841317	69.8296700284068	52.853153877745	50.1336212499474	45.5046997825613
Taurocholic acid	0.233019095633163	2.71401503424826	0.0080109814169286	0.0035015636223465	0.116766087058104	0.15830786035727	0.0046893921814217	1.52115242942165	0.1755397811398	0.0373718399999895	1.77506535886697	0.0024588685228645	0.273583726490852	0.102373095700366	0.0297482308004702	0.125186190341896	0.0588686057078139	11.6193156073851
Succinic acid semialdehyde	14.1377137423796	15.5237067394808	1.42898838941993	3.88104032115272	3.2063216744283	3.46040007329438	6.25471538916962	13.7556484803212	4.83022786726338	6.78120077456085	5.49889261944503	14.8826737682786	8.69732608366288	3.72508289569122	14.1114984572506	9.41295783887896	4.5782492112904	7.44956458534228
4-Dodecylbenzenesulfonic Acid	39.7062022646455	20.8146345026094	24.4710495582199	26.1134026369416	14.7822254053719	15.5203433945219	18.9539308763486	37.2489048905849	39.8656379416906	26.0556195761371	27.9075664820019	25.6160331675058	32.8119738364213	14.8280056449603	26.2072891432209	32.5614108063355	25.8275883938906	13.6418983988936
Palmitic acid	33.3321250823487	12.7038438299153	10.2848697120634	13.0915796574328	15.175538688082	8.71724404461698	11.1290323903733	19.3279261980155	17.2971041344044	10.1153503282813	9.40709221018185	16.4311725314682	8.78302184395217	11.2218148428956	15.6839032142291	18.2593794942206	23.5265888569144	6.48154962378444
2-Ethyl-2-Hydroxybutyric acid	150.011033325602	268.394610349778	35.9313872264996	66.8081936517573	145.876871547015	8.51567479560967	14.7708096315664	56.796296176108	59.8019239426888	29.5330629712191	75.8330471501043	11.7234985228723	38.5905401193368	47.9093486836126	48.7951025566026	70.819436644601	3.62720658407398	3.1821989667987
Pyrrolidonecarboxylic acid	76.2680569545986	106.192560467389	45.4340102200638	52.5184497199686	79.6629501736996	29.482116857786	47.7878418023671	141.722807396736	51.2162006258714	57.3162350427571	47.0488986540361	89.6049305874917	29.8931348909231	36.0771946872952	61.4258049208889	130.346341045013	43.4029652835875	20.8614188078851
D-Ornithine	5.97732776074638	2.64003302041935	0.449842469462185	0.639321651900663	0.672112830239101	0.982816732264505	0.637709960044624	0.762143731476563	0.212148815450297	0.47373005871307	0.384672767441667	0.834370240913863	0.585243442299631	0.459857736357906	0.626344315156493	1.09519766876088	0.486940964616786	0.522278677556841
Dodecanoic acid	26.0367872933468	4.21890416737521	4.30533390044795	4.63159699333522	3.12526734913188	3.30313085428204	7.39579572581337	5.34238432218872	10.3260195226826	2.08671917998994	7.56468125736802	14.0741242487412	3.06956940971613	2.6810272242923	8.34073758406839	9.3057663294089	3.71379915039814	2.52855349644473
D-Glucose	17.0170215015942	8.9611862916901	1.13558748124737	2.38324301059235	2.10280535019367	1.93866885548043	2.08450468552084	8.81454051976462	5.44174448470062	2.60175537438313	1.63044634350802	6.68528199590779	1.45281337224217	1.143090437834	7.10784817048735	11.8842493171621	2.20451843137826	0.553760328107704
15-Methylpalmitate	6.15305011803571	1.8571204686016	2.11142389182533	3.60653771556027	1.63862403071147	1.79003849425589	4.07658818269233	4.17889417009652	4.27589004177115	1.93259656949734	3.10475834714583	5.30354138526987	2.07352824542222	2.96479992126703	2.82523328599768	4.6030855182757	3.93261694656212	3.59662848917127
9-Decenoic acid	123.132691643324	6.66629207906562	6.38592237217317	9.77252695701703	6.46452025854652	8.71692678956895	14.553242468513	13.845322639603	23.9715364106912	6.97352579569023	17.326625101033	50.669732573482	11.3226895481591	8.80772592862407	22.6267600515711	15.6752877012747	12.1010556550708	7.80378598303747
Acetylglycine	0.511632881955337	0.131022805961061	0.105838739128706	0.269278688624278	0.140978509298588	0.102794265570597	0.354780390567878	0.801142698392043	0.269552044601043	0.102055203735813	0.101868896375592	0.290654684708026	0.454406041921085	0.279167751400779	0.473236447896831	0.371056011089991	0.261933411560128	0.202924136792152
Taurine	24.4569623387418	47.9374799374802	45.9971909502688	49.0403372586574	41.5804519038708	29.8782445419507	53.24791570138	98.6487092185694	131.642907042288	84.3154223985373	49.7224443423441	138.078660398688	22.4344340412068	34.7355461065189	111.165488889798	215.832257550009	67.2341123560611	48.8462158695417
Ethyl glucuronide	0.759296869325802	0.033707083072412	0.0170135436164911	0.044842594332582	0.0044363758739021	0.211017907859083	0.018749144020926	0.329649446952682	0.1455166650374	0.0076457418630598	0.466484337359888	0.0006542988749322	0.0005036669203819	0.0059325476350652	1.82688924165672	0.156125733694864	0.12786473389991	0.0046176939997979
cis-Vaccenic acid	1023.07018999855	203.123617583485	250.566582702884	419.824865648893	208.88758249938	147.086220288249	316.766818023084	549.990703987816	579.524143574655	187.726510943759	423.468902674496	535.509178698104	189.713972308551	426.506508476048	288.129053220108	395.401688085068	407.585971623665	320.438610966944
Kynurenic acid	69.5127369126972	24.051529194923	1.84213084004012	1.50579950693895	9.21215144827814	1.3683104486371	8.97004649347211	118.334081864845	1.14490993597921	0.305011899288051	21.0112694942039	0.386450852990882	16.9143014336491	3.40394949846206	2.92684011701848	22.1033908003957	0.72753177438416	0.295617623530068
Valeric acid	3.1877028909465	2.24888881306371	1.00282037611126	1.37135280133033	2.00569693940586	0.953087055099517	1.85047019476435	2.94168441760563	2.38697911443271	1.81897668340107	1.45057711483926	2.55545926025347	1.66206225841695	1.29447801744845	0.443963704461831	3.14977521872816	1.23576083414836	1.53848857462139
Bovinic acid	0.860640362818754	0.204536621188985	0.252980410430808	0.387008576760122	0.202587599141868	0.238873649674168	0.421491516851317	0.158783892109676	0.431434589077788	0.289638499766997	0.535073224510794	1.35224546913108	0.269908863371231	0.405599951452583	0.226231091564453	0.398380099491809	0.744707684093474	0.173370914671627
Creatine	1.03133598258119	1.20424028562298	0.966624460724118	1.32553116626927	0.998539417935584	0.595689147255005	0.191901138244799	1.45974850811384	4.11101611055103	1.02460642890552	4.02290137095767	0.327778090550059	0.365374477440648	0.882403789728672	3.17432166656497	1.26102000352865	0.554454801932475	0.481312257453844
(2E)-Decenoyl-ACP	2.28226621272312	2.37957327182291	0.174750528983479	0.183876825966637	0.0005053454563356	0.0707236373281828	0.0004952372109921	0.095515850732582	0.0944851522282145	0.0658986688374115	0.323461549319415	0.0006542988749322	0.146327627476292	0.0244812297742804	0.644967996102985	0.171783393145285	0.0005303920239182	0.0003880248876736
2-Hydroxyethanesulfonate	290.765320405498	4.16411716413891	15.4518097921829	15.3166476449048	15.7901631215924	17.3767778453752	13.7338455762107	162.391376028054	28.8905553620976	8.01521512743702	87.5029673181277	6.86408232783332	8.30843728881418	18.9708878521543	50.2638588894192	82.1506370666538	7.4254863506533	5.55407607641692
Stearic acid	3.43152449581317	3.29248931189818	1.39734568015752	1.48180685642057	1.5906026283751	1.7820153002699	1.64205790972103	3.4545218842173	2.04835922844258	0.863311702271794	1.21757044555619	1.86113850946521	2.11753856830508	0.88102941346206	3.26044256309695	1.6170111988475	1.66657864689747	1.30564603754471
Allocholic acid	0.0010881239210913	0.0067816343918778	0.0038982855500155	0.170292758226451	0.0132607185531326	0.0154409272983166	0.0193267501940253	0.524252920817021	0.022016448091306	0.0076295999811519	0.0614503509086833	0.0006542988749322	0.0005036669203819	0.0071102629055805	0.0007843468378554	0.0087806144051729	0.0102146951003125	0.301663095066851
Ricinoleic acid	16.2333026722848	44.5432410951011	1.55104690247982	9.8711823289205	2.9691225603655	2.07017501765413	3.01717612252487	5.38056508078343	19.3454296655571	1.75792327510987	6.26646232970006	16.5226495013937	1.05111515378589	2.27573215285082	8.87087314128716	4.65710100553453	3.9964571610952	1.85833626990616
Chenodeoxycholic acid	0.0984500451827434	0.202167443713598	0.0724260800237627	0.505764934736453	0.0311300369727814	0.171434908871871	1.19453403103161	1.2299435130533	0.208401041584194	0.0992231868296927	0.242216955298164	0.370572492074547	0.052347573904695	0.0785909448295917	0.0215122567888594	0.0782055995204218	0.174607567518034	0.380035312114495
3-Hydroxybutyric acid	355.644433166865	345.977817683264	68.0331084761571	92.9314210897625	85.888852639887	25.0719621241378	91.4946967010509	223.122182294315	178.185286128645	125.432202067401	206.602927869321	73.6907151344597	100.259782544813	122.984699796142	136.508909795301	280.201984119681	20.9079908791352	32.189759415086
Pipecolic acid	2.4127000447646	0.406171795080162	0.484346250901706	0.0005559232092963	0.161716682326828	0.991520039784795	0.187619247830606	0.224202443587137	0.607305419659108	1.02750565940552	0.255590460096001	0.876478060505534	0.750141424704522	0.144955640316728	2.40277736309627	0.761162793493641	0.628283491102504	0.276071322678909
L-Serine	6.45351250442018	42.1096695806461	3.88188513655179	4.42950793056556	4.70185968293125	4.5778915012403	3.78659421062874	2.42188978613027	4.06075673858867	11.9181853911903	2.9509286538543	7.15178538018	9.65327127994294	3.20011567192245	8.16019327315374	3.05574497008379	7.75609183726664	6.73431911324878
Pyruvic acid	8.17641673339809	0.819114640331407	0.896544011181361	1.87967142385633	1.46070213190782	1.26037956873942	1.4332772896498	4.73552229330357	3.14872538618553	1.64424904805377	1.45926669844056	3.48554590118081	1.12209688716616	0.961869366025493	3.58331007769114	6.03684977014757	1.47640359433864	0.6084341178827
D-Xylitol	12.9087078835918	1.68791717700458	1.576735432142	27.4628697747805	0.26296672525999	20.0729675341526	1.76097718054447	0.0007932636346297	3.34944481958972	1.55645944379021	1.34657760080848	6.02876995266565	0.363358542685297	1.02267868263401	33.2663393649281	6.32760858902751	23.210060942041	17.7697010540351
Maslinic acid	0.654581517596482	1.13719613123105	0.432451053003635	0.883990654879208	0.295235706461439	0.172061812557377	0.492000826251964	0.0802557719335545	0.620077968946757	0.228434653820507	0.0248558529809348	0.349889535673319	0.218575141200376	0.207016234018058	0.452173161763928	0.0976311133686364	0.21751354096495	0.312104056039209
3-Carboxy-4-methyl-5-propyl-2-furanpropionic acid	1.02773165179948	3.09905668212396	3.53676904271915	4.55213362525239	10.3773052188284	5.15570651908911	4.41125926758504	4.30785349864199	2.49758117665734	2.06328605639531	3.73675359373804	2.35522787364803	4.28813370438639	1.03598996151181	2.71291936255771	7.77838630523634	1.02071587321157	5.27915783168772
Glycylproline	0.961131405525818	0.513661060828539	0.191011177573106	0.203929006762345	0.281517026249492	0.081079838103071	0.454052608878153	0.875100331557706	0.843273074247206	0.383774936433705	0.42372449167435	0.418413112097714	0.433949568937006	0.527063485867436	0.163472041875588	0.953720018007059	0.146682715341342	0.154899262174597
D-2,3-Dihydroxypropanoic acid	9.47194276782917	7.28495860147907	6.11882688073609	7.37754916848951	6.42612056210644	3.45724754803281	10.4204633348471	10.8010397804486	8.43216660786482	4.3958898175336	5.88695372574013	6.79174125516669	3.69391889929808	4.00587934549019	16.8149785833225	20.4803388059912	5.99427684827396	3.09464503747142
2-Ketobutyric acid	239.438866284397	163.56818323744	137.451559904197	57.9767692472511	145.177182082646	26.3485193872745	41.0711312677761	293.419927582548	188.046757069677	97.1603900121913	231.30429588441	36.9995857804674	37.4360514503724	58.0206431108035	36.5114256562032	214.119669510689	13.2327786554882	25.4169493763324
Xanthine	4.07363680333081	3.28032122380978	1.45723224027168	2.34937026517708	1.87807455435511	2.45015603800816	2.26613526736557	4.5368926635274	4.27624317162529	2.18139193317443	1.05541627600437	2.54739467536919	1.39327038980849	2.29765819737705	5.23135342648186	5.28885282950583	1.586814927288	0.731383661285265
Indoleacetaldehyde	1.44203529730278	8.85646831042974	2.31662250902232	8.40083962376804	2.85835438699072	3.20764797052361	1.32907699659132	1.60126232021558	5.71538538640297	5.644716467715	1.08208651179282	11.7557977518376	3.01786610795918	7.21588467554522	1.46570801668189	1.63126481739689	3.92408171010971	2.5489477318826
7-Ketocholesterol	0.478253670978034	0.248492459163316	0.026423970856916	0.206477995917152	0.101873225019456	0.0880383300539189	0.132170331095977	0.0866044648515654	0.430796574665978	0.0574878118341468	0.0333210177734877	0.0884617683057907	0.0627229213347093	0.0501621550813472	0.100282472952972	0.0923628000830875	0.0427199950941001	0.103058191909921
Malonic acid	4.01462739393939	2.82085624301566	1.4662931981457	2.01260167363868	2.12968220607842	2.21313429403975	2.15448931995566	5.66129565459999	3.17519872332791	2.37660137271965	1.71904416641983	3.24976601293638	2.13279997743782	1.33903275361144	3.32776338069136	3.57205770845656	1.80816866161027	1.77380065499125
Ethyl tetradecanoate	21.3174609812268	14.7184346594426	9.1934642444065	10.1851747896655	8.64458017708419	10.0218731619069	9.21041774683999	12.2797266249684	12.6908985012549	8.40412464832886	10.9041567137453	14.3426244122836	11.1988370095469	9.21601481694666	13.9454582910293	16.38780635998	10.8014685243113	8.17892446657495
Uridine	9.22095195223318	9.40873552398609	22.0576962783843	15.1957946137787	12.8856982606452	17.8066754086696	8.5059862570511	21.2790823121244	17.3105165867932	11.491246288983	6.21444340625483	22.8169766716489	7.5417739349255	11.9726650632433	12.3006221748876	11.6979722043623	18.3075267544501	7.76855869691989
Ornithine	2.83723469921093	2.95191876913966	0.847727607551994	0.827924199613389	0.761401688677941	0.979726251805639	0.392609912860681	0.910947458972751	0.813049993545423	2.033541414313	0.93902828666866	0.336052889952624	1.06598938836103	0.600159693570567	1.17375195457652	0.466854887199616	0.922404107358572	1.69869258493981
Ortho-Hydroxyphenylacetic acid	2.83589570021648	1.4017797977905	2.11629318291164	6.91563658576414	6.84970510945044	6.73874802397712	2.45968275685725	6.40404807851166	1.24366205648186	0.720307578460693	2.91496333648811	1.15831916184152	1.17081536034241	2.31253203591837	5.67333398235759	3.86029856068008	0.982360414627285	0.723496065414419
Terephthalic acid	3.30199322243527	3.14208951868763	1.02094462924691	1.65205185192364	1.2252508372446	0.904645040841338	1.32934583685407	1.94997930731271	1.6899813938921	1.11214858560599	2.19377481139766	2.06893421725277	1.93903903898879	1.49278194914276	2.63796602801682	2.33343084231545	1.89456306506504	0.890811520995475
Ketoleucine	1350.97602778175	1716.00046292049	566.132935652595	981.05895426492	811.20339042559	430.143960666763	605.416780443617	1146.06924204897	760.462118163523	1378.58723457547	1018.59064889003	558.624335670255	936.052046331988	638.343887513656	655.518718574809	1238.84482706485	430.094976462726	552.79364020209
Hydantoin-5-propionic acid	1.44766873021281	1.9317826772573	1.42318901368636	1.19880268416791	1.0561557901453	0.43220335466883	0.387274335640116	6.6088195498596	1.30121753079128	0.48259778144754	0.369174433911143	0.0614672073167185	0.281320179178935	1.750840970795	1.31190685222234	4.97775068214843	1.26058925189305	0.0483285629164004
Arachidonic acid	7.57102104394879	9.76314002693261	16.6049891159866	13.5654925369466	7.130961987391	6.94001577161608	16.1561651944671	16.7197525547339	8.71184339744493	13.0432041509873	18.2037222632786	12.3946026807794	9.01242158434869	11.8515443567927	6.64827110014945	9.70948680734075	36.769698513197	18.047183078853
p-Hydroxyphenylacetic acid	1.06183034232767	0.307064653593385	0.058915054653491	2.02830786132448	0.890957135837992	0.203331153156806	0.358831451386803	0.913801323460113	0.0416645589686007	0.0430973499338004	1.0850534822688	0.292793653194595	0.137110576411509	0.180151781093392	0.430805150984886	15.0241756675516	0.0784326723899559	0.138204546914047
Estrone sulfate	5.55289549934386	2.45911314645001	0.300189459713661	2.25681417975585	0.522423466324904	0.115626947481471	0.57408353469454	0.0007932636346297	20.3628057261184	0.53611390851428	10.066516882711	0.0006542988749322	2.54782108082957	8.95674610073908	3.27237974895878	13.2187471081982	0.0005303920239182	2.62685338735825
2-Hydroxystearic acid	6.90828645973184	1.9324903855387	0.727707290987794	3.14217089974784	2.07986476176272	1.93825847428212	2.59738130294937	3.20973560171792	6.23186157766145	1.34447827528808	4.41881780516179	5.91163413309311	1.47451755264227	1.82270655809684	4.94937818729171	3.50423354870838	1.79268451804364	1.50755333296159
(±)-Tryptophan	5.48580599887247	46.6966830974083	4.09083632894928	3.59752938190934	4.10305117960843	5.57522761047809	2.75216392274123	2.11070601280274	3.34506630220475	10.1447933810529	3.35705602635397	3.83288047741151	5.31852560159437	3.15575192017331	4.8473436638252	3.46060776147679	7.09767556895714	3.87237950045329
Paraxanthine	17.901634398228	0.440467070712664	4.7494167905899	0.727195884174279	0.0005053454563356	0.393711958653993	6.10798576928989	24.8546936716886	2.59563474965832	0.195663241993337	9.47662439448481	0.0410353759131838	0.0005036669203819	1.21288209168453	39.169051547263	2.05013872906934	0.167611141090994	0.607132874701788
D-Glutamine	241.560456663075	219.708543569755	50.6446782410946	45.4409675871325	45.2336435124098	45.9481928817429	48.4240097569134	33.4824563204357	37.5293863196077	101.174458583315	24.0886993097194	81.6548084971544	60.9128784652557	28.6216017312828	69.3112867892865	38.4076600791892	83.4054793436526	59.7969048285114
Glycocholic acid	0.285762646323832	27.942996176096	0.0304850182633339	0.0488859649868515	0.335279048569477	0.905129427786219	0.0896851412501143	0.292671496814523	0.921978114535461	0.179486456659758	1.57039029053934	0.0325407175053448	3.04786727770003	0.462928644995249	0.0618637548980065	0.212091422710516	0.49181549972676	20.7338509197788
Hippuric acid	4.53573963814019	0.065797149243931	0.268509956102568	2.0057573854052	1.53169872335668	0.490573327074455	8.17825490281015	68.9919265756726	3.29605186617566	1.15417307418774	0.450363682471228	10.8077938242969	0.50233574567565	0.181909454557138	61.7249694870807	24.8984895245685	0.292443516822073	1.46775725734566
Indolelactic acid	53.2724274860426	43.9918890429355	5.00858993323219	23.269093742472	15.3899981035853	12.8764185241066	7.35295657028321	29.6765587147133	5.19048965050625	8.75334811967273	17.3200336462243	6.0094686533548	8.86972911369902	16.0659161687658	21.4685082204395	45.8838069054307	4.48758789403089	2.80757071517355
But-2-enoic acid	2.33982027614268	2.31107950767404	0.922091275161951	1.6340725894452	1.23551042430218	0.726091268358965	0.897950210492195	1.7704572378358	1.16771327338601	2.12588890395126	1.65511096734308	0.901971659079055	1.33182052166379	0.928210927694903	1.10898806790933	2.14678785195556	0.731173586244142	0.89318100916977
Pseudouridine	11.1155450311028	2.9117682073958	3.58902254819824	4.1961285537216	4.68573691153578	5.50368997846503	3.01553955064025	13.7325972642864	6.56366884789457	0.938523528266592	7.55005866543566	1.37718413950526	2.16406386960608	5.36515681971731	6.74255132515632	6.16381242949665	1.40290584209769	0.950742525496164
7-Methylguanine	2.99570505307635	0.467445704895845	0.243750139123189	0.697778462115332	0.43830669012083	0.425988009892162	0.277514213214116	0.823376463660148	0.515768078804137	0.139981626269786	1.22583946271774	0.306669040503311	0.320250691573567	0.306017084760311	0.596565044497698	0.848091848406463	0.151122844925581	0.157360270027518
L-Phenylalanine	75.1988001993254	139.85797759259	23.8129915887201	26.2207580806874	38.8654101515562	37.6477252121374	39.9960632807655	33.2631694599003	30.5983051530152	46.5140123318831	29.8974627821607	19.4250014891152	23.3484506683884	21.9351514352952	56.0524326941221	31.3918619549144	26.5593431011459	28.6130926610609
Indoxyl sulfate	613.784223064313	56.4153867591927	156.169810578748	114.677385728915	76.1272323710236	43.6995509688224	266.474672840651	2764.43204565505	263.828288061969	23.4086797077324	270.711705582109	82.5411216043451	185.218744863617	1.44210962313172	622.804181091272	1411.56648839719	109.340279642409	121.980798403957
Carnosic acid	0.0144686104523004	0.248526698935988	0.0413376641007304	1.18030440017308	0.0360759890982401	0.0004839651824928	0.0556354774185683	0.115293255070545	0.660968481775122	0.0005112590124572	0.0126595162197491	0.0132582710088567	0.0116133549487355	0.494038212471386	4.67829310869915	0.830633741801495	0.0658537152875186	0.173535081436871
alpha-Ketoisovaleric acid	513.674169309245	344.672900951967	179.636897839972	364.651987124961	157.528496284256	159.665855464218	132.3170667205	520.137566761101	270.823532469823	331.513436155497	339.532902415771	197.669070908829	181.616947113006	217.705672263619	222.063321909886	365.198784886121	130.115769746781	138.422751186333
16-Hydroxy hexadecanoic acid	16.1978617009942	11.1843942657319	2.18621467649239	2.87897401281876	3.22802995677714	3.64233903946091	4.02332110754148	5.93948881747911	5.38999852029991	4.28570692106782	8.68876414624339	7.6598235895559	3.53592444143782	3.51359331403886	8.28221848713486	4.66063308396413	5.19554337349074	4.27409153326187
Hydroxyphenyllactic acid	139.696235356707	132.48583630051	4.61408147175578	12.8645070545128	13.8163540719692	7.04610544140676	4.99722763429877	59.9394165245224	18.0404411606339	10.6599739600534	25.8668706463532	5.79941354087534	6.51346029828734	9.39475446195796	22.5289724149178	46.6646879437314	1.27178591797195	1.93266479959224
Phenyllactic acid	184.160331643294	227.977224998063	30.1281673728555	87.3406939685752	95.3156374280119	31.3782179421024	42.9095375904588	118.893830187294	45.0677219478914	28.2232753158386	113.795898609015	22.9263546825621	29.2131706885243	35.7980315298632	140.318667776907	91.3441701855639	14.1493871125914	10.5696339196688
N-Acetyl-L-phenylalanine	0.671299560937051	1.02014704981115	0.242680150415379	0.274612317467184	0.848365609895095	2.37881746402965	0.947180923085605	0.783317767621701	0.376186748100443	0.286679808044141	0.980638752542222	0.322784911986009	0.326687859962573	0.367536448168539	0.97495617344271	1.67843381335353	0.748623139982563	0.485420574245238
Deoxycholic acid	3.07708434766199	3.54400976287386	0.488861572571433	1.45880015827237	0.754672480235228	0.857315196521153	1.33807670962064	0.619770140430261	1.34194487239658	0.85778497475965	0.899493112399999	1.46955821521612	0.706908188718986	0.506700507330192	1.35392759634704	0.828287922446865	0.708232573415721	1.76535361742907
Quinolinic acid	2.1924223195207	0.531323397719843	0.684361405245847	0.651712731281527	0.441303567357113	1.94994175287597	0.784605203425868	7.41359811758804	0.163465556610505	0.0772810045336499	0.737380207953621	0.0916155616168189	0.270933156541161	1.03444734349913	0.929877928924367	0.313770222911762	0.138601988061056	0.0576035552570739
N-Acetyl-L-methionine	2.43156505711857	2.36438711827938	0.328360670989086	0.755426759346008	1.378016324583	0.503524317749176	0.388570301120909	1.21912432712168	0.899194882938662	0.350006468203041	1.36728654968847	0.212495896004369	0.455276045815132	0.55283589071095	0.271278545287028	2.73696248556656	0.948313194284834	0.180361654625596
Acesulfame	0.021161128263223	0.0007250424261514	0.0004287657625807	0.0005559232092963	0.0005053454563356	4.82259939242859	0.017012815460119	1.61095744462539	0.0006686641449283	0.0005112590124572	10.8655900421027	0.0338716173353461	0.0146015124109822	0.0004484350965646	16.4501817696391	0.0752224672286087	0.0005303920239182	0.0003880248876736
3'-Sialyllactose	0.0784530366703195	0.0295270831492456	0.0864648176893252	0.0476112437064807	0.027560240732005	0.100492191361449	0.0957866235058623	0.663190774085655	0.318258988082213	0.0215044140037581	0.349415029078334	0.0262806500331079	0.0232969193622127	0.0691985608609435	0.126633541447923	0.751519203362544	0.0193835267551449	0.0235714901667022
L-Histidine	49.8797142733139	57.0333449687546	5.94261153161796	6.47461067276281	5.57341923822842	9.741908967064	5.56566304253429	5.40399680029627	8.80465207380412	20.9593319211639	10.5854403809354	12.2668315300229	9.83167098784808	5.26227145904459	11.5961668798476	20.2056997419476	10.7125899552425	9.38992014219807
D-Glucuronic acid	19.4535846884788	26.1623112454584	4.58302469126676	8.1791347004708	13.4417356254791	5.604860550989	5.17685137564219	31.3379017765564	15.6311956909498	2.80392499469566	12.0247121761373	3.36186302413609	14.6887847428444	6.25375178028402	14.9883534625336	18.8400430237711	9.18772030005297	7.35947166217741
gamma-CEHC	0.71597967830209	0.0995969996684501	1.39200053787573	3.03589928043956	0.219737725355155	0.672371415319589	0.870221451220887	0.926736806794253	1.23416651559607	0.728167434245225	0.162223672932961	1.24352457344412	0.104049653895007	0.649583012252024	2.27392276122629	0.116432439010824	0.697673235896542	0.304005468236266
Rhamnose	10.9722424184673	1.7663051337311	1.35748520621111	0.0395128181281799	3.6437105818689	9.83024321448322	0.516601097179854	3.1595034016805	6.2031832938875	4.27429927559531	0.960630186367702	8.91867410075852	2.47415601471334	0.169042711801065	2.4274150447183	7.9553984827853	2.33216768231895	2.62709638846316
Citrulline	4.96639890732637	3.39559101482182	0.529319235788206	0.680545104584888	0.643748951761474	0.900964682793412	0.661456421666917	0.710075792794181	0.473108654981303	0.753913241658323	0.446801341108435	0.816362099579764	0.651991879892515	0.511730267496088	0.805618582048135	0.972853078690417	0.581312986434327	0.695043874593149
(10E,12Z)-(9S)-9-Hydroperoxyoctadeca-10,12-dienoic acid	21.7715730305879	10.8340689324821	0.23757652851881	0.539513053577404	0.449826408770307	1.40027135382033	2.83267556900145	9.55621941758417	10.3164537161357	0.706113025594001	13.2530159516386	3.49992256786497	1.65288905861823	1.89704450231466	3.69772062043855	0.478621187906668	0.499203327061632	3.44865154027244
Tetradecanedioic acid	0.294092413694708	0.0708892457484741	0.0455395698154674	0.0515025216111856	0.0195003753335166	0.07542257105847	0.201392069180537	0.080054739276527	0.154960023550925	0.0485799778969691	0.371967101266747	0.182274853655646	0.0374688448369399	0.0498454544753882	0.0655387506825147	0.0592990751458928	0.0312276522957521	0.0956810510388563
Hexadecanedioic acid	2.59278890076376	0.510325624759077	0.0798854586975417	0.130649269773285	0.148236172789633	0.216404386624467	0.433370126194833	0.823241829536054	0.940387267132195	0.0703903542276256	1.68354643065992	0.32083302966146	0.178107465314911	0.269863941347102	0.605640507738774	0.162472275100119	0.0523268387665712	0.483611447135723
4-Hydroxyhippuric acid	0.222185438906447	0.0388115578843464	0.005238017777833	0.0163165743463196	0.0346215772634336	0.0211150815159669	0.0804552281781354	3.79866357585326	0.0300249050622209	0.0096411395619437	0.0322911486921382	0.15611618797473	0.0104798322164985	0.0097865267689826	0.0622035040126315	0.383691478896349	0.0172504254708816	0.0166764912968839
2-Amino-3-phosphonopropionic acid	0.912036117881729	0.156673662049495	0.0648420646916332	0.197226530914022	0.0948742677977611	0.0557750530652148	0.209353025591741	0.302093632391381	0.16154148826039	0.0842343617333772	0.129676056399708	0.200055914976302	0.15950830279052	0.146251104007345	0.302102084862897	0.0279686506068011	0.108768538562874	0.0265066359674674
Succinic acid	26.0066091628447	7.48900359497803	4.48048666236087	9.28805966372655	8.0819211266975	6.5727065180532	10.300477104799	16.0070844522525	12.6354537880827	5.36098111898221	7.95875765088104	21.7657705329138	6.95788035840694	5.81970153315006	18.9201222964042	14.5778231610571	7.80685675290324	6.48814359884942
Sedoheptulose	0.243268637977038	0.0007250424261514	0.373930792641859	0.0442087942933972	0.0466484322532565	0.374773657144907	0.961863596779707	0.198637755406834	0.141811637092604	1.27190063332015	0.441579416574335	1.16805434725438	0.0612970958748042	0.601473758078469	0.63650966998112	5.14180873834722	1.387118246139	1.00580957573567
N-Acetyl-L-alanine	15.4605526887696	7.8668038975731	2.40767043282472	3.16847922224318	4.16290847571757	3.38334693894029	3.23691409414865	6.17201665615713	4.14929939310457	1.57772155119268	5.55891591440183	1.93107533934073	1.95759936198641	3.21871004196504	6.30437680508295	7.19329376929311	2.69196924151392	1.62536768424771
[12]-Gingerol	0.254527587066838	0.148390566642492	0.0582125024700673	0.120459906111322	0.0180979312391643	0.155503229235999	0.0745354750627195	0.0007932636346297	0.0792285664087716	0.07519329682008	0.0134035409256226	0.221362042184787	0.0797351821839098	0.0538751953997401	0.0546931958933387	0.0289472130776269	0.0401415279588667	0.0569547118850352
Creatinine	19.0425610142766	2.89333182015639	2.88204600031228	4.01429495500969	4.30374705300667	4.77641355154526	4.4009074812371	17.0246253909354	6.07947860708502	2.25338182460781	7.69161070449925	3.43795531452959	2.73676167644402	4.47926562538339	7.7715613906821	16.2920144111475	2.37260518532984	2.0592618625107
Perfluorooctanesulfonic acid	1.05636172281812	0.968620320317559	0.422594307286043	4.05726614238296	0.539973902891781	0.111214619516671	1.44070023569563	1.66669042804423	1.06955947150547	3.60735975765389	1.89301196743132	0.630890773849915	0.734798183224854	0.236194343396278	0.744139263496686	0.984667092562253	2.2463936759967	2.7569028735791
Ribothymidine	1.8569458570308	0.972190339105981	1.11848615393016	1.72038424571613	1.2789924622296	0.848378819439394	1.00857689430025	1.07199594252374	1.25971462709727	1.44824055442192	1.38711280552223	2.65246635849573	0.99967726290173	1.07683054451042	2.15864134687352	1.77402311820692	1.33710861940948	1.06075518677534
Sorbitol	0.663620578825772	0.418833400615557	0.571947303720902	1.08507118346494	1.69614506526971	0.420180857118318	0.440950910872205	33.1610498811363	49.0969011646113	136.665643171747	0.928541313860053	82.9100289491301	0.429494704166023	0.559658328056995	4.46083208114236	2.10932759532136	34.817729648794	0.315797853839234
Probucol	0.339602372684118	6.56417361441155	0.0004287657625807	0.0005559232092963	0.0129759877452994	0.0898044821766638	0.0004952372109921	0.616244162611652	0.292300046846369	0.0005112590124572	0.613899588426309	0.0006542988749322	0.182792067644567	0.0283428526060385	0.0196570176584926	0.0009180384978675	0.0005303920239182	1.41639486045187
L-Kynurenine	0.920208226003586	0.621699681399314	0.307081277467038	0.131127027530458	0.184212774570616	0.557913475019418	0.261714744479308	1.15050054690682	0.098978131955166	0.0612855969100837	0.433334248503381	0.048483008364138	0.143699624748899	0.143000100598851	0.250621624564258	0.141098215137666	0.0804505227696641	0.0408996219957523
4-Pyridoxic acid	4.38935389836712	0.442986786342271	1.06138871785179	0.21763749072938	0.157940880834007	0.717358617675009	0.28144074078652	14.8106784820563	1.32997532817654	0.150513828355794	0.725922271737075	0.311008481984229	0.141126741776864	0.724447263448911	3.62027370488558	1.93282061840914	0.444808499072553	0.715547346471385
m-Coumaric acid	1.90430210723805	19.1402897137701	1.63648161970623	3.29759816541463	7.12322852305359	4.8946229113744	6.8175011899132	3.39998005224089	0.69367949463212	3.11342534237672	0.213171194271016	0.687974225139532	1.55176294704104	1.72771722431313	5.67562121987359	2.62992701014296	1.40575149622747	1.11962699462259
Ganciclovir	0.0169416521735753	0.0007250424261514	0.0023781689257735	0.0015042682648373	0.0020067520720303	0.985392424120848	0.0012242657222019	0.0007932636346297	0.0006686641449283	0.0014281501177446	0.0249898025409703	0.0006542988749322	0.0015252039869185	0.0004484350965646	0.0007843468378554	0.0009180384978675	0.0005303920239182	0.0003880248876736
D-Xylulose	1.97345179618656	0.297072665142008	0.611563920344182	0.733273981246785	0.293896930801323	2.15373998004663	0.683019567165429	6.98227407251967	1.63032573489551	0.294976586729255	2.98365680152072	0.400572720873828	0.247713998590467	0.618237260760544	1.75686200212694	2.29739238854737	1.48717409154673	0.228283615886236
L-Malic acid	2.29109073215184	2.4445022566011	0.812585541093097	1.02289908829043	1.1366524684535	1.01404552991776	1.55900443049898	2.75768664731566	2.47732800610442	1.40193050073111	1.568377181149	2.32556023187112	1.12520003996908	0.937603114001426	3.00125670632199	2.34159063891163	1.27551074920539	0.887124431487826
Bilirubin	0.12955485825338	3.2696357527264	0.0802902006141569	0.114736299900122	0.0872382837913654	0.535339398096714	0.0142289717083708	0.644679990216262	0.0289908249014224	0.0005112590124572	0.171684426725425	0.0006542988749322	0.0526635456171595	0.0004484350965646	0.0249648462698978	0.0009180384978675	0.0005303920239182	0.0775125291118683
Orotidine	0.514899654568841	0.0182730627880158	0.0496305457558259	0.0355202677282043	0.0395009497509432	0.179050997775184	0.0396569000561824	0.486698391946874	0.251251983977692	0.0467973493138563	0.248622299514352	0.0451407100709938	0.0229012840409543	0.0751508795271618	0.107716963118391	0.288471855743845	0.029196077045979	0.0140125757509933
Androsterone sulfate	34.9360158503584	139.197587665989	47.6189919937301	636.632438535099	89.7852188771336	145.064155933473	73.6717775217401	14.3538067079515	258.482357410515	146.999135777784	108.813339012333	220.633464563395	120.675480999008	565.095742073721	304.276090025452	508.64078486238	89.5898469739815	124.399971305822
Hydroxyoctanoic acid	2.82510565000307	63.3627937464968	1.40561029827666	2.9119610583707	10.8284117063934	0.630096210951473	0.996714751367637	0.674656332318393	2.51256496177884	1.86645473995307	1.11413316886781	2.98420280253128	0.609727921523679	0.499087102826895	2.18492665649806	0.816846571626546	2.06188819407136	0.274628316203096
3-(3,4-Dihydroxy-5-methoxy)-2-propenoic acid	0.399995308914979	0.170892801077159	0.152628395920233	0.228242726669914	0.106283602640633	0.168921346462221	0.203206452409193	0.0007932636346297	0.215815633940096	0.195760288231218	0.141106800717946	0.258655574332143	0.121047909489731	0.164409275248429	0.311076058505115	0.295702187333933	0.22761025548926	0.130694789618489
Perillic acid	12.4884911361761	30.3250834862927	10.1061323014662	26.0528218519918	2.6849127888139	6.18259853646598	15.5891577889456	2.29820076460353	4.19616458586331	6.55700107442085	7.39885915468673	8.07281871945206	9.70909483283946	8.73816529452783	18.0180599226021	5.27177504165639	7.42459259487625	19.2671935315939
L-Glutamic acid	12.1617371461661	3.62248059399871	4.89293149440567	3.42361058115073	2.96074398253991	4.27545597927809	7.6394441901097	19.5829798280328	4.54536339226831	3.82418059357164	2.353946317575	13.1862921712647	6.06233573730778	1.97742954590429	6.28880372543554	6.61972541853608	4.12596451593954	3.27777924911557
Eupatilin	1.28496214231275	0.0007250424261514	0.745072744680066	1.47261391699248	0.18695325707297	0.25315812816676	0.388473023814585	2.91102672217581	0.671486936954089	0.13061216784283	1.18069979113999	0.327027222845999	0.250086407764572	1.0045539534492	5.51722542523619	0.481918915085364	0.211670063899034	0.136288615695017
Lipoxin B4	8.51205694190071	1.80903444642786	1.9953498679534	4.51479152853005	3.52923840765576	2.69691634787423	4.04566540758477	5.5188099505429	5.23207628264664	2.69614965143042	3.38982623709942	4.14745209604683	2.81230139032562	2.90021064129483	5.25115574261327	5.02240147385535	3.50903457093205	3.13866529931973
L-Glutamine	30.8280056717784	20.614967210978	7.49168186762177	6.08997654121952	6.99265607080318	6.62279492381654	7.08583557831572	6.27494024690321	5.85000560533263	9.20448958476055	3.99697232565497	9.36642448802355	6.3533732015486	4.67224225356377	9.85371699986612	7.46597132367928	12.7058149188181	5.5660305145111
Esculentic acid (Diplazium)	0.165303162121307	0.227970962373887	0.108038052450095	0.178601760599208	0.0476763281705022	0.0447795299996875	0.162922565880526	0.0007932636346297	0.125284750059555	0.103560035594539	0.0064913164337724	0.164090248197743	0.139875214012398	0.0545865186546525	0.0609698783857598	0.0147532847329674	0.0676364956466289	0.106190641814374
Acetaminophen glucuronide	1.38793216840454	0.139019136584592	0.014674895662204	0.0005559232092963	0.0306770258801535	0.0004839651824928	0.0462406551691302	5.05953012586689	0.0006686641449283	0.0454702392190481	0.021325246574759	0.0006542988749322	0.0005036669203819	0.0566399252764641	0.0831712694306257	0.169733155941374	0.0273495395620816	0.0294835015127204
5,7-dihydroxy-2-(4-hydroxy-3,5-dimethoxyphenyl)-4H-chromen-4-one	0.825496546459067	0.0007250424261514	0.561915381762962	1.0213694598731	0.0456565028911118	0.0498561766519234	0.0522477190120282	0.43532998809796	0.104531524226183	0.0552427581855955	0.229116488813478	0.169301321039735	0.0946097284409495	0.287032480885212	1.09172306908012	0.0550598048681771	0.113547607331927	0.0428645143173116
Ribavirin	4.43332305531082	0.0154284189534842	0.0549584071654289	0.0206596422124502	0.0411013845448671	13.9250215270372	0.0170780532912218	33.9223079199941	0.0307684441880297	0.0324650224810059	0.0193396371330422	0.0549251019552449	0.0200479446504865	0.0293273510436212	0.0343926569542942	0.0302216650539145	0.0320330451792001	0.0145778578038481
Prolylhydroxyproline	0.288141204241864	0.0533302645898182	0.0644562169618369	0.107540880242438	0.0489624361127574	0.32768844993222	0.0824804239559702	0.194675903334757	0.0591100817616215	0.0054524596184492	0.206607147523032	0.0350303045607172	0.0648424936762757	0.0276319729091671	1.00572521623877	0.693942705935053	0.0231111172902403	0.0678030413495602
Hexylresorcinol	3.23086040806603	4.2203791968349	2.7024964200334	4.66930869082031	0.430628113950197	1.46758730805236	3.85017930639514	0.428314315390378	2.2514055159068	2.69477769066547	1.55202984969769	4.00355098460058	1.8339946712361	1.51903924351865	2.90294108583926	0.789622397829025	1.78331029823432	1.85968109674014
Furosemide	51.3855822099731	9.27414828362054	0.531722722009374	0.0005559232092963	0.130584783248511	0.0004839651824928	0.42934522037818	4.25000037118486	0.0006686641449283	0.0005112590124572	9.99355117752061	33.5679201445927	0.0005036669203819	1.2525865273706	0.0007843468378554	0.0009180384978675	8.77190622043377	0.0003880248876736
N2-gamma-Glutamylglutamine	0.760269815378491	0.97957174161407	0.105881869360591	0.160322718723252	0.0774287156068613	0.0436444246507636	0.122654619720131	0.485229866926874	0.0100950026436251	0.270589911137003	0.0159419405956231	0.249430573965175	0.155610863268011	0.0614286324597551	0.0297562074453636	0.0778340902528021	0.22227855738097	0.101748264434899
N-Acetylglutamic acid	0.0880154628541149	0.0809410937917861	0.0341380458565028	0.0780761103533567	0.0297022094119171	0.0234809079632497	0.10491655190959	0.187401983833935	0.0458678874240098	0.0287319180144481	0.052212932496439	0.0630538594970178	0.104436184367251	0.0679343225534617	0.0790659296610925	0.0762223267977262	0.039159004882126	0.033527036398298
Mesaconic acid	1.87514047797252	0.845111274663219	1.97862243608548	0.905523021212998	1.13340301472256	0.679634434236142	1.26243913825917	2.33249954114209	0.976010658957571	1.22110979152197	3.61928719640675	0.7539544698648	1.41744562525122	0.578061626084141	1.12201752327485	1.4435678706019	0.547636731266919	0.307308184861264
Estrone glucuronide	19.3315194885919	0.296395813702148	0.126972590022019	9.13444340229333	1.76224381178425	1.82630982777131	4.82269460758279	32.4752116128398	9.75109451511666	0.303654074679983	12.415291598036	6.21201637897324	1.19310554325914	5.91575746986729	17.1448875879735	61.4815673025117	21.1422529498622	0.368979028211336
3-Hydroxymethylglutaric acid	11.5054281677676	1.54579922317806	0.9267285395468	1.06153441931924	0.79464556329545	0.899886969810207	1.57150470149197	7.34500711874728	6.06058772123034	0.83657681391439	6.77835046380119	1.45040975912274	0.687140007232428	1.84748794431009	2.18342511366061	7.98651657372703	0.635620898410107	0.85891277861169
(9xi,10xi,12xi)-9,10-Dihydroxy-12-octadecenoic acid	0.855650691123472	0.818227807044018	0.0764208438729999	0.100268786367242	0.127805220964523	0.207656832634663	0.377961088008218	1.38024561740169	0.777707809364935	0.0825887343982975	1.00138702927134	0.544028955752937	0.214690195763784	0.313991547649122	0.364728253404261	0.173892414567572	0.106719749727899	0.569022642143902
Cilastatin	34.132569660962	0.368828922072151	17.6981723653648	9.53242975260388	0.0095112277951428	4.64396297188377	0.0096031904216466	21.0386840711147	3.45144069146605	0.0320283469333413	0.0073117596074713	0.0098553655707234	0.0060230964745401	5.42935073781243	0.0828494283458172	0.0094221963524064	0.0146778426400925	0.006669025197007
3-Sulfinoalanine	3.30165208348215	0.646577089865649	0.80236706929482	1.47256601811903	2.41767145146999	1.59455869726183	4.61879914957462	5.90591457630648	5.76372537693495	1.79216366873671	1.54237388690734	13.0174948058138	1.69715946155684	1.54127287194686	7.36173281401159	45.3426831480499	2.91595263612385	4.45451672802866
Phenylacetylglycine	1.91567564906304	9.96053062530039	1.5390839952406	3.60911807841159	7.51942487124535	3.59181070451491	10.9464318715687	9.894029001349	3.79536190859868	3.99762865649956	3.90925922408789	6.22531742705627	5.06107028119239	4.14079360523757	15.1110852634953	22.476779601965	10.8431003116902	7.46657853003677
Cortisone acetate	0.415435555294939	0.151484935217809	0.456779976454041	0.648601838006493	0.214859973648268	0.556429926740216	1.02337979397382	1.13042579535637	0.879258283336682	0.104252100864138	0.492905080804166	0.636717979054836	0.322484027623653	0.934469860542828	0.537795213551712	0.394793133398098	0.111415796787011	0.194475106541954
Heptadecanoic acid	0.809209780842023	0.154133642064919	0.265537829344254	0.39410837054943	0.338177724905484	0.232384450640546	0.334974893115176	0.494054733518118	0.480709606903459	0.171835466021688	0.0005039266654635	0.565858490632387	0.0781431908093303	0.158960701846641	0.185974243109396	0.171551418766246	0.381135813906208	0.247752244841469
myo-Inositol	55.097138154927	1.24882102858391	3.68494651329151	2.4068868268762	0.822199428051529	6.96579451741412	1.69052437738664	20.741432667785	29.8596901026449	4.95863166238755	8.70799135897902	4.52882842773912	1.58996125697708	2.93046142198667	7.53424458389569	36.9855870740569	1.16009596214238	1.33024575429973
Butylparaben	0.0010881239210913	7.60704640091752	0.100789522037027	3.17205458109384	0.128026868329743	0.0638453373048281	0.430230035799287	3.21408594646823	0.924247438612873	7.00816306131484	0.027868940120243	1.64678924441111	0.0778783228045301	0.0282509051947587	1.20571095821971	0.389411184073669	2.55959290666237	0.125991712076108
Mupirocin	0.0224205165512715	0.0510388135980424	0.0112908789433819	0.0104498411409715	0.0451114231243116	0.0225928426973096	0.0082580743411679	0.027520789084065	0.0401998223234954	0.0146150790881319	0.0244637423271228	0.011291622791718	0.0321165389595492	0.0119616444767367	0.0147491061000829	0.0655673853328591	0.0117941496604643	0.0130996665726055
Pentostatin	0.789251644731403	0.160683593465342	0.319028793812637	0.0245490929950285	0.0306006658915473	1.83304536466009	1.55657367695344	0.421248975049827	3.61470504978009	0.139552929251269	5.05623083394509	2.19507699323978	0.098129992940401	0.0519161467734767	0.575545614353011	3.82910966115634	0.0663080057482556	0.281720130563601
Formylanthranilic acid	3.54188863217619	2.7824177801729	1.03961896592832	0.10683293758967	0.220655673273783	0.693093833996461	0.373867454343089	4.4906359021758	0.280653778143928	0.049988638107645	2.57548082903165	0.435498916915085	0.317883762982291	0.179248860389838	0.648620685877711	0.574426316066239	0.55500802215129	0.247709919680004
D-Ribose	2.52824455658223	2.70723373642324	2.5574768118528	3.05487210161587	2.34379805557733	4.47165803819648	2.52083019191979	3.89092395443694	2.82731040819054	3.14718506618373	2.8012311292006	2.55906722858629	3.94744983686213	3.08004722761254	4.05357087258048	5.8154592363994	9.23353770835637	3.36596801007929
Clozapine	1.82624950791812	0.0007250424261514	2.44544824268459	1.06084086552654	0.0005053454563356	0.595424925407447	0.0004952372109921	2.55628872317366	0.540926453857342	0.0103658544822169	0.0005039266654635	0.0006542988749322	0.0005036669203819	0.867601717824826	0.0007843468378554	0.0009180384978675	0.0005303920239182	0.0003880248876736
3-Aminoisobutanoic acid	0.72609460276348	1.75484892165571	0.267780064601324	0.295648794092093	0.753919602558678	0.271503684851095	0.336061307177805	0.245912767903013	0.31027196329951	0.525827558014732	0.631027062415695	0.214230484808001	0.628838679378692	0.484869102394545	0.288465756388086	0.595792782214492	0.1974872959566	0.329157150109052
Jasmonic acid	0.222107189540286	0.203291365073804	1.41865286160942	0.0170192774521223	0.214252016670154	0.119428696895214	0.351848039419143	0.101922583545706	0.0923630918299432	0.0103959032071139	0.316199289682887	0.276271358501165	0.0277924170062989	0.0853122617013909	1.0311909845909	0.0851839117041541	0.139082711113478	0.149976045768666
N-Acetyl-a-neuraminic acid	0.79305783591399	0.631453226057858	0.441733723617329	0.120185473554497	0.277776706356296	0.115169663997562	0.143178187364203	0.466491685792248	0.22486655364744	0.174043173991386	0.207272430093422	0.0717123008157902	0.078803726228059	0.167309543267006	0.581226699421312	0.437445764212956	0.0546834465166438	0.0670039581530727
Sunitinib	213.83061674076	20.6893235582857	4.12750637110423	55.5993163094482	2.92906674322237	8.90761294005823	87.6525436840322	12.8279965034848	69.5824709621937	11.9098295761164	12.7539068169439	256.923949853357	14.4780315305838	13.6154015054969	56.3889333830842	129.808824469137	0.875108846451263	23.5844163070315
L-Asparagine	17.1418377086784	27.1438144557687	3.06379575152806	3.20149090745725	1.76520051369641	3.62613358044057	2.5230726432659	2.37834533876893	4.26282198062923	9.0019031269904	3.32401610740475	3.39604728610907	5.54140212641762	2.50264863308065	7.93675742404542	1.09044568520391	4.43690049396216	5.18688524766501
Mesylate	20.6496061599106	4.99095690358034	4.07022370464589	5.47551463101956	3.70790712835415	4.38567594434023	5.26269703757796	10.9320139386638	5.78878875978562	4.94545996336835	5.62098360475789	6.7734719022212	3.79073749174137	3.9357448833123	9.53193612814189	9.34945175809647	5.56840628361982	3.69985038154624
Dihydrojasmonic acid	1.69479187212133	1.46221754185907	0.300552783740006	0.275268990045689	0.0930836927446663	0.171577603149131	0.570634912743767	0.8711355945192	0.679840527900919	0.254813845975001	0.439124073759286	0.870442944061704	0.0794717096423679	0.150717834252358	0.729046816588056	0.237882599747533	0.435313166473329	0.206391862229164
5-Hydroxyindoleacetic acid	0.85820899131918	0.570311617100946	0.280004248154217	0.134680621132439	0.191040439655468	0.511043363782619	0.224748402060706	1.07964694080489	0.0918035478319022	0.0569252932142072	0.389113374742337	0.0335243757086623	0.112647031949395	0.145604141292291	0.240137393568731	0.134985236664615	0.0783931587124094	0.0367605234602148
Coumesterol	1.07466460301382	0.268035806528729	0.177023421344619	0.391642859893534	0.150225599743086	0.226937398507253	0.299326606228017	0.598048600278799	0.268086809501152	0.208729709780698	0.212974871360664	0.359878351348418	0.256950784138113	0.277118985476458	0.307547978779765	0.338885827629021	0.224785831913341	0.206051734346127
N-acetyl-5-aminosalicylic acid	2.63722492386785	1.07516991905207	0.73803257398003	1.00594534770405	0.502238215818358	0.644986305865209	0.333928300462947	7.06898884951666	0.0006686641449283	0.0005112590124572	1.11568119826406	0.0006542988749322	0.0897855788345811	0.410123010111784	0.690476543596382	0.185666641069499	0.100023871751915	0.0003880248876736
Ethoxyquin	0.0619112326011609	0.709068461349874	0.226435508602454	4.71144467484186	0.662965996170414	0.998427707134058	0.440339196361802	0.0007932636346297	1.46219919551989	1.06575122012929	0.65266325780152	1.13188799010783	0.852012159528151	4.09675817956697	1.75387356713025	3.56536167437805	0.652073480615537	0.739716251606777
DL-Dopa	0.426572500822857	0.29948406195541	0.0250534357559125	0.0359534282217008	0.0295030057273624	0.0497220604524859	0.239007196603571	0.0570989139639486	0.0144622383691673	0.0925984743306387	0.0276867910127006	0.043662910222054	0.0363970062572642	0.0247940398228592	0.051437878375437	0.0255995936159832	0.0210951346079191	0.0355550045143785
N4-Acetylcytidine	2.1279279736534	1.90111155453585	1.33983614094304	1.399241970175	1.45200128620719	1.63908190692365	1.07278628043592	2.64077620799201	2.24515887926243	0.342063779421636	2.83390753345258	0.445134003607716	0.855460924503553	1.69923197794665	2.10519811607748	1.94053358890098	0.39164681017161	0.370431254366723
Prostaglandin B2	0.196701676791069	0.210135670704196	0.0495643790005692	0.0712072424862228	0.0190403497583603	0.12368618961497	0.140995891146823	0.0716196820973377	0.210641528433016	0.0316751340995601	0.479090143330083	0.0889474505252532	0.0829313400997266	0.0421531603018565	0.0911716616266181	0.0009180384978675	0.0137783193048011	0.301716385252297
Cholesterol sulfate	123.031798648809	225.020769232331	34.7683067219916	40.4081559142263	121.069618643953	45.7550401420681	37.4327021777543	165.624537460665	112.835180204312	37.2526527736355	36.4065924033389	52.7289364793528	110.321408764162	29.3378181409026	29.123377863067	69.1392117501318	27.8920746181262	44.7020360151774
Hypoxanthine	94.8047392367915	23.103958624248	36.1719187697158	40.4933863466133	31.6239286937897	21.7403749480002	13.286676549371	34.5343834268621	79.8760096094831	35.432182639519	23.2232916612037	23.6233134508487	25.7217365799053	24.1124117099407	57.4161188710179	101.24154017626	29.685812715652	14.1179932508175
Isobutyric acid	2.52690060212385	0.776252620116906	0.696008074395916	0.765676302091939	0.99237998460831	0.302356630214562	0.686220930249477	0.86624190877388	0.834353305009221	0.778589722609867	1.00117583358141	0.37718855408117	1.37842657366987	1.00079222685644	0.760381682006714	0.785733518048013	0.279872834175505	0.250978853502503
N-Acetylleucine	0.331385271928541	0.459298584080789	0.169401038980827	0.198392564768675	0.29636498713265	0.134740094644811	0.190831938316661	0.319654648961271	0.224764705390347	0.27639716160459	0.308504418288353	0.220530151374453	0.270726503913705	0.252627886024264	0.228387765592712	0.75965111632629	0.433975934057791	0.228998929530949
alpha-Tocopherol	0.644436063448548	2.96236391979127	2.29484788265067	0.864511548047838	1.65007868624575	1.8179227433277	1.32630793772946	1.01176016377342	1.59970948349413	1.11038778849511	0.920660498497363	1.51168398151462	1.42817967121448	1.7427036138554	1.08806895794178	0.252801905820483	1.31765649723188	1.56174078659765
4-Aminohippuric acid	1.07961647075074	0.157408839279248	0.29604446906143	0.23406800751468	0.175599800846682	0.164474865296518	0.124230979312438	7.22753537387203	0.145894821235258	0.0494236759207995	0.349380352705687	0.132735880191558	0.0634888457938271	0.134709300350861	0.271692465457641	0.343962406969632	0.251745976451192	0.0321483942439178
5,6-DHET	0.121342496288579	0.310961323147738	0.0278421393205186	0.138727492577893	0.0073357813551386	0.0550014804899283	0.101638917825169	0.0541276705289654	0.0811404202233236	0.0357445610471807	0.249707770217095	0.136469322005981	0.0710456198890225	0.0223671394573721	0.0467016019607475	0.0009180384978675	0.030755667254422	0.102697035852118
Jaceidin	0.125669728310807	0.0007250424261514	0.256880790938962	0.600897644130141	0.0577927118296319	0.279702479574068	0.376434549272267	1.98779271000706	0.151703817470255	0.0448507933527835	0.109659415985069	0.858879094650901	0.0221037467432918	0.925931563091898	0.286473800119039	0.0009180384978675	0.237001044849245	0.034938728196571
Paliperidone	1.92630133639863	1.33467399853764	0.705308264848485	2.66692082403565	1.26968070182333	1.08967054371691	0.602035964997302	1.07573132060221	0.344795277737436	0.757930424093131	0.776726026087851	0.459413077814109	1.45750027560307	2.61438346112759	3.14929477070861	0.955055493620922	0.635858110150131	0.490729014127224
L-Gulose	0.437487896768679	1.08375183416194	1.62422254892858	1.35373667190377	1.72335340898745	0.969161610483263	1.25021222841275	2.25125870594215	1.62866671749787	2.32038855283185	1.79174557176195	1.00759487750715	1.08727865702375	2.78231940824971	2.46750605029306	3.68797544707039	1.06051715318026	1.22245561269565
Sphingosine 1-phosphate	0.0707009607813132	0.132606606637931	0.0917591528093937	0.0817388859527042	0.108411418234554	0.0928092255244637	0.0813653213703322	0.104168066319926	0.0542344948279108	0.105911049637175	0.0470903352200705	0.268630987408987	0.0957030263590448	0.0578166670980546	0.0245367968893754	0.152408798599342	0.139162379860663	0.0526821744744399
3-Methoxy-4-hydroxyphenylethyleneglycol sulfate	194.993438241612	2.32972507047735	4.97401394866362	7.72072636953116	11.7376213959552	2.80806562521638	5.21103386328408	86.3979308792878	20.4603458708769	1.07447651217161	50.6078773225402	7.9117509777267	4.80672705305284	6.62875199273259	96.5039433027955	39.9011096996758	1.29056389823167	0.497816209745199
Methyl jasmonate	0.204637906684486	0.115894282457457	0.407661020988879	0.318530891613204	0.0924729018949388	0.221262714966473	0.12618870428228	0.219805717682262	0.108605574648197	0.0979245795502996	0.215171454423357	0.3843376261605	0.215259339987552	0.082823405830253	0.127473555621462	0.103982779519438	0.104722902526202	0.145396975689128
5-Methoxysalicylic acid	24.6111075338452	6.12713187953783	2.24224137542672	0.539013237965545	1.4362969615037	1.09683078719574	3.11704398461262	1.45997339059907	0.647954401696295	4.10615866143638	1.12292861300186	8.72706998718651	2.74043746391178	14.6234886188645	29.2203215663591	9.08063111335034	0.916862433239775	4.10196025194791
Carbadox	2.15179691835688	0.453688015223072	0.130314494424963	0.322279206956298	0.220365019598351	0.110118269932943	0.0265972543078509	0.931027493225244	0.310835297159979	0.0646960052917582	1.7459826582296	0.12629818611283	0.215972369518976	0.0512625745944317	0.842862145685693	4.3564484451975	0.335229640987297	0.279407105817224
3-Hydroxycapric acid	3.6080170642439	2.5435323013268	0.608534221671346	2.68403046372783	2.9127864825422	1.21163370896942	1.7539953251872	1.16040078189016	0.862359411922478	0.690743273157719	2.4410553006729	2.10076299046819	0.47492291225391	0.309144493487455	2.09316717698111	1.63863600354147	2.26096763053039	1.46616090108871
8-isoprostaglandin E2	0.760093173974949	0.0729702579099417	0.216254593755078	0.273293666976782	0.221529531162655	0.228582807659952	0.269958570644958	0.334786899329774	0.32178657797561	0.196945399613332	0.0005039266654635	0.284531891983179	0.0137511448860336	0.195976643844485	0.436450345953487	0.114918112979035	0.279116519858851	0.138034883239807
(R)-3-Hydroxy-tetradecanoic acid	1.41543403681388	0.353371900194452	0.100282770172465	0.215931762706586	0.418835937857631	0.110754283303647	0.346989552830068	0.55161728677875	0.463915215147183	0.123245692313757	0.381328626600099	0.723145591673729	0.140867945163782	0.291559782283727	0.674321818141437	0.371874980044088	0.358591422075551	0.371278424843811
N-Formyl-L-aspartate	4.47928810467139	1.06768758926311	0.822122658891139	1.27747641558319	0.926879414601967	0.915940346811959	1.87493321595041	6.81766899593966	1.12323536731122	0.833886282327256	0.747306582047177	1.52406959125253	3.27337947183299	1.61173332494465	2.26729396433166	1.82206479099981	1.06757239845247	0.96870023389183
N-Acetylserine	24.09591931452	9.21791205352172	6.20793768471089	9.33952275329242	10.8494448858765	6.37335131839598	8.00726465485842	20.3255132351991	12.3236109479168	3.63088114860949	14.0448284868498	3.24821282887231	4.10232003894176	10.7847696500546	24.7821009884282	31.5434061860234	7.54258468222432	2.14211465265145
Glutaric acid	1.05276360662415	1.46935779825988	0.393607682543168	0.374184766574764	0.630225991857642	0.274401340473726	0.860089423795897	0.907905027378564	0.755532522709547	0.560371767141947	0.533997846145721	0.423002418815472	0.415992297191788	0.312672606730763	0.822597564716409	1.95209664358145	0.460243926296614	0.449594494485441
N-Acetylvaline	0.72788009596273	2.68738232426082	1.4728632844431	2.39779097089469	2.94505915649715	2.0741809027644	3.17572942873662	5.04480021284133	3.08849154278081	4.8353731472428	3.46648072619573	4.35588666576457	5.2479397202071	3.74356740510135	2.91662889560649	13.3106854789928	5.74194186768859	5.0770615580216
Naproxen	0.42408994778076	0.144602239174592	0.199031557236652	0.108900544888482	0.0093599288774086	0.0004839651824928	0.0059955745154912	6.87149982743305	0.0006686641449283	0.021026333513574	0.0524911751196388	0.0006542988749322	0.0860536442366024	0.0742185536487758	0.0072733108468111	31.8351804165791	0.404255511967873	0.0035230830528077
5a-Tetrahydrocorticosterone	0.10008272112454	0.142801769325001	0.0115120036147728	0.135996155608633	0.0334511456725188	0.128574178148535	0.155091747915722	0.0007932636346297	0.0894603083222177	0.0560610400034281	0.0065668034791756	0.169893197563266	0.0789184635331024	0.0365525491328244	0.0699649654990853	0.0100882226305744	0.0531029314162409	0.0987235304638797
Threonic acid	21.9884984583819	7.75042435533626	8.75271765523321	7.80812465633025	5.10477756465965	8.43541787244927	9.75887401719469	23.1807764602521	11.6233300477713	6.29707098062638	16.8857017457366	9.42687178971312	2.56996674411315	9.16620324422876	16.4852742686061	62.0534278821869	8.01160406743717	4.44082776006993
Pelargonic acid	3.26324694129653	11.9732939685829	0.0434365502757175	0.76960774436601	1.61214000095431	0.918224157019093	0.928117111462186	1.30100557028845	1.26825735103109	0.900766540027604	0.870444132522585	1.40748633758111	0.933420452131044	0.957651249815581	2.65372696171031	2.05922616238271	0.918951358188287	1.0339275481614
Cerulenin	0.0096671494169607	0.661021988519497	0.413799400899558	1.56549613428191	0.0340432482187071	0.0701666017831179	0.191066281875158	0.0884788670013619	0.103929073649014	0.0994061617898991	0.375473634425614	0.209103006269802	0.16770465453616	0.337022513340442	0.232700634856799	0.440703013147596	0.355576199442301	0.0270144793097411
D-Maltose	1.0690048771563	0.987353971271218	0.0108959092183023	0.0408329159782533	0.0672004528197765	0.0083481353652538	0.0475515922759303	0.139437242378236	3.08931139737002	0.0282556965253493	3.04809782708164	0.422724665626358	0.0079224520736783	0.0189244725051257	0.118858833494256	3.29471518406609	0.0364300589401239	0.0153860830480001
Alternariol	0.173677016458377	0.091107671965513	0.0350137326694386	0.128715393799714	0.0472695598843317	0.0678391794033685	0.0845616255030719	0.149951146831263	0.0659218768539953	0.0779879606338649	0.114315466153458	0.0242991566802745	0.0723524341454541	0.127817057349643	0.0720288333886504	0.145292661380363	0.038968167815242	0.0303749799089151
Glutamylthreonine	46.2412732484108	7.05566444344294	4.60694646731502	8.42982806600034	4.95691101147739	6.02038615312271	7.61487036091102	12.8180291781649	6.3128144133881	4.91339334085343	5.47000200197952	7.4669941382185	7.75361454062076	6.6618292677295	9.72812479872156	9.84422512763137	6.02264698285584	6.46087475153593
Malathion	1846.25144145067	383.813989124178	229.048088818148	428.680013720089	241.741280899034	294.564186646359	384.688887200493	651.32763995157	344.485746414934	233.436350467669	280.2550984661	414.949333342995	409.474659800035	322.843740197286	517.332329631929	468.377147018273	319.209055088817	270.113315341988
LysoPA(16:0/0:0)	0.0111795879883601	0.0080528877301813	0.0522990261873163	0.0199971883584317	0.0005053454563356	0.0378454883079214	0.0451147296286966	0.0126731034469337	0.0923097148073048	0.052447192527713	0.0276197817516083	0.134644343975625	0.01382966880883	0.0587955971784	0.0007843468378554	0.0569223710448692	0.0476173636123162	0.0224580491777224
2-Oxovaleric acid	16.1269724969806	7.25644589509836	10.1791119097874	8.4761775197083	10.6659343237367	9.91306379584095	7.08842686128483	9.86691105117025	9.66181723022555	3.77068441949722	10.6802116322802	8.33134081767207	6.02541648272311	4.60826221153179	8.31358873897509	10.2138475481461	8.92432789811244	7.07594128336929
(10E,12Z)-9-HODE	3.22937320395069	2.46295083600494	0.454406093545016	1.54880441258854	0.721046071311264	0.463018191457296	0.961587493417275	1.25712490120955	2.24415593472068	1.18973685565754	1.98490066172339	2.85865428463295	0.435680410371737	0.751240214422264	1.29720101539436	1.08282597622241	2.84911656644524	0.592494374268582
Resolvin D2	0.471916159030773	0.218804744295252	0.819613597289612	0.552114443108518	0.778104196135666	0.0432342301133765	0.0813975307520391	0.121588479439306	0.482519921082437	0.895825246102157	0.0242635174989942	0.117962955607878	0.0709158517771902	0.031284475092216	0.135098821124925	1.41998040367017	0.17565861247368	0.0540960479837451
1-deoxy-1-(N6-lysino)-D-fructose	4.08867149200915	1.16191951785034	0.936226694476085	3.51219485740896	2.290940643509	2.09549055526999	2.61176678534621	4.52705959085042	1.33203536979899	1.36553964087074	1.17071206887878	1.9193092206532	4.1808860242671	1.95134651638393	2.02898197904345	5.92524421760774	1.29142956713225	0.984425265346914
Fexofenadine	0.0629178530113793	0.148408132199682	0.803545937318052	0.867224261875627	0.107270139095924	0.223993937671371	0.355139032329531	0.652830861655362	0.131053433840418	1.44338081966135	0.0866569803833463	0.340175362173186	0.149437704900135	0.0935796871625939	0.0579893438755288	0.0842074052218307	1.04756697372288	0.13223905079408
Medicagenic acid	0.0010881239210913	0.0080170907084123	0.0050353001711126	0.0005559232092963	0.0005053454563356	0.00175663326573	0.895996800152361	0.0007932636346297	0.0006686641449283	0.0020155067939423	0.0017306495275642	0.0006542988749322	0.0005036669203819	0.0022402669841627	0.0007843468378554	0.0052430475245114	0.0080360229343993	0.0003880248876736
3,4-Dihydro-6-hydroxy-2,5,7,8-tetramethyl-2H-1-benzopyran-2-carboxylic acid	0.212953172760975	0.0007250424261514	0.398576423008076	1.326842264513	0.0223392188199518	0.202898408560703	0.138642231565083	0.0869050168797213	0.233009295712398	0.267616235063724	0.0182269493335212	0.410083659006643	0.0530959017282322	0.101707662088837	0.978441484951824	0.0226190549114552	0.349257227591581	0.06203433456148
gamma-Mangostin	0.139332253934682	0.190688999236826	0.147609886862715	1.61094504572935	0.19387098119123	0.206486683216408	0.214731428362591	0.483010953396142	0.330065130516016	0.0347905665732478	0.0060958599013889	0.0559112859596033	0.198128267226398	0.757595841676736	1.20164437418839	0.554801238406207	0.111734352420465	0.0576013144318351
Dibutyl phthalate	0.0010881239210913	2.78237367507036	0.0114269886109647	0.505763883436428	0.0868458712765511	0.0004839651824928	0.0079175933972562	0.0107662739329267	0.0070006647323879	0.0528994555588418	0.199296054915247	0.0043821991234768	0.0039087882646095	0.0038799265220671	1.42680371933299	0.0009180384978675	0.0248311869763854	0.0040880230735084
Nalidixic Acid	0.0144032907526307	1.33557575234985	0.147528517891281	0.139996314143861	0.647805747307779	0.304644808025962	0.465742485022822	0.169183334447872	0.121373056297574	0.60202169361578	0.168336937275341	0.409633835321375	0.555190127912814	0.301576490833634	0.483196342770171	0.98551714314984	1.6059645491899	0.607891134563245
2-Hydroxy-3-methylbutyric acid	32.0239195541764	5.11823782828834	2.23359240601178	2.89558638847362	2.06139304507999	2.64962361746704	1.25337332233528	2.72479499730826	2.00840303561374	0.699912423259203	1.63910027398211	0.966809080915342	1.12450030578378	1.72526028527805	2.68052788635984	0.350147329465511	0.622928272966267	0.0652456819285796
Undecylenic acid	7.89967702706777	1.21631802963988	1.3323266496793	0.286710547546828	2.01679848433135	1.48831469115608	5.38512955740816	1.89237185950899	2.38142771429764	0.749116795917394	5.6540264042874	2.42295769693626	2.09095838343756	1.59878284235309	3.81663181821473	0.871386800427964	0.95104033802048	1.69704703467442
Phenobarbital	7.06854552408183	0.82407030763768	0.274845698210719	4.38908565304771	5.79791900243297	0.785163120493384	37.4129139158627	16.9585928052931	1.12966229208341	0.276671448789104	0.612792513899957	0.762667953487208	1.59135970234429	9.33409120801759	19.5235174290864	13.187579551149	0.459994722841498	0.522636817467412
Deoxyadenosine	8.28519489875299	0.883052696631835	1.44486664240678	0.254214485053902	1.0002136320442	0.140298051591686	0.224772661522652	0.110611532955044	2.8673041170666	0.793576323085016	2.17375496471217	0.823175257963563	0.207195549987667	0.155568571561397	0.209879270012097	0.456126109270419	0.260116319728191	0.151562215457398
2-hydroxy-2-(4-hydroxy-3-methoxyphenyl)acetic acid	2.40433585506587	0.248573569851845	0.106835587380174	0.157558260438828	0.112273871113085	0.135886600472585	0.183862896848358	3.55990360480933	0.597534300201173	0.0633018050583354	1.08713109234443	0.319672779054116	0.200762475857379	0.321113619140494	1.592950825736	1.57974936391626	0.042430257266547	0.106138439086141
Deoxyguanosine	0.0010881239210913	0.32757600748301	0.0234736564334784	0.0263835002137966	0.0229487234603679	0.0197447529174104	0.0242550840483236	0.0532730260620987	0.0261360082997019	0.0770583584071652	0.0350166961485823	0.040858313571538	0.0631342329876674	0.0445936934981685	0.0780887851394867	0.156491017849407	0.0868720518778407	0.0681819944565715
5-Methylcytidine	2.9169892889673	0.256039753055358	0.0432817344016958	0.0352368157547642	0.0084129945664456	0.0131022480426157	0.0103985820598431	0.067643014455792	0.0621749430443739	0.0048215944542729	0.0759449955910829	0.0006542988749322	0.11257414120149	0.0004484350965646	1.79360605753903	9.94028259119398	0.0692818935136871	0.0068074210150079
Dihydrolipoate	0.82164317194423	0.268651912358206	0.440154138649968	0.935336399566571	0.403813177278344	0.405682336956031	0.374350366388382	2.20340038334058	0.448218129812286	0.572291322285945	1.45814776874068	0.513502990954616	0.123488858715419	0.591295627302178	0.0007843468378554	1.22222851522177	0.513318634235625	0.617768170830398
Cytidine	0.110226362082831	0.0489512708813623	0.048670692189304	0.0488019721643292	0.0871363560033424	0.0255838641383355	0.0320964989237333	0.0533618360689236	0.168912585198107	0.0545061369083218	0.0262772905856008	0.091548687731607	0.0341296459808647	0.0476447201007904	0.0648552367462767	0.166695819806419	0.0558892025795529	0.0268542837778854
p-Cresol sulfate	64.2519786003643	19.7718301237848	5.1120399075781	144.025037078027	428.499657636777	97.9061557943573	411.731039743581	4223.47766443939	805.590999281102	224.071757778652	32.7931682039485	932.702200551074	245.509781025661	105.573503154979	3041.45081577473	623.205281323529	538.79120751756	323.406295841894
Dexrazoxane	1.16971647995048	0.187588691463344	0.128631588492663	0.161153766874302	0.176027440862365	0.178805326919704	0.0588817260456681	0.515015973514375	0.15564994525473	0.160639533116351	0.232596365769475	0.181123039656126	0.103885643419152	0.176834907751901	0.118318681570571	0.819822622265774	0.08857660014797	0.0454517717606583
1,5-Anhydrosorbitol	0.287663981481429	0.0707959029710733	0.0004287657625807	0.332078000443282	0.379616953144449	0.0335432051890412	0.0004952372109921	10.8467679824699	10.03509493928	24.5520128456447	0.16537194224318	16.1309427137864	0.0005036669203819	0.0801588186998946	1.20502376891399	0.0009180384978675	7.14486187887996	0.0003880248876736
PE(16:0/18:2(9Z,12Z))	9.39027040811109	15.7936439139571	3.75782840779223	4.944639469232	7.43811950549555	6.31744907006519	5.42535767853512	8.17417606134011	7.20471885268376	7.39487011837087	6.52085722992157	2.30323514278813	14.6492079299	8.2608594476037	3.82954010536565	5.50160588134777	4.13885441778042	2.94155473717145
Uracil	1.48550378062609	1.07790605729244	1.71986266702086	1.19907576066141	0.771784740751686	1.66873881424578	0.719876606238516	1.22953024088947	1.04206377079153	0.776010649311647	0.779528298064526	1.98826000161577	0.83900415070365	0.924477046768673	1.33423423449289	1.43584129446309	1.84099055631033	0.783698811512956
Petroselinic acid	15.2499517060538	3.82092586497042	3.82101891308942	9.86293554931115	4.38220644247045	2.60341923485551	4.36772741848267	7.22450434219782	7.02455302854998	3.37616250770118	5.16298365418389	7.64026959347579	2.87751570491102	4.69837645417482	5.79631428235002	5.34698872387859	10.0191753398917	2.83327893217048
L-Gulonolactone	1.23042929839687	2.01370622554481	4.58254173571709	6.21969348343694	3.30033298102096	4.50754773901201	4.32661227096869	5.62013356503683	4.82166180367381	4.82040848075507	1.53760811745749	3.9668643078073	1.42498329673257	5.43522896600012	12.6459124974698	8.29439049728927	5.96675309312675	4.05453997291495
Deoxyuridine	2.09256489570478	0.331589427515699	0.155598172361655	0.374444801525265	0.280774890128731	0.284759025855895	0.160043792412203	0.773566798247541	0.115661135626925	0.326822215211561	0.287253665951145	0.329062421948478	0.147268193775211	0.166429291269616	0.0510261613287101	0.518732731131286	0.203981935919262	0.218122418136598
Maltol	0.104488170984902	0.627300607363346	0.329530564523171	0.49610620496642	0.294388973773677	0.220742645569101	0.303247668977269	0.635199830199059	0.394735508539314	0.386124167647781	0.477139924671351	0.293127170621743	0.290790497672726	0.494468829934156	0.713530243702608	1.36736913665077	0.38674422990804	0.268867567581142
1-Methoxy-1H-indole-3-carboxaldehyde	3.40184647399479	7.25207417809494	0.747021130963337	2.1317161151615	0.82198262229056	1.49225385599384	0.393629009724596	8.70854650744456	1.21122383439894	1.03061676294174	1.48685485756497	1.97177542340092	0.865110396168507	1.90304321973652	1.85528605778379	1.24113437098901	0.51401269354891	0.895288912401226
2-Ketohexanoic acid	6.12431225340778	43.9537227583289	14.8753752984159	31.9495881976315	40.557664807996	14.0871235534051	33.5320910580854	32.8595767654052	18.8695193287564	62.7948203522134	38.3036830398967	26.8981967725617	36.8962075703489	19.909904399447	31.5604234432369	62.2920185486892	27.8441370055013	34.8533807838586
3,4-Dihydroxy-trans-cinnamate	0.0866629744009379	6.21885061614945	0.0670718632364665	0.171760069129268	0.686988629750411	0.226446975824392	0.356705852563528	0.758951162940416	0.0336974903139377	0.162299592530932	0.57540462711211	0.152167881625492	0.244272773147392	0.214801770954148	0.330159211744967	0.765531201798409	0.425076032864981	0.081838648412609
Heptanoic acid	0.395861388604775	0.247328185598214	0.240505905255795	0.213750922290192	0.223440220231705	0.172424344269635	0.191667880690533	0.27587204132592	0.282700905423368	0.198323449756393	0.173854207309909	0.0623402963233718	0.179667454486295	0.211327392059512	0.440782873472302	0.36796521564313	0.217481752989906	0.201819300308364
Isocaproic acid	0.0010881239210913	0.0007250424261514	0.0004287657625807	0.0005559232092963	0.0005053454563356	0.0004839651824928	0.379693272416879	0.631779276991665	0.0006686641449283	0.356193786194106	0.430726956003122	0.40175119664032	0.0005036669203819	0.0004484350965646	0.0007843468378554	0.63514195135451	0.0005303920239182	0.288855872986105
Protocatechuic acid	1.95350284058075	0.792743232591461	0.420084667352533	0.042997894023603	0.0005053454563356	0.527229977650819	1.01763156631179	0.700240204089178	0.447965127495094	0.0634181242322397	0.81017421866652	2.37671798149451	0.729411414534531	0.467005314964741	0.0007843468378554	1.56387847374313	0.0282605979748978	0.151875765043713
o-Cresol	4.0593708563881	0.445158589919115	0.141926794083313	3.83118996984838	10.5768717268823	2.37702627420334	9.71498019611681	102.99210970241	20.502644815228	5.61957810107242	0.663927031278657	23.6801113938033	6.2273703153618	2.97300868115049	75.3236459142695	15.2201648219078	13.9768514579305	9.25356260442542
Spironolactone	0.0010881239210913	0.521681877055931	0.213262935475509	1.31977407240595	0.34386745596853	0.72600932105227	0.190323953247723	0.0007932636346297	0.745362571743948	0.581377671564802	0.429109873679771	0.518635548373959	0.47165808120098	1.35629571696976	0.687605916423601	0.655326260824038	0.235497395399245	0.456937879068915
Phenoxyacetic acid	0.98251259748806	0.787003199221475	0.81552412111114	2.75643359413231	2.62509558189821	0.720120014374417	0.734888996946187	18.0458353145927	0.630393416320394	0.377990881720196	0.371432954339076	0.247043072798259	0.319014421562576	0.651156764342284	8.59548714514263	1.53187493442232	0.341616317824445	0.144479194564055
Ethosuximide	0.0010881239210913	197.937839856334	0.014815151342751	0.0184485288450737	6.91682901908828	0.0004839651824928	15.7619044289545	0.0007932636346297	0.0006686641449283	0.0005112590124572	285.886244578407	0.0006542988749322	117.240487199692	22.0686412636943	0.0007843468378554	236.964149899227	0.0005303920239182	0.0003880248876736
Nitrofurazone	790.617476216311	207.658962825295	647.345348100072	347.727433816752	622.79483414655	804.217707610093	657.810469514063	1427.3966390965	1050.13246701138	276.040601389133	680.357224207581	469.242908364974	443.624665080316	531.945916963582	900.588546012694	1591.7542576489	268.607583730715	175.151685784905
Salicin	0.0577632080499779	0.0540505101919572	0.0128799727723461	0.0237747610809397	0.0715847664758197	0.0708023834932587	0.0324696431336715	0.0827914624411369	0.053323884963218	0.0412261978290972	0.04648268430057	0.042818482177401	0.0277677445972848	0.0125771763976106	0.0448418038379493	0.0767513893849809	0.0373765971501525	0.0133364424733496
D-Galactose	1.75464882020359	0.0784794124466036	0.988014379514199	0.0274823048166599	0.353065732976816	1.88076357766628	0.36685801138775	0.113394231061322	0.231843748027195	0.0005112590124572	0.218912187744895	2.06067188318104	0.557216766167981	0.47411162040296	0.718831051172635	3.67511846455107	0.184918636592078	0.11953645546653
Analyte 314	0.261502516390461	2.11353627816064	0.1709803731203	1.04171513865071	3.02262164599519	0.962754182488726	3.57312658303646	1.38140629902917	0.752047250012688	2.02741731750754	0.747666649033375	6.28826737174949	2.35385056667872	0.964505858935965	4.03905275488112	12.3697471355751	7.2684475956374	4.40882327976901
Analyte 315	0.0931255791145657	0.0066859935007992	0.0004287657625807	0.0631851223978401	0.0507496784783479	0.0946525572386617	0.0115584037882192	0.0816510364617087	0.0928715098207785	0.0076950836167964	0.189411858991799	0.0022413257416543	0.0185328040480034	0.0633844358407981	0.14873051851696	0.0349740010289143	0.0268538636375678	0.0164861939563551
Analyte 316	34.7811284997774	2.64093699346023	0.270785704933514	8.52002869563943	1.06741223486974	1.51597069080509	2.93586649365385	7.21704744957164	5.94372406117843	0.824004878086414	2.33010576962005	9.82881004283447	1.60844974654161	4.26126580118815	25.7280112142665	15.7851050982017	0.477477152687953	1.19730851771902
Analyte 317	0.0303120941995254	0.0007250424261514	0.559336106678785	0.670940099861263	0.0005053454563356	0.0004839651824928	0.0004952372109921	23.4076491369695	0.0194607282592853	0.0005112590124572	0.424485689375838	0.0006542988749322	0.0005036669203819	0.209155608801272	0.0007843468378554	112.008673464172	1.34431838276495	0.0003880248876736
Analyte 318	2.55294861764877	1.9253102710455	0.818181521268484	0.797932851850497	0.95525981161881	0.388013302845189	0.945798028699432	0.354406453028145	0.874328849890593	0.552131320332153	0.132138302816117	0.946482310671048	0.709834543926325	0.394962571014008	1.7754663201563	0.347832229938153	0.382298352856531	0.360356669714817
Analyte 319	0.299601728040119	0.0007250424261514	0.0056837268927633	0.0086074896435351	0.0086314571119866	0.0963636130557954	0.0439483901478256	0.156554150776615	0.328946575462763	0.0120122573453069	0.0141122816480072	0.217642314619046	0.0634160881446587	0.302225827022804	0.114410729780846	0.380275186640782	0.0005303920239182	0.0434807472100874
Analyte 320	0.184454853998266	1.9400135365497	0.157131781285543	0.512900981904515	1.17988088651247	0.13651996920732	0.083697268905693	0.0007932636346297	0.220967426367377	0.113414021104352	0.369642801995129	0.0438922104080926	1.0946278078401	0.0763630738205003	0.656131767037	0.0498295367701458	0.359088934586083	0.35426528434672
Analyte 321	0.0494857972611866	0.0177604322002555	1.09523305714762	0.0210975282062667	2.27825180689398	0.0097298461763115	0.0180234431921815	0.0007932636346297	0.540051355805926	0.18216896157703	0.0005039266654635	0.0325685429731249	0.0300190498220626	0.0004484350965646	0.0948252958440954	0.898930545163503	0.0005303920239182	0.0389157972761072
Analyte 322	0.786805315822481	0.484729046844458	0.462577310936549	0.808757289239818	0.409554478091852	0.28280900482701	0.607740709766782	0.423130295694284	0.591529524149746	0.201409887175523	0.0863432870531632	1.19987695917602	0.216238220312274	0.148092281428993	0.45485497853977	0.130267250518904	0.401137754774419	0.373234895792124
Analyte 323	0.266864778285334	0.755459706317398	3.57541928616211	0.158786605685617	0.245692619366598	2.10781748094183	0.072032330563313	70.6282629689078	0.179475749434214	0.129445248891739	140.071810334828	0.101103367361558	0.127798694755207	15.1541423538461	0.2236771160699	0.157713130933521	40.5599668853427	0.0672208654332119
Analyte 324	4.40680757701825	20.6487856857179	0.967432235464917	1.70544443417462	2.16310801612008	1.31516540896853	1.47999814998277	4.56201299020694	2.74680767736385	2.615570735268	3.23953113077961	1.54425897023867	2.20902619051395	2.09942429169414	3.06476544562193	6.75070047272392	3.60455634905789	1.6853697648826
Analyte 325	0.988927449253583	4.12914875707406	1.45435523091109	1.82762519221877	1.53545522548192	1.63100550651523	2.01882967246175	2.32661144066407	1.87153179248459	1.13670289062531	1.61834934659059	0.935444875804531	1.36676521066187	2.05774910818277	2.34190935327111	8.38409346173192	1.71117454803744	1.17959508713232
Analyte 326	0.123768919628454	5.45033984534757	0.231420568507602	1.25222780190981	4.83121307599805	1.72768850366275	7.14095028130661	3.82344651016331	1.34035696313609	2.37857377461398	1.75958312117342	6.49189090126081	4.11823304285832	3.89120392588088	8.84986789619093	8.2241661613159	8.82154180172631	6.89324393079932
Analyte 328	0.936638191916973	0.185004585539963	0.105259213369544	0.18908280611208	0.231207493245926	0.138385988250697	0.0436024255084685	0.363658543924085	0.803984712119412	0.060081607651462	0.404488777923451	0.66960266303511	0.177256349740196	0.215633783045522	0.335205422573394	0.0621083515102723	0.286617087590221	0.0516755205118856
Analyte 329	16.9387416602428	3.05420685374042	6.25434429881765	8.60814717689106	0.722508282968134	2.95964080399173	5.30887792538797	7.22003613559556	4.69015660016212	7.84114842616276	6.94241244207384	5.37572527391669	4.10551632889976	1.95297408231103	3.54599677982803	10.4221851583194	3.61975518037179	3.4447609229933
Analyte 331	5.22039904594583	9.97302158616172	5.12037946151237	7.24284688050378	5.94614348424171	5.39422452125929	2.51514041149127	3.14655647183327	7.06528247415382	1.65497462365521	2.30634026210295	6.92322628221563	5.62507992866057	1.24086015773399	8.229773067582	8.08874771755403	6.72625101932516	3.91021956531636
Analyte 332	0.0010881239210913	34.7754000258417	0.0004287657625807	0.0231099669473517	11.2768492665718	0.0004839651824928	11.0954161546608	0.0007932636346297	0.0006686641449283	0.0005112590124572	23.9616719558926	0.0006542988749322	23.2260772888693	3.16652867204672	0.0007843468378554	22.62283658803	0.0005303920239182	0.0032945252029628
Analyte 333	7.46619694107121	3.39162807848685	0.179042875566814	0.376899410118267	0.25955063132345	0.444210122524239	1.02477802786133	1.85401630748007	2.97472549983231	0.346035407280846	3.34631530573844	1.83380422952288	0.678748009192452	0.385598762333232	1.70406303549658	0.413146673559707	0.264331899357124	1.78254460662874
Analyte 334	2.72011724473583	3.44190352650634	5.16500811063948	2.49302017759001	3.58947027813899	0.97273416064687	0.715150562040244	0.0007932636346297	10.700742638404	0.670623278805565	5.51485809298095	2.78197494365667	4.99047033714043	0.622325793632345	0.961787313177137	1.1946086113608	1.29520103732552	1.24984414236732
Analyte 335	32.6248508151564	35.0998234641322	23.3995224805911	24.6485328142998	14.3390470308542	13.2659823654251	17.4251283611387	22.9050505107956	26.2915176718351	25.0891594455501	29.4679183532562	21.9975385648519	15.9476975193741	13.302458278975	32.7583777793729	32.3245051987283	27.6889344025855	12.6823029567769
Analyte 336	0.0860334364633055	0.680069805105293	0.443498152323194	0.418851585875461	0.549740861155877	0.536505482319424	0.412912247704081	0.570492887431925	0.700845983831419	0.673987645131606	0.50636291617556	0.697406222124749	0.445929974688283	0.342799429870752	0.765321765448767	1.05311996054251	0.528854615990574	0.293645759181304
Analyte 337	0.0806143243438096	0.053420922695578	0.349203350336088	0.238036404908813	0.147872700130086	0.251104049984639	0.11984043093506	0.0744991345231755	0.169306084805283	0.169460306253568	0.0336818886926456	0.359989636200149	0.0741050963771604	0.174981233874388	0.224948041992377	0.0642128467199329	0.277253508786941	0.0995020053389129
Analyte 338	3.78066635197873	3.51596472571505	3.45048129818558	9.10547653270256	2.48545878862862	1.85093518822868	2.58622457359044	0.0617144668511879	5.61039811428262	1.57333554733968	4.04218688108858	4.77365803533168	3.70647691698358	6.36945910083623	2.58767639195476	1.66823347254179	2.05989947248607	0.785400641860651
Analyte 341	0.566339906662079	0.0030775486470246	0.0183784550573208	0.590700698455078	0.00807862986805	0.0362618670056928	0.209172905888121	0.604923351080274	0.553440757137451	0.0102161043744596	0.113654492336563	0.954327584413149	0.0338742810383267	0.0832559239536927	1.87158505195417	1.86840459547221	0.0243606937509199	0.030294244635441
Analyte 343	3.63735207540008	0.299408856282118	0.241032789077029	0.743699546048037	0.289621352861212	0.368123595960675	1.10250702079302	1.38940170589521	0.356037107776117	0.277737735722886	0.261965517653199	0.470536091218855	1.2491120308471	0.926846935451039	0.550921233411984	0.480518595757267	0.373049601706895	0.35521866168652
Analyte 345	0.610993041742868	0.584648559870787	0.434480325715403	0.365290169534248	1.13351953389572	0.52220771091405	0.926449399058806	0.552177382573489	0.814582875880218	0.943443890030182	0.208642007937274	0.163364000723031	0.798884190051075	0.594883353960734	0.385141882992293	0.273942941901072	0.400225402965899	0.327982313451014
Analyte 346	0.268351687064384	0.621725533426743	0.178332286232773	0.386166186172167	0.336515180178839	0.223187104984405	0.154276663367922	0.145074368644524	0.170453117092976	0.309729915881942	0.0682349949528283	0.0445676397678097	0.430680775958096	0.248336119683766	0.0308681946003729	0.0970715524189931	0.327713690026125	0.139652350594211
Analyte 347	2.23542752659882	1.37384389295595	1.01176662300579	1.21177213847338	1.19725713689867	1.29484538424493	0.727544853538521	0.916991409873041	2.24092386334421	3.27929214899192	0.812098883935368	2.46450252779439	1.05246526072423	0.894862742469286	1.73815376228252	2.67350412083753	1.89310741738357	1.61287375932239
Analyte 348	0.984592815249634	0.593735340665404	0.441625042738132	0.78197749731246	0.437794135325946	0.644908510682289	0.412688366302323	0.776380381741881	0.577154035162077	0.428475858518567	0.414155026103201	0.571191367475936	0.0005036669203819	0.416941862024452	1.15100772858105	0.849938596405717	0.624125116894554	0.455530800905541
Analyte 349	0.134008491212551	0.797695937313946	0.0298833807161004	0.0448978071900984	0.0536198121805307	0.272704226536206	0.054038190993535	0.0270567581764379	0.0823355327348768	0.0361305128379575	0.0187967787888207	0.0720366161056857	0.104759339040026	0.0939903813179443	0.167256635510066	0.019998535459948	0.0288831008060842	0.542043114307228
Analyte 350	0.151375591791543	0.477030063643423	0.0004287657625807	0.0005559232092963	0.0133495640450213	0.129493664492807	0.1113841910425	0.699451375637346	0.042414751113111	0.0075925992048469	0.030343762449863	0.297315393104628	1.10028512487181	0.0095494262504541	0.329092993855766	0.0257131355563596	0.0136374730423379	3.55972800850269
Analyte 352	0.077190012230723	0.0041607788970462	0.0018054385988864	0.027229915581159	0.0320694180206894	0.0353676805709909	0.0145159017005864	0.631953573502023	0.0183017318118546	0.0027587308832559	0.0968123394678868	0.0119492556372973	0.0322727384360659	0.0213359774016065	0.0167290176421281	0.0234611155250881	0.0029247313145174	0.0217516154636016
Analyte 353	0.0010881239210913	120.335681834637	25.0990932783234	231.393169641987	8.95695985128284	0.120422000078951	49.1619652921741	0.105840427633442	90.9256163957918	197.785201443296	0.163966869175487	184.94104648007	0.0091674037673956	0.0004484350965646	35.3591142035954	66.7408641508523	259.327191470611	10.6307487301111
Analyte 354	0.366459082659297	0.790788574638036	0.331123542867751	0.638570975869776	0.325592570547173	0.29510729088279	0.916991421462474	0.226217249960291	0.609092249357103	0.175191946708309	0.952646042343774	0.606494749920345	1.34493843626165	0.530533179311337	0.3935987408585	0.312666272705032	0.270918209934632	0.114107947610455
Analyte 355	15.4017356745234	0.336912312434209	0.110706265268129	0.489072784768057	0.0721816945661998	0.0795320024631593	0.27832075750672	2.36453870777099	0.679264055270931	0.149848050181986	2.63544854993077	4.20655662103128	0.376388230702818	0.44062904351109	2.9319347790496	4.7965173381853	0.148808192601788	0.101755830748109
Analyte 356	10.5931277291833	0.152012917079004	0.0004287657625807	1.20960301002322	0.239556135890116	0.334977253157977	0.577913655010642	4.86753738323325	0.732592916155618	0.0201391616762173	3.22306180807449	0.952005948801199	0.229609548010807	0.405137796121789	2.10332311719991	5.84636184682409	1.90574347715741	0.171369135990674
Analyte 357	4.0481164380041	1.96998602885752	0.245313219368212	0.277440720361366	0.583181732273151	0.119107581814955	0.198286555352052	0.973357506316665	0.764956002522178	0.280461761771921	0.492057442437991	0.169662481439448	0.112742351234359	0.254472432991329	0.387234748057008	2.52248440041803	0.156699653195258	0.0354891003543474
Analyte 358	1.9063609150444	0.372406235436543	0.286944209684145	0.381828001428475	0.471068520875317	0.440359077785881	0.327013843985209	0.714351182956234	0.461876021520219	0.267757534428978	0.487030910439665	0.286782160419325	0.211138613136872	0.457684850495416	0.716728438733129	1.65647031952476	0.293142704434931	0.156932088023499
Analyte 359	1.38489983933734	0.529331898821226	0.380558078153443	0.532052242309879	0.428028788368098	0.428596309733479	0.395638114173988	0.587643958253349	0.594539942085869	0.637420587172331	0.29809226432434	0.578639674920711	0.44399692275351	0.394562367531938	0.545141475146698	0.682679916954289	0.407211473632391	0.348282177890936
Analyte 360	0.0179564072911165	0.120863207758693	0.151773724234471	0.337480820046334	0.0646920187174772	0.139031895716497	0.232691036776726	0.11462458135096	0.305247264131079	0.403528837073382	0.179434680843677	0.386733115803714	0.241143325485891	0.0772989371806793	0.0247409242222943	0.304314865413942	0.727665508904802	0.0665996333506757
Analyte 361	2.89082008541495	5.42284433202463	0.954914916746497	18.875187881724	6.05989293327402	6.00315675949128	1.46899281322358	7.04408291979218	3.80278750328892	2.09545916493764	3.14984353677582	1.35520669394332	7.3247881095219	10.6953801983242	13.2110214643215	7.70272815743659	3.73710454466853	1.44052105613258
Analyte 362	0.722649889392293	0.418306970978683	0.0931863706957107	0.201851727998922	0.115674417772952	0.179502837648303	0.193024592154919	0.043243620995434	0.376641407631239	0.131107193918187	0.133177233251667	0.203488912482404	0.215158066878338	0.0889321709874759	0.109538043839273	0.0134635181831643	0.143304244042609	0.133481517665586
Analyte 363	0.0010881239210913	0.0033912573439114	0.0163117694379895	0.0028225201897906	0.0005053454563356	0.0004839651824928	0.0054109543250511	2.03904289402749	0.0058791931040921	0.0026220086207855	0.0021359213822535	0.0042041217845137	0.0005036669203819	0.0004484350965646	0.0007843468378554	0.0897618313974208	0.039251849481764	0.0012476318588106
Analyte 364	0.478404911634437	0.287566213241466	0.0531079295524233	0.148473583485	0.122145639561517	0.131564587970143	0.117604170319511	0.114298362176038	0.264516378515581	0.12896984767162	0.0901508469964328	0.0990734973698686	0.110888036618829	0.0602862892921088	0.12042765518298	0.0829653319651528	0.0818833526472604	0.133504897690413
Analyte 365	0.028296503020351	0.0926271514939414	0.005546907437349	0.222442488252386	0.307330377607746	0.138171126663776	0.311982277764607	0.787624974014824	2.02256771131218	0.0132397937771795	0.294822255745018	0.198798606835331	0.225024211611758	0.0323463139805056	0.53847953339351	0.272131888745117	0.101594897384149	0.451832674541502
Analyte 366	4.78704045840648	0.772842304043538	0.546846652116708	18.4177488152972	0.234044229565166	0.445968916292798	5.09358489908445	5.74035988011048	14.8130722945272	1.10517974245935	2.72926790162723	2.52512647600004	5.34675243891757	1.36831860213488	81.0022375599219	31.1399189057992	1.25762947731262	1.6622389140673
Analyte 367	2.64432260335414	0.149814065870745	0.0490720049592822	0.084915347375926	0.0301939417175355	0.199823159070008	0.32414163342108	1.67932792554904	0.621223114508831	0.0765767017630145	0.290040575846002	0.0943793103067339	0.0240414551660265	0.0533214299296901	0.314413230854301	4.90817981442183	0.0005303920239182	0.0037125531210473
Analyte 368	1.37053077406356	1.64032438501196	1.86124983655291	1.18374435472914	2.97521611776898	1.65778750561957	2.11249521154822	1.38392754694099	2.05832518219754	2.7489555297517	1.3931620769807	1.02345151468161	2.31738990446486	1.14723456797003	2.27378012509433	2.2895468888956	1.13863741174098	1.41359130255962
Analyte 369	0.228040224469665	1.03533910266643	0.0403958068336415	0.138459545792961	0.233670815040062	0.0525857396621243	0.10448952547576	0.0333313325613323	0.358216503098805	0.0258460525082944	0.174268455632855	0.0886551100716566	0.152669227327262	0.0378987349824146	0.532781854712245	0.0619144864232051	0.0397367850858457	0.0977019731179668
Analyte 371	1.59598563921618	2.57427837344465	2.5019041316319	1.67190636863553	0.0269330387148905	0.0383072797883621	0.470939635336866	0.260713051087459	0.902140090771518	0.0970360301190039	2.59549057782973	0.712488841278388	0.0005036669203819	0.0713418948247472	1.70868163511772	0.827745111054856	0.446467859463261	0.113224470327213
Analyte 373	153.051036599769	17.4937472785111	3.03392126419522	46.0105253085675	2.52553955849211	5.47888420956845	35.3591295409133	19.9020905997622	60.5742007078235	7.58318418814429	9.32486633789677	105.518337070474	7.66193768523677	15.3032507237184	63.7142971692242	126.56869031661	0.157791247237613	9.0549876348306
Analyte 374	0.145272032979984	0.0198978597651175	0.292513387589965	0.876774072764843	0.0005053454563356	0.266495119272537	0.0715746915882422	0.497429825160892	0.130012816363304	0.0135126102849813	0.0783580077370468	0.0402436895177569	0.0005036669203819	0.353219878655487	1.06835283925611	0.0009180384978675	0.0517854141791702	0.0060782552603529
Analyte 375	1.45997567509755	0.623842765993488	0.402568108689833	0.772563377595054	0.373556525177995	0.309873574615257	1.01272014055513	0.425597470636026	0.636886322135981	0.087159976052988	0.697501103233841	0.812250706433241	0.0427512423792073	0.374213664997614	0.847994301812293	0.302336962781367	0.276206900226264	0.254201380943132
Analyte 376	0.0165790922775079	0.0007250424261514	0.0004287657625807	0.0436045656825415	0.0005053454563356	0.0004839651824928	0.0265955711246595	0.0381181703798793	0.105142300553489	0.0053714664320658	0.0513742368521258	0.0551151493024457	0.0574064279453254	0.0194595222763346	0.410687296861256	0.312269515477819	0.0114696966980704	0.106556268981808
Analyte 377	2.4053569117457	1.55569157219702	0.211558351650281	0.286680474855965	0.447949042203511	0.0895258217910717	0.153022390424512	0.639152070923429	0.530277861108977	0.193851655020901	0.0005039266654635	0.200654897832998	0.0005036669203819	0.205180319394577	0.269498583210827	1.9814544199349	0.125868084353453	0.0207908780387935
Analyte 379	0.788864288544663	1.63242910359095	0.0228030268938077	0.224704556901679	0.180128780280851	0.0790088162255156	0.0692189785066469	0.207805629274329	0.423578755266415	0.0139809588032688	0.278037282883955	0.267548433577896	0.0898600147587111	0.0004484350965646	0.755383405334515	0.314402508764598	0.033267193766585	0.183177741880767
Analyte 380	3.11191439424878	5.64863696051361	2.2454889287443	3.22014680220026	3.80920291197841	3.57435258050011	2.18084445191241	3.85144768477399	3.94551123049685	3.89982912301185	2.59102754019033	6.79808511621713	7.67657370727901	3.06869357631026	1.53012822293315	6.30791131453767	4.66935452408207	2.57919442123478
Analyte 381	9.30219118249115	9.55412173112066	2.39302659257813	2.0982964068801	1.44671830065206	1.34571892198244	3.39377886441352	2.62436786964266	3.06399944287241	3.24381572676502	1.2048559770943	2.91509606939589	2.65225866335428	1.63417072997145	5.26898887061883	1.99944428033469	3.81278442356384	2.1202065695342
Analyte 382	4.99373459935439	6.67198921153032	3.6468038101289	4.02033274656283	5.6431522117805	7.22094933425259	4.41808243231103	6.67707373458466	6.20364729920446	8.10854319825425	5.24679555415477	3.67096070760875	10.5650454152865	5.59828199545508	4.42350185895398	6.93873332301063	3.78288407415022	3.09954257318051
Analyte 383	1.28869508918198	0.359433696247731	0.205236505024838	0.63802051258184	0.81555640832702	0.330659152552827	1.24882185250538	1.02894281432427	1.65947882398623	0.227011403286667	0.443649237455152	0.610066213205178	1.97290103223236	0.439720392487294	2.33738347937294	2.88393433102865	0.0420973655644023	0.180206901975811
Analyte 385	2.26484669989581	10.1008428026534	0.0612893128149766	0.0005559232092963	0.0005053454563356	0.0227411028940156	0.60396561063498	0.0651391570484822	0.0006686641449283	0.0240492070377582	0.0137576496297009	0.155381493049195	0.0910506039308887	0.11440591413393	0.0007843468378554	3.90592523258107	0.151474966513344	1.05651943104824
Analyte 386	3.0232910291301	3.52589329399859	3.06993619697435	2.12862695633374	4.65846128915675	3.31296775314066	3.87072900360226	2.57560538898974	3.60470627189466	5.0846672841151	2.62881735236364	1.2990325025484	5.95672129147425	2.80195503085255	3.05932577538968	3.23944737547975	2.6288051978829	2.93149077140492
Analyte 387	2.44494595586389	3.88601158740836	1.63706105461196	1.89598482039614	2.48124680626944	3.30258251227072	1.82121640025547	3.08891621457478	1.67646625147145	3.8683788853055	1.83779213920649	0.866733528324911	5.84168672906376	3.18028654386117	1.28898940907932	1.73827337954126	1.89581289372669	1.51392809911802
Analyte 388	0.139979576247152	0.169792720560071	0.114825936458469	0.194666094658774	0.134930381323185	0.116748368131442	0.268311520241466	0.201000297757856	0.163749489319229	0.128428776363423	0.168876492954981	0.147588043213152	0.154881017441546	0.11581451809615	0.339926975113038	0.17604754228248	0.155574855520177	0.103795304757725
Analyte 390	37.719474716966	16.8637025541025	2.26406348595716	5.31311246198318	4.68161586859807	5.73342685496265	4.41068259583268	18.1808411497955	11.8367109253138	5.80770821325737	2.92808681497733	11.3807669059299	2.88791678479867	2.56416066770408	11.885797643935	29.1862029105092	4.46228294134974	1.37480805577685
Analyte 391	4.85282475564525	1.13706929374713	0.661500698506198	0.846934133488142	0.912149586848397	0.721331555970553	0.830447415953529	1.68161651679014	1.08818752305781	1.06284875464299	0.821909516973655	0.876031863219981	0.943236595559831	0.738360654200451	1.25040593638908	3.49144983495705	0.789249473286647	0.580346710248927
Analyte 392	1.21166209282881	1.14542326215083	0.546799040801329	0.721812922509182	0.859668964302716	1.69232614629743	0.752865689117167	1.30745819436284	1.42832559477763	1.41437262192478	0.561177035676629	0.471644966600679	1.70512351387708	0.966825308265531	0.60632606651769	0.681663057572219	0.619731207233252	0.367187362176811
Analyte 394	3.3596577432257	0.0007250424261514	0.0085358708326637	0.379081839583688	0.0042958351100006	0.0375742639154813	0.0171580889590861	0.832060045792634	0.0049790187214673	0.0029581570793987	0.366501904195575	0.0068567046589217	0.0051403935492	0.161135058710429	0.0222659248606637	0.469452184743756	0.0005303920239182	0.0003880248876736
Analyte 395	0.360828696982964	1.16297276344061	0.0851443949196967	0.228928487839661	0.174568879953722	0.299469248874308	0.117647942146589	0.324783247191122	0.215406392899679	0.209413424157882	0.0005039266654635	0.0906979381672846	0.343409193981401	0.44194493130805	0.0077391835913299	0.0009180384978675	0.139124831484252	0.037470893213913
Analyte 396	0.192765970130503	0.0007250424261514	0.0004287657625807	0.0941639220765727	0.01548276700693	0.134806245124967	0.24454188866763	0.79929669907028	0.216337028797763	0.0105881384326057	0.136221959971315	0.406768469136525	0.0332528462063719	0.196177968539076	0.114137483454194	1.98992977630676	0.461411031400096	0.0120344243265553
Analyte 397	0.253848600715111	0.939457469667971	0.205855809984539	0.22413427794936	0.529109618968557	0.28440748339485	0.250126020869737	0.328182374015327	0.509385046948055	0.368100957471062	0.339624635023573	0.185759512216946	0.456134832330433	0.292910341381371	0.255977875498618	0.40228490404227	0.338223010422084	0.286858284393374
Analyte 399	1.27970234362224	0.866955711978683	0.0226920530249884	0.0194302552427862	0.0634694242404905	0.0079875229636134	0.0512122726615438	0.0198980847611511	4.17050389185516	0.0351979167306968	2.92806420638618	0.408125440047422	0.0005036669203819	0.0066078235704683	0.0627789722871987	4.1659248925073	0.0101471965615291	0.0082466006527848
Analyte 400	0.639828586188628	1.4191828303675	0.0759540402901339	0.118725391971989	2.11437056041782	2.97564919227108	0.472141641258803	1.09405822787669	3.50083079468026	0.164524912548484	0.776934815171875	0.123123249675059	5.4345355421344	1.35093634068893	0.956261576097598	0.180346789824341	0.371923192832851	9.34839406439778
Analyte 401	0.591124699163637	0.297303114350303	0.230006998547774	0.301631431752061	0.624574279936542	0.405745607002634	0.780876607299068	0.58543861475837	0.424664123600106	0.189417573327115	0.223914938570897	0.0782778501471399	0.337793355075048	0.380111625415417	1.62677538424057	0.337195435041033	0.272621989766468	0.164126313219289
Analyte 404	1.14861963854589	3.72667266197832	0.977412507789732	0.901586961935919	0.889298387884203	0.449197908194737	1.26723658889127	0.0007932636346297	0.0006686641449283	0.583782324525233	0.223573763434464	1.17402453043525	1.27973300870452	2.63323202278126	1.80438188382019	5.73530638657503	0.303540409005372	1.52237576139832
Analyte 405	1.36008697119952	0.949547073952848	0.494006760392822	2.45441315061324	1.10660481257917	0.908671739615735	1.12632883666865	1.52752332273011	1.57812798274667	0.621016218386633	0.710950744015	0.543749386533119	1.22961309827896	1.29855191967785	1.98442543584925	2.51090932886042	0.410415383727472	0.418290948120415
Analyte 407	1.44137227859826	0.287993250977475	0.0530903501039801	0.157480948196484	0.206535461772739	0.154215708051394	0.0904160497697639	1.30127385737723	0.429074837948665	0.224770951051222	0.116477186517529	1.01734340855821	0.0887140909894906	0.0926748038658058	0.548516687842523	1.49543292252933	0.261939630078835	0.090495202035762
Analyte 408	1.03342908175282	0.710389793110972	0.318456695763155	0.40552408752743	0.465921410442168	0.420353408006869	0.417431342193473	0.678459564527724	0.590473024604623	0.479412159677865	0.415565331388218	0.691493531027473	0.427390933225122	0.433104544397797	0.844629867910522	0.77214127428244	0.497682573868894	0.312395315906787
Analyte 409	0.89795559482386	0.414959433620429	0.021481393977997	0.295715031241437	0.0137614578619145	0.0286782829029094	0.0219480842234337	0.496688070104136	0.0874072899345455	0.0005112590124572	0.130720075499259	0.0211419493859334	0.0138027810018515	0.0254707236546623	0.0962892756876712	0.0125737148656651	0.0005303920239182	0.0378743265008173
Analyte 410	0.0601116284844091	105.524389799172	5.4114110467617	181.73091780696	23.89739451035	0.0004839651824928	26.3345365611345	553.360930394516	30.5612323481589	47.9337568650181	3.54705071936577	59.7173695340257	0.0544500610595473	0.0370598687775455	455.162699546279	31.1763163223679	34.6864285740294	2.50898047841408
Analyte 411	1.96393766266504	0.0065251473820177	0.423528628349991	0.0005559232092963	0.0005053454563356	0.0004839651824928	0.047076243056054	5.10207139025433	0.0006686641449283	0.0005112590124572	0.0065428992756817	0.0006542988749322	0.0055294726681104	0.624916829663076	0.684413792678555	0.506763970597983	0.0094527381368064	0.0003880248876736
Analyte 412	0.0010881239210913	0.0066153304667547	0.0080424984311761	0.0735318434289357	0.026315407247349	0.0004839651824928	0.0282947155914731	0.0131764560578162	0.0622543039755222	0.0422775891463439	0.0269705646399604	0.0812842899376746	0.0005036669203819	0.0004484350965646	0.0030810571704974	0.0913029809188707	0.071607827234267	0.0003880248876736
Analyte 413	171.80730371163	87.9037071248961	3.16239620982895	47.0544023276457	18.2859179265807	8.30172540689395	13.5280924068723	77.4917903842154	11.3627475533643	8.35020637228593	13.6433884395205	12.2318028746789	15.3733338652299	32.0027839100522	72.2885104333984	135.073976319403	7.23783393221367	6.47562948047042
Analyte 414	1.32026197275765	0.279467114877273	0.198462939072769	0.715815822768404	0.27931117449769	0.346175757627333	0.239985169059783	0.484317283634506	0.934579461812969	0.156812414405548	0.510697801554893	1.49844302251629	0.153736077358891	0.297342720747646	0.709661474368685	0.346537379168471	0.78345408463379	0.134177379073479
Analyte 415	11.4312852685665	1.72270860129499	1.17012849494441	2.07977474968107	1.22923285148489	1.42529733032658	1.8923164011608	3.15885981560586	1.52909727772424	1.10670335492112	1.32009703828257	1.72907528809281	1.79329498066514	1.5369279480172	2.35559914361014	2.40687920676879	1.495763133839	1.36946512351839
Analyte 417	1.38669902597167	0.29804475593674	0.220900501976983	0.381902090675317	0.141372379462519	0.375388131870033	0.275793595795864	0.567340849078745	0.640580814869179	0.18721733621719	0.533220291637258	0.278817223378691	0.215391625049586	0.172711654075696	0.320405511259244	1.18787042240463	0.429266313819138	0.180976090639808
Analyte 418	2.43832731777732	29.5770260418642	0.235183212688286	0.408160076278225	8.02819770775048	1.66850352300177	0.32239289871311	2.55937505296716	1.59926142736273	0.0216853016597964	0.265746492152808	0.0555709555264225	1.01876408583201	0.211034556385968	1.2171178010476	0.770877601435327	0.16054913420712	0.51874520593005
Analyte 419	0.0378993307808597	0.0007250424261514	0.0004287657625807	0.0005559232092963	0.0005053454563356	0.3655351158829	0.0004952372109921	0.102749359466086	0.0006686641449283	0.0005112590124572	0.0453110042120249	0.0006542988749322	0.0005036669203819	0.0110018676834305	1.61259547827555	0.0125219172408879	0.183893167212127	0.102018778370068
Analyte 421	0.636576108182612	0.06136488862879	0.0727815530023155	0.0543420317262832	0.0446204872757108	1.53078217886735	0.261206766552571	0.544961971644561	0.110224386018967	0.0005112590124572	3.88073601142438	0.173173892217544	0.0030110669654187	0.0108522942137555	0.523456432000084	0.10746219793278	0.0295153952069833	0.0003880248876736
Analyte 422	0.431021132181612	1.05450150715656	0.0107076048846733	1.3817006307162	2.3303270026587	0.105144081652459	2.99762230664989	1.05122120539306	1.21765759576371	0.0851718942546688	0.130647800378837	4.03256026935341	2.9010635260102	0.409802340412733	3.91788988967101	0.317577605300755	0.65702316449287	3.66765684159959
Analyte 423	14.0829467014352	20.5872515675844	4.80405337124109	12.1321566247407	13.3669388822018	10.6389598862101	11.3075524057363	55.4881963979262	18.2648727557161	12.392189812027	8.07401851209467	39.8910089949233	7.23436692013994	4.31174057207771	24.9650463014781	63.8795226441527	15.1930724980082	4.86920226985852
Analyte 424	10.9219449731647	2.76323413854071	2.25634741639805	5.17133691168554	1.64687150571726	3.01035771609258	2.79502482043189	1.82526195001999	3.14997109358492	1.98603816130509	3.03020344034591	7.59131060324121	1.76641099178994	1.13235041090138	4.71325258028954	1.92101601342473	5.34549539260453	1.96047410032028
Analyte 426	9.20106537133259	3.88228444103146	5.91407069312718	6.04288068635928	2.21255948587876	3.87160588930358	1.48458466153184	8.37653068974712	6.57656162491852	0.672623150400296	9.68200804724353	21.8222628131096	0.710791805677515	2.08617575084529	15.957169834029	2.01747767808259	0.684758041639322	0.0675727140660151
Analyte 427	0.135908421903563	0.0823777966987487	0.049172285229147	0.060289277032713	0.0838444131999619	0.0413518326745606	0.0436365000436798	0.0650693291377313	0.104418561912429	0.0723390036461909	0.0371035115017106	0.0643159383000348	0.0745375077193223	0.0390771132841294	0.0702269781377395	0.106569806364818	0.0536800493803318	0.0216490521218025
Analyte 429	7.23453811555027	8.01149336424112	0.269919865279409	15.2309957449967	1.5134639959008	0.238521788814683	0.573689834332143	0.292540810624618	0.516733099824282	0.411605507321991	0.447420069537277	0.397910601894379	1.39105566275264	0.159816687143651	0.380139567228784	0.134728327987659	0.305320456612495	0.135121724759615
Analyte 431	581.935251245214	68.2065146636491	5.96807118055176	145.498482648849	98.1529361010835	152.373094275551	1238.7826564311	955.487254385052	380.971905632978	21.334389472242	399.552536657144	45.5058269299266	28.978987132827	16.8122618245035	1750.20353141321	351.088709763769	462.233679132684	5.67841338025375
Analyte 432	1.21099937742105	1.02786181362357	0.886769640332608	1.36838327234058	1.07287925969024	1.22943241779278	1.01989081754469	1.1498372617222	1.15071441645475	1.03575101479862	0.764367164601775	0.650792103773669	1.07121925294922	0.974566119824604	1.50910546489313	1.74379631870633	0.532873053987409	1.0298763925694
Analyte 433	0.815293417992401	2.38296200911507	0.859800434632	1.00284676799193	0.527850517632092	0.412084759661105	0.299723234893103	0.317924117978346	0.789724408109549	1.52136028469913	0.600597014482498	1.05240941151302	1.54606523550684	0.280244136786902	0.590818386461262	0.201741557716279	1.77848234923519	0.447498983769048
Analyte 435	0.0207100240418007	0.017396706524292	0.0041342795099406	0.0349395678445592	0.0093267758379282	0.0253575937858286	0.0213144236751385	0.767757611108233	0.0361796809376834	0.0026725113446295	0.0387888583716895	0.0065287647107106	0.0030650965301275	0.006752407837635	0.0814987776836437	0.142912013374923	0.0088163076595248	0.006729163208776
Analyte 437	0.116067796197333	0.795512342528151	0.830596867713733	1.18436348327298	0.107651752731671	0.202087101671349	0.374322260915761	0.782750828671698	0.163660778130924	1.67707961987242	0.102210100423538	0.530652765689424	0.235644773667038	0.132310724203545	0.0457898455744764	0.0709702521358824	1.93745486149093	0.178622986868326
Analyte 438	1.3144219479602	0.0007250424261514	0.0004287657625807	0.0005559232092963	0.0005053454563356	0.0625246107542938	0.0004952372109921	2.66000043016258	0.124179347767411	0.0005112590124572	0.0491672093338575	0.0068003729803491	0.0125455338296218	0.0295820287553728	0.675382137916652	0.415332578658684	0.0005303920239182	0.0003880248876736
Analyte 440	0.381085143861925	3.61575621131894	0.0576874555162054	0.214832549376582	0.328659255374003	0.159387069013656	0.399400205408656	0.439210866271765	0.12803630036177	0.526965724625729	0.175115867120298	0.734685854474324	0.636791795494233	0.27320368999342	0.859797261465407	1.63334940447823	1.45284608811042	0.570113311668971
Analyte 442	0.383005386990453	0.401528226650693	0.296391691421455	0.280530145658403	0.276839491137201	0.218485827402519	0.212744685886946	0.239675697915296	0.33304373616962	0.325585447542276	0.247078650714322	0.26054185068174	0.219193276668112	0.207062899094308	0.238315340537238	0.348516202083925	0.307063123708305	0.142490300948724
Analyte 444	0.125332786579719	0.342372224695192	0.705518617367159	0.428589858183233	0.346042504606704	0.457464704525025	0.276456873626089	0.35579752906437	0.888975455570843	1.04785498628221	0.160023297943089	2.184918853504	0.274013462796695	0.331888012825972	0.194328490225034	0.528156122339697	1.56043058951677	0.198099056786163
Analyte 445	0.0010881239210913	0.0007250424261514	0.0525971132754716	0.0005559232092963	0.0046473194735008	0.0227991219171026	0.0004952372109921	0.716324061353072	0.0097968561220704	0.0027219460202679	0.561596809031848	0.0006542988749322	0.0005036669203819	0.20031622537024	0.0007843468378554	0.264589236303269	0.360633596385956	0.0003880248876736
Analyte 446	2.08745308529082	2.56687420107613	1.04676956858077	0.845861431956458	0.857693589238331	0.130907655847325	0.712496904535704	0.455144507343809	0.318142136211566	0.0819177515844994	0.509241280266171	0.266520974704179	0.57902090704747	0.825147633952701	0.814678409672444	0.68160540039345	0.0684375055821316	0.0660154160406831
Analyte 447	0.36858207525052	0.0187614756421136	0.127662750768146	0.0497954678745705	0.0388817127015311	0.0841536113112904	0.0814490525302185	1.22177348123707	0.0952518631808242	0.0005112590124572	0.0696973023098955	0.0390655676928184	0.0285196824235986	0.217469986225132	0.14783964743499	0.285478684424797	0.0629017302595287	0.0003880248876736
Analyte 449	2.31617372386103	4.57286445385836	14.1867692692063	9.31067639545385	4.80729627052126	7.49340210508163	6.05717188718369	7.14383038292237	17.3114146908413	17.4361452887529	3.52645979235281	33.7474951109773	4.15302534450045	5.27653922623762	2.88821084746194	13.2232456280848	15.6842436854587	4.50968848000789
Analyte 450	2.36684404186006	2.69995015868657	1.17207571759315	0.823355983660404	0.934301278415227	0.131014047880153	0.801458516485058	0.654384408911817	0.367427468188724	0.112525948910957	0.467031321897525	0.28629645515849	0.589530646112956	0.888165788118726	0.784338210645127	0.71607005368717	0.0696404471579103	0.0612914571119466
Analyte 451	0.0010881239210913	0.0359511637315718	0.0220323850237709	0.206215933730177	0.514850924308563	0.0461380965867845	0.0529483019381286	0.311275005968151	0.0979776174791322	0.049870290856996	0.0005039266654635	0.12902318643785	0.0005036669203819	0.0004484350965646	0.367514255248726	0.0069171710566296	0.966392917630315	0.0288412224528279
Analyte 452	1.880401628231	3.1494064181249	0.286904347949876	0.365329624917489	0.189331078399285	0.286931360061173	0.0901975706903999	0.669173579847148	0.680907535340727	0.923725784579068	0.320581365970575	0.673188485401067	0.324157942736626	0.0489997712083835	0.941484813615991	0.660098537304558	0.951984301316217	0.248056633455434
Analyte 453	18.7138428367756	12.8655946707962	8.52623921604932	30.458802779817	10.1361664517135	29.8449208140345	12.2985259038668	17.1579391931297	16.6465238192769	10.4480310976715	17.1130882392935	16.0455261977504	12.9083615973139	11.1452619928577	8.02507179868885	16.744321094913	10.7300345475729	11.3733782764354
Analyte 455	0.70102238022924	0.584913465394327	0.312710306212203	0.510887483758541	0.352688460592328	0.624230906744446	0.441157701374916	0.653733634601675	0.595133238463478	0.344978168281098	0.283255135228912	0.659397368436522	0.47780996133611	0.351880150172352	0.448928417126428	0.616109702448949	0.52773543616365	0.500986112823734
Analyte 456	32.2657191169101	23.7972654936427	11.0860019244132	13.3422046184906	17.0837340486999	12.4670594025509	10.6335196027886	25.6463900751434	20.8175234324736	12.4189225398839	13.7750671376914	21.358928597143	19.3376573650925	15.3547929276988	21.0772276718093	20.7184681948427	17.0890601466719	8.66642113033217
Analyte 457	0.414317912149283	0.0007250424261514	0.404540881492416	0.0005559232092963	0.0210548712430235	0.413129703366223	0.695894078618398	0.11784035737519	0.112459184812949	1.00884469348211	0.289290448558114	0.901892550997317	0.0005036669203819	0.441300594759501	0.809052134820239	7.75829562967516	1.07034242024658	0.916930008595306
Analyte 460	14.0838962885015	3.25546099369057	5.6683308724112	13.3542424148536	8.02886566441992	7.37535701803541	6.47971245217617	15.321713991277	10.0782025765081	10.894208206737	2.27648142214128	8.41387731489191	6.46142482154571	13.2937605340375	24.9603533746793	17.1408783008214	8.06125670504742	3.51643914200868
Analyte 463	0.118018280067315	0.10456298964859	0.166316457794587	0.131873298305204	0.127444642534318	0.008141203016226	0.327950731121039	0.301927527948469	0.211749249647145	0.0005112590124572	0.0875308493136192	0.148975737949382	0.126225785550253	0.18976606672482	0.243105938524149	0.0009180384978675	0.19323177945484	0.115148084561683
Analyte 465	0.545215948301496	0.292004292844175	0.32106673014887	0.478126681703769	0.31739309285628	0.213363595103783	0.198044793383457	0.360431407459218	0.468674388999141	0.204871430715436	0.197127189641756	0.26737590568563	0.265315646702862	0.193453422149424	0.195684358017679	0.361943729416717	0.209238718073924	0.157769887423527
Analyte 467	1.14594182573065	1.30491984863595	0.575834925847761	0.775543400926375	0.611962085845256	0.60247798802735	2.06844847463377	1.05001021173323	1.09831046543613	0.711528054180687	0.381083119366979	0.906877124990004	0.860117892006599	0.984757906455065	0.70099618445951	0.944601260411729	1.38189373886552	0.595838296547961
Analyte 468	0.303759361991392	0.256098277535896	0.139095965273557	0.277091798664277	0.18468961017771	0.197035350782205	0.132841480411603	0.406869705557905	0.201838203941961	0.128694296293976	0.177260903387975	0.312079369984076	0.14409463955904	0.0937331296831632	0.173817626511548	0.221807150357347	0.232471249156905	0.147732432191131
Analyte 470	5.32719994467182	3.49877332899821	2.11480281667058	3.03781965369462	2.23373664538085	2.27787214856689	2.51029896100108	2.26935599674644	3.38991342372849	0.99224227116887	1.24810572333361	3.80735338220742	2.45038839184051	2.04222594191847	2.68897669092912	2.59490991919721	3.38099410669746	2.2330813031218
Analyte 472	2.09769907475423	0.88872648546482	0.571130211809018	0.607174092450683	0.792996335961942	0.893148506422252	1.12462234055184	1.19012609112316	1.04901088430423	1.1028176317608	1.19028301319978	0.715910507507791	1.16663617834384	0.63103068674244	0.832703194504174	1.10497582432523	1.26320909575807	0.753671837457304
Analyte 474	0.728271566200276	0.379225386196328	0.240104463597834	0.32567682904806	0.285497854934114	0.306782532866515	0.356217855270639	0.500026121055195	0.368962265512852	0.286492257396818	0.409441576051713	0.438961087577619	0.281715637739577	0.305403525768484	0.819047276467364	0.525948620081584	0.337138646678534	0.245622463147081
Analyte 476	0.319828525734707	0.255272639864399	0.137406921534506	0.23613470491128	0.163253081518054	0.121043240421941	0.174338411459549	0.560781248052099	0.232053547013797	0.211524770933007	0.215592329534467	0.238735155240679	0.240497413349867	0.229732990657431	0.262022886827781	0.657836627383393	0.224613372430771	0.135794754246349
Analyte 477	6.15554393642686	3.4569781634759	2.66356371470804	2.81431496218794	2.47169975579586	2.7400690724286	2.94366041214789	4.65205437184991	3.9239287641894	4.42742264250602	4.93124061724803	3.74021159257763	5.09396787516926	1.1911635183101	4.72405623329579	5.40008691562668	2.5098386306996	2.37140523682299
Analyte 478	7.18415923663641	4.60154766993048	2.81777927361092	3.50137320613963	2.61932336348352	3.06909574859214	2.85818274501152	4.8168032526608	6.18684866280647	3.16810533027275	3.04931026332466	4.01635011336536	2.30736621192695	2.66889028302498	5.10314951956869	5.24338721553404	3.22548439827236	2.53658202272081
Analyte 479	0.400914514661871	0.356225327893143	0.142957751116151	0.268384822672844	0.240252540860408	0.250087438791464	0.235381844767954	0.344276828092039	0.295332613925738	0.234358959018872	0.232708935807967	0.312416158325288	0.237120383020245	0.214133053176421	0.379528502217715	0.421348947842678	0.266852154298022	0.189409878988786
Analyte 481	2.82652466741409	1.73587403238832	1.38594408098392	1.30365400705452	1.33455429746257	1.1700378246141	1.31905774855647	4.11633541917285	1.86713016092238	1.36649047830047	2.12310824797064	1.7192374508796	2.43584171949	0.799870727959158	2.00899840706992	2.61045942603112	1.77620606792413	0.974310879638943
Analyte 482	0.291760367176778	0.228308600916882	0.18384824354264	0.339593443015154	0.233483718268075	0.547981727308716	0.219512456605715	0.306885599133894	0.389199075197824	0.426224567047978	0.298708033815826	0.321764875247791	0.253818465701418	0.222995447959323	0.347041672902863	0.395989652796677	0.235707429960876	0.137462826413986
Analyte 483	4.07679096411075	1.27508131443152	0.616095468363387	0.916679010962953	1.11502816855238	0.889194092215451	0.732797746529094	1.65087645201915	1.26069683988944	0.644118792364174	0.876968564156233	1.20549666541617	0.826412956725081	0.770819686871347	1.8979630009216	2.06390016309907	0.879866688059921	0.605217752156965
Analyte 485	16.047946711082	10.8572742488107	3.61478038213414	5.76557075110294	9.03348693340708	10.056153774215	12.0569907677017	7.43037056446427	11.0555322458233	7.50063328164975	7.66576683187736	8.53397229516092	7.74252977063772	4.86623211943157	11.4278944056133	12.3103602944015	7.9991569219586	4.72775681709032
Analyte 486	0.165526057622015	0.133575160716373	0.0827746205849599	0.0898296556995012	0.0927010340920126	0.0840657478468652	0.146452989422814	0.150800194487802	0.093813589191562	0.158008963329711	0.0988923084216373	0.200830702644152	0.109646920403329	0.0859256204912354	0.152218059598718	0.0398745082044882	0.0913784321137065	0.124560216184304
Analyte 488	1.72885838209274	0.650424082576267	0.349169924681265	0.48234475104645	0.610705718694081	0.499520781858488	0.4701477316487	0.545377104412779	0.805943079064647	0.632605309041233	0.571190234027743	1.1999346567962	0.618082809343155	0.471238586838699	0.724180924994911	1.01835334204683	1.0338772990024	0.715961220497253
Analyte 490	4.2961483326208	2.32313973702792	0.946741820225735	1.91926999934969	2.42205529236136	2.61964970890193	1.48480521401832	2.54343028487765	2.34139886513938	2.62358193199976	1.66945311892805	2.1002054373024	1.69882747082609	1.4575685556727	2.65405047772539	4.07735693077742	1.72649413096008	2.39363143780326
Analyte 491	21.2889423291125	5.56967025259731	3.38979808913829	4.68398604469828	3.25996849537451	4.40083084967544	6.96493452313304	6.95801800229951	6.76456205229112	4.33606398003771	6.14810025689076	4.5550527912345	3.60485494063483	4.28765262598844	7.64843769564702	7.72369445700204	7.48470789542548	4.63770623333131
Analyte 492	23.4767864901554	20.4313760476608	11.0816602971767	18.8071938135389	9.22220738133196	11.8761406721662	12.3561611612528	24.2430144766757	15.577087057174	9.18316647901065	7.87326253931656	13.9163296960504	9.56668847032554	9.81880588878793	19.9272156959519	21.6330353352575	11.6162182458123	8.12765312590847
Analyte 494	1.8622335207903	1.15801479021258	0.816832782953501	2.06105079157036	0.980825900215288	1.26388867195431	1.05272835549992	2.54851696719547	1.2750631486055	1.64203965871163	1.29439509211572	1.34645900838073	1.09905955902098	1.29179429963461	1.43400258731039	1.60218974674439	1.05610099228412	1.15044741838241
Analyte 495	1.1914420250126	0.362655505451231	0.217276529978244	0.272155159631969	0.291938476307665	0.251977722232483	0.287584727323335	0.44791771188727	0.380576044971246	0.450541647334436	0.397206574496806	0.381402265331317	0.253572504967794	0.256569221287502	0.395856109994568	0.591054073792222	0.304355629785263	0.229040513882537
Analyte 496	0.712940674423564	0.51261350409117	0.397775805800132	0.647214450249341	0.326948676097505	0.379006499556437	0.352237207989644	0.598062218779709	0.468096061168444	0.406554181499175	0.585903471214919	0.856923153922356	0.464579811670969	0.369165460286274	0.624114223615025	0.671678180186232	0.348377731168726	0.283385174476278
Analyte 497	0.171832378364818	0.239840678369458	0.186652706080386	0.190997230309268	0.251988813504253	0.0095157469740868	0.404560286657111	0.203186284768629	0.268200901101054	0.0040381844952126	0.187431522280521	0.235549099479382	0.247451092266641	0.252231636725378	0.368995438301816	0.0165265898759844	0.204178410124185	0.264503678504466
Analyte 499	1.94448029918138	0.688726337097985	0.528543864165413	1.69486003823087	0.686945305223633	0.517136129220845	0.520411281273617	1.05795760938986	0.822757083944603	0.769212970201051	0.882270376563411	1.83348183732114	0.717520557898567	0.913515446473477	1.0493962525744	1.80154927477915	0.621604563495911	0.724737632651131
Analyte 500	0.728590045775288	0.470552804710629	0.292570155078878	0.38273194481659	0.380469892939001	0.324712111951104	0.31477980881867	0.614130316547614	0.478662331467456	0.364275515976858	0.342456064286774	0.454236262431193	0.363726000325165	0.293880872996756	0.525872774003183	0.614788054428381	0.364660607880524	0.266513367805816
Analyte 501	0.36526641393812	0.224184551583437	0.182837096403918	0.129838977261377	0.156582330232451	0.229783404547662	0.226060432950243	0.274026134150355	0.381174723377108	0.154647210356749	0.1795539272216	0.211573937105362	0.115422017059185	0.190890132189847	0.304293998260935	0.305420102042776	0.212476907835083	0.118004554349149
Analyte 502	0.651697804227827	0.649558920466658	0.346450504714785	0.500695707558352	0.418387393396028	0.430602355563002	0.350666257874919	0.654514280554289	0.501029206125458	0.495644392631254	0.455803527132453	0.55358037052512	0.448816909134936	0.408787125751304	0.725777987950836	0.756799905923258	0.444730295355138	0.366775882123693
Analyte 503	0.888387551800883	0.450644989766636	0.367916475509714	1.03724161491781	0.331749820792997	0.529383358709911	0.442613037554438	0.52396176587066	0.529301874048468	0.417886762848538	0.429249759944001	0.586554913283018	0.428945516696573	0.389713877056855	0.83903616451769	0.754132533760627	0.43269684986149	0.318691627539954
Analyte 504	0.432066225771782	0.538598875927725	0.198138145627764	0.467943267799372	0.302179251497306	0.262886419020627	0.292982319761662	0.337195904435703	0.383264862698603	0.354691219174352	0.319444554077539	0.699600468801644	0.218864241878575	0.245068839428382	0.433335271592592	0.537732129091518	0.276390163851381	0.231252827962979
Analyte 505	3.97236706459139	3.35299125770308	1.56795059406112	2.63904617383092	2.66630747152167	1.54410929061141	2.95813326704577	2.44866647504723	3.09444770664742	1.50507945965326	1.3699784096834	2.05335594901935	4.82659244099223	2.48445297258956	2.59937620124918	6.74283729463783	1.91570977399182	1.39505137295046
Analyte 507	6.92889670442321	4.57971722974451	2.95028583063246	3.48582538837707	3.32003000467428	2.17680441404359	3.22821446526798	5.55326493048816	3.92815391586115	1.54421218457301	2.89833699308724	3.81768851330781	3.09949903393343	2.64843789136123	4.48653084535795	1.93297162809143	3.13632910908485	2.26574647065673
Analyte 510	39.7332975647445	12.0712400817914	16.2123659751748	13.2615670465292	18.69263144689	15.1913330862462	9.26012481753472	17.1119488715748	17.0297658865541	17.4547927976641	16.8374360373787	21.3248105357942	10.5966421414618	10.7946383473006	26.5945229908685	16.1666240104439	18.0431055007939	13.246347650594
Analyte 511	259.052477902501	170.796871423991	103.016923213659	111.800788658515	120.999984282079	116.121272543935	24.9985213662183	186.980375184816	133.108695318461	117.006033716133	115.298209694483	149.51876067349	117.13496664539	101.294631240283	25.1111816903989	48.2570619556908	122.219683058266	89.8587416045237
Analyte 517	5.91985402018143	2.21776945120608	1.10899562052597	1.48319235673558	1.83951397508157	2.59652079446207	2.83949092275597	1.2769353589505	2.27709224865016	1.43333661950351	2.51206550147182	1.01317035117556	2.74928927212715	2.1669180901849	3.77346431829553	6.23057982863101	0.897026974632812	1.83525978279436
Analyte 520	21.1008626345952	14.1613052000656	2.56323611358718	10.1053762883589	9.72979854334359	2.00207585782829	8.89829478614214	14.0823064604316	11.1727074519517	9.39386234941832	8.9357731540402	11.7228620577252	9.03812843125032	7.7999653375653	13.6456737236018	2.94963334264282	9.37517445687904	7.30874213729938
Analyte 524	12.491897096039	9.11670457530237	5.17828507381356	6.80947657451899	4.59144432069551	6.13191513551538	3.82955529652741	9.29596854229128	7.93013579726935	6.26264817913722	1.52860013591735	7.94050791399013	1.1189840126614	5.255533351228	9.18922283178376	11.1973871485438	1.84270005718494	4.60502789787792
Analyte 527	1.63008466299989	1.40270411081417	0.503841549732199	0.523172421778094	0.445580331647951	0.288010598539652	1.21043582738848	0.405931667034227	0.431163278291343	0.605755867098452	0.516863620234705	0.374460799960475	0.498076248138049	0.436117836936282	0.803372848514227	3.28131307055083	0.356077030313407	0.239641651055082
Analyte 528	20.8482366157651	18.4451492268768	8.8283828825799	13.8782075850716	8.61727313025806	9.75031510465299	9.37273662955097	14.5468217367347	13.9595441993937	9.7322514962114	12.6185699535856	4.01181691470477	11.7992525292489	6.61762995887439	18.9661107023007	17.0204141601688	10.1748812557734	9.50257825426828
Analyte 532	48.1979312190086	32.5587996079548	18.9964907334718	25.9034045385439	22.82610179606	22.1210083158694	21.8918696681329	34.8015148816716	7.22826275058565	23.4350637150308	22.5556346205546	29.9076646420294	22.2540387516386	19.9760294235874	35.6151140072938	41.6938837218928	23.1824186785858	17.4290793079215
Analyte 533	0.23413223677636	0.139792446049106	0.684339394114973	0.539446208854778	0.270509922686375	0.338078796979132	0.655836734805693	0.860810272066152	0.364267884997118	0.238106690996659	0.192325917172	0.385865886082444	0.122846684015166	0.228484830652819	0.745224482123689	0.381612587314071	0.201509641302149	0.294638644346284
Analyte 535	9.76533264179617	3.50707357697256	4.1566086649419	4.92711971028637	3.20968852401021	3.65063832385328	3.65589567796772	5.08541451301535	1.42382875868436	4.49133732252471	4.7621885701023	4.65154663647989	3.6700619386197	3.04590573079931	5.32927160399951	8.50941773350281	3.84767807674626	2.67190726772274
Analyte 536	2.07777284300917	1.0558867566201	0.773098677927129	1.00542863359588	0.596133112027523	0.848186575943634	0.299275154066825	3.48865575650158	1.51899573792035	2.33126639707126	1.16452683046305	0.740448468005051	0.673182149667345	0.650695090526303	0.970646311439335	2.17982661081944	0.580756566904253	0.474825106847502
Analyte 537	1.87511287140481	4.03335433750042	3.29693292684765	4.21299116706203	1.26565166659251	4.18148763910652	1.05093236201215	4.98212958020838	3.34649509955667	3.15450866041482	3.21017962971767	3.92445467403512	3.19029349012477	0.929443422300007	5.03784432761867	6.05460996592668	1.56607250482755	2.10456459231847
Analyte 541	4.31140117526999	2.72704325073448	1.95860400629565	2.21136793445892	2.18196882483417	1.79538543197055	1.68673193062611	3.48287975405799	2.732187799829	2.28837096654805	2.3099054400445	2.46739421312804	2.09827274408253	1.99133618169088	3.75653972772264	3.27057248830263	2.47074064665773	1.47778012398548
Analyte 543	1.3321314290403	0.494022020466846	0.862544276083043	0.687376630426727	0.3399564764822	1.03322128204425	0.860420883896251	1.580038429233	0.802982311461291	0.994748020032198	0.378479644032011	0.946363694442461	0.630651170641537	0.214863969380788	0.418473786913581	1.00828165138945	0.653482245536419	0.577400760884308
Analyte 544	41.224506823673	25.8331833389437	15.4641552687269	24.2982447770286	16.0142300566066	18.3814535640268	14.1797793787484	19.977952927922	28.9704625087989	16.8494474418963	20.3329109524363	29.8506158689484	15.0138045808592	21.4835264042761	18.5297777211647	29.0534506487769	12.6871218079248	7.80216206185649
Analyte 547	1.62075915837969	1.38956222943872	1.05989446866911	0.619277750019767	0.834083499483588	1.30560743424971	1.07747030238681	2.04640422979789	0.634414795383344	0.908252489388528	0.965198816434465	0.737548972109491	0.806953856179251	0.793462658038609	2.29954954821364	1.37842677621057	0.493242669310113	0.330058280359527
Analyte 551	0.0579572585735108	0.153766813430827	0.0855786501944467	0.115031412965744	0.0887050528609964	0.086527189193336	0.059264464673798	0.135917147189574	0.157073403833106	0.065955779275846	0.0512057812436637	0.0818751142442655	0.0611663628829755	0.152219837695803	0.144285832719265	0.22703768486319	0.0570238359115345	0.0694829763445507
Analyte 556	0.321558378672248	0.0730340736909814	0.0240955724991211	0.0557708901645095	0.0431685972544403	0.0415759328669562	0.0773906879919686	0.073404231761038	0.0547558256714228	0.0558383029444824	0.0356499096546823	0.0582076165519408	0.0578851750809105	0.0315653042556257	0.0840485390849627	0.141667664253629	0.0352324530544997	0.0356888616148172
Analyte 557	0.0376493651454099	0.044184846119361	0.0314538796990124	0.0305994563588796	0.0234232509772687	0.0265316672840176	0.0293386116210496	0.0443256176528583	0.0435789253957368	0.0288473212814284	0.0421821637419474	0.0375493961874024	0.0438204291006042	0.0235641336626601	0.0525151577477795	0.0447544300265756	0.0289752816779769	0.021280400453823
Analyte 558	0.0527461064295339	0.0436063857126032	0.0181285918734775	0.0205830611862997	0.0300158181324829	0.0204420008816378	0.0129071702804415	0.0573799791927893	0.0311477110341144	0.0239759771281183	0.0261101580091656	0.0184573748651472	0.0183147938906017	0.0221698676947169	0.0556242288166604	0.0379066122219452	0.0172610312628064	0.0175763814310146
Analyte 559	0.133831709487892	0.116020486283431	0.0699381090900896	0.0790293634589686	0.0828232247424998	0.113998546478001	0.0807799278339813	0.102009346118083	0.102145984176615	0.0840021771228639	0.119931728505624	0.0963387382946148	0.0753274339695091	0.0673601341764462	0.0783368459764589	0.116649115053094	0.0732512024451221	0.0676021507432054
Analyte 560	0.654404842810325	0.411262882675019	0.238931747772194	0.332290210571975	0.29451222836597	0.286949771460472	0.275597678451134	0.463034708211843	0.388717510610426	0.304062941370487	0.314804352690114	0.382926485550007	0.301359851844629	0.251578746145544	0.415816725639731	0.539445984198839	0.31023035785262	0.23076981768494
Analyte 563	16.4946197011922	21.7682978854968	12.447741884392	7.69358822263182	13.8400787808543	14.8526834650772	12.3147766501475	22.6225930631394	15.4955174044702	18.9834839238431	4.58972291110735	12.6068387817964	4.43975579146806	14.2907764989035	25.0713282876251	26.2253685216101	14.2725802058213	8.18299796550562
Analyte 567	0.274620584353591	0.213490773554283	0.245488922223452	0.151069837846974	0.137817523568645	0.107642235734967	0.140218460675858	0.211314635822438	0.172975194444286	0.139748826970315	0.147286454243478	0.197651351355962	0.147142685153125	0.107928383085291	0.78667783027437	0.404570382882202	0.172643664237975	0.0755997421785057
Analyte 568	0.216436663978419	0.111500883591708	0.0506110589619833	0.0580660439486203	0.0751075688903671	0.109575332776379	0.0708402524445571	0.120447592624883	0.110211071916237	0.0990886871158309	0.106540050206036	0.12856630353156	0.0773702265258523	0.0791716198990189	0.158988361910094	0.172370640647683	0.115165112931969	0.0700859219916087
Analyte 569	1.97953824917489	1.05444817893734	0.101024273565814	0.130133722809303	0.138343311613617	0.15495067583742	0.325150764965777	0.198228773906973	0.469593652083809	0.122538205713859	0.113323376437554	0.137093957475884	0.127206413261436	0.10496296545401	1.22590240673004	0.662854920536821	0.308900736109576	0.142564607201206
Analyte 570	0.892302058160469	0.529502735322736	0.30048876236705	0.463836453025294	0.407220695249393	0.413753919129308	0.356236988060218	0.535869433659227	0.67764436335924	0.471934406571888	0.403151975797802	1.27160107928923	0.41017005394695	0.182904592814129	0.520727941805817	0.730320904406967	0.249129161528963	0.319207236199701
Analyte 572	0.0497286210425331	0.0266256872969337	0.0150689121963399	0.0194030423737026	0.007958347270503	0.0120394858521842	0.0210974139544334	0.0069002548744296	0.018853906169293	0.018076939919728	0.018425007106385	0.0320852060496582	0.0161363376140166	0.0138733092585945	0.0358611164481431	0.0311417719891385	0.0126403888589324	0.008042392234621
Analyte 575	10.6901681358153	8.49929727172252	2.97723993145745	4.90718557931744	3.61160465028379	11.2232776192269	4.14015424643913	19.9954245418789	13.4874174708854	4.04464226977615	10.1283960351231	4.22083279267675	17.8917455651569	3.86513046433619	11.2948779149267	7.18696829892345	3.51791553716445	3.52368235792515
Analyte 576	17.1700433174484	2.95749954276579	1.24174262705169	2.24384112286735	2.13558713596897	1.44409051587749	2.62946525331044	2.98777775569828	2.69442719083823	2.18461660764095	3.02499540932623	2.34514972504642	1.46759278116516	1.65917279930341	2.84349501960976	8.64321276504561	3.19402883923394	1.43137839901185
Analyte 577	0.0498669445666186	0.0513892766706206	0.0231163350523933	0.0414012321540082	0.0351902036473757	0.0511283263618789	0.023893487337077	0.0946069531633474	0.0541564513855786	0.0604144434363664	0.0342029524871297	0.0449849356410051	0.0269803066120001	0.0516271869473003	0.0369936399525057	0.0774266863661157	0.0371201564702306	0.0251092837800592
Analyte 579	0.389972634888471	1.16670190813094	0.576393001482806	0.196515201229712	0.760769358705194	0.214688094415679	0.63651654034769	0.402385576383767	1.0810051979382	0.267505072911926	0.364202097256056	1.04003310016113	0.768399515178752	0.785771952711099	1.27733125781147	0.462054469754102	0.815600001330626	0.632183790050292
Analyte 580	0.222573178622357	0.161891666444831	0.0814183059523627	0.109802185183195	0.104292539164519	0.116479236577404	0.0972702265977356	0.172985828509993	0.133739895545281	0.175738171150891	0.104932716374206	0.125630739962322	0.0941271458350712	0.0930607723001719	0.146654437327614	0.222928223025244	0.113031920983864	0.070610776499904
Analyte 583	0.0188065935230033	0.0246290984310779	0.008070768409277	0.0105994404683893	0.0061616571511864	0.0088551831116096	0.0122919597960694	0.0036525523931397	0.0137574038235654	0.0093805338693232	0.0068461348124096	0.0006542988749322	0.0092023262741514	0.0072803079722463	0.0147134079533697	0.0199458013396176	0.0061940003387445	0.0049388613785384
Analyte 584	0.0533078714646219	0.0210192983192715	0.0082916983860604	0.0296317903264186	0.0073957842544987	0.0120957903497994	0.0093759348646104	0.0776124401682721	0.0123816835482462	0.0102299922212381	0.0172181729445578	0.010512888347857	0.011848252193911	0.0185798349153261	0.0193104743969939	0.0389443529260607	0.0121766998539408	0.00662148258209
Analyte 588	1.02949772573166	2.09470079478195	0.367552356726608	0.512366504878347	0.481759258237543	0.792422932583084	3.00613497736362	0.777315504451994	0.917750274128917	0.463931076577174	0.354363786333854	0.569127964567377	0.487310076355381	0.466507484148525	1.42737490718677	0.912133825099252	0.480435034439901	0.299994027013062
Analyte 593	16.7770680374863	4.29039267349984	2.30900310882335	5.91330385625476	3.00209909290722	2.93558620033898	2.86638722193123	13.2073691022181	3.2952280508092	7.34082205276272	3.12378084311872	8.5699031188727	3.09430445094388	3.21687975065851	3.68211701366028	5.87578617915233	4.57607192031906	2.63324827981624
Analyte 595	0.1067701089689	0.0830417311554233	0.0248151442822439	0.0543887628578763	0.0586099432888602	0.070467480364628	0.0339537637235069	0.0894923224043323	0.0937756489081097	0.0824907074492	0.060592686154271	0.0748328677991667	0.0154226011457822	0.0479883353623262	0.0677458845382129	0.140079822111279	0.048928264224765	0.0498621409542571
Analyte 596	0.8620374615463	0.550991706310471	0.246153728441252	0.373806122620153	0.458482037851895	0.415408642673671	0.406449708713505	0.654559269531634	0.706363994035736	0.390327193081839	0.427483985369626	0.538689613428324	0.404600269078867	0.401256431735345	0.707319462011284	0.741749581658613	0.488395139619297	0.274024904530564
Analyte 597	0.245210880135572	0.0660714734378794	0.123848569382794	0.0939809699103773	0.0860011542984534	0.0903627503513522	0.0897194664766047	0.0733689087119023	0.103672928641811	0.0887840052997674	0.103254841980553	0.162022567966419	0.097018399981546	0.0829552398473836	0.13741469030495	0.163814043566426	0.0815968813326356	0.0684863746866972
Analyte 598	0.191089303718246	0.105173974635925	0.0237350092659655	0.097005579907827	0.0563674399250351	0.0471403837333859	0.0370234543201213	0.141245424463357	0.111927800836503	0.0156413428291736	0.0503906593038256	0.0585905529869715	0.12532776598337	0.0436193368796186	0.0537570633987182	0.0751288496412588	0.0291592986377011	0.0654068580440458
Analyte 599	5.44273225785374	3.33503912163755	2.18406589547888	0.701498513784939	2.51908257997498	0.633593802203635	0.706753528376482	4.86201057905502	1.81833058873036	2.22180373315334	2.80458010769928	3.86011849485906	2.34415976889937	0.581789037897072	1.28648280010049	4.36189146466713	2.52752267765356	1.84104971613064
Analyte 600	26.298946017846	22.788877828819	13.3930777216675	11.6090720290798	14.0619454877875	14.3754122113707	14.6319695032279	21.6660505635944	20.4156049030925	16.2627954031216	16.0479773590998	20.3961155096731	15.0709879213225	12.6334345071093	23.6176105412706	29.2308121005192	16.6493483593275	11.0227081937003
Analyte 601	0.762572516579452	0.401263698127965	0.214601704197071	0.298929276550829	0.273929990559953	0.334650585749532	0.204862532503483	0.350800604839992	0.354567866838348	0.31480071865231	0.206502680900444	0.243338071980511	0.254598465900025	0.247210116988813	0.460155060828477	0.577884774994875	0.204406468696447	0.216311726586394
Analyte 603	0.768256014568945	0.379281756277875	0.233429274456883	0.247983752395425	0.252777885014891	1.22519646538103	0.171800920436905	0.456449838534338	0.337224890952666	0.273435363324285	0.24753511116651	0.621715775319163	0.502599227950648	0.26246104877048	0.468036180050473	0.395528042467043	0.283167705596292	0.165850966839766
Analyte 604	0.677609354185252	0.365887208311941	0.207294619795667	0.31430259264898	0.129054666773561	0.133286989520378	0.093722539517699	0.558330894679685	0.258565641737865	0.201115954396789	0.348261376493689	0.321137773510401	0.236985805775561	0.305933390430619	0.326789626299883	0.408541135101197	0.529497583816204	0.200699515052496
Analyte 605	0.976803118692806	0.311078768311382	0.318623857990663	0.561887644028734	0.252532730467129	1.08669399939228	0.172306818814229	0.367244085003752	1.16203430483909	0.363636431567895	0.755596850095181	0.881526359590357	0.480480523698641	0.656351510179353	0.378703978048812	0.358261375027624	0.639536408678031	0.304644636678117
Analyte 608	0.243346533287741	0.164632964444173	0.150720273302966	0.106130308564659	0.191036402114236	0.36802913784147	0.202898431326598	0.223648633494363	0.262728654442876	0.231852343998046	0.277455412933395	0.164047252551365	0.189629342484511	0.177389242185499	0.315665105856264	0.353771684849601	0.199236171140393	0.126405595564319
Analyte 611	1.86137462687415	0.532766415571014	0.477800859852164	1.69583680265864	0.680239980553293	0.592200942982753	0.568980863631918	1.69002110332236	0.468837816734695	0.584857163507493	1.70185494573847	0.733194035949221	0.552494550832659	0.544677268807276	0.915350273836076	1.0439694872501	0.610976544118356	0.471506181534381
Analyte 612	1.46801973349507	2.7991540724604	0.482524039927676	1.02672920649547	0.52563883973612	0.737631818919479	0.906260715213872	0.621832903803571	0.963792338827397	1.80949313689644	2.14004097544063	2.77517090197004	0.77745895280095	1.3851819634637	0.824109692404072	1.24474010045424	1.79555981628726	1.45524308097166
Analyte 615	0.823497111205055	0.688607759220858	0.216767189605861	0.343257658875128	0.615506197003132	0.417647996514511	0.194572484126023	0.207468103365652	0.359769345541703	0.674068976931813	0.19779085327317	0.796196800285766	0.151248689392304	0.135651304888646	0.213143635678625	0.733113895303004	0.29653326549755	0.113714327983894
Analyte 617	2.02180364012642	1.7996269227343	0.773098924482735	0.291645331206602	0.934545593652645	0.487120633936283	0.446118267556867	1.86609843339885	1.65988019519546	0.260493673695302	0.312086700137845	0.513557572928353	0.304726830300915	0.279779445360506	0.50345855301765	0.911299018276599	0.54726852592202	0.321867713394726
Analyte 621	2.20880802978582	0.550591605215926	0.648363033515709	0.771806040269484	0.946282011923593	1.72104121606014	0.64216984373421	1.60815653092132	1.27419003444937	1.0010767611253	0.968862801847575	1.09542557054547	1.06139775638381	1.44855830703358	1.56351465057661	0.619977734681311	1.07819696484359	0.734937408372706
Analyte 625	0.450115936200041	0.183497347663261	0.0910937694063814	0.12521073729555	0.135400410751486	0.104336336599777	0.111588570285979	0.215436673909825	0.288504066165828	0.363473300770627	0.100344833764099	0.130981269945371	0.109097770124398	0.0663445654987422	0.0970373133620312	0.185318496876663	0.0892795507066176	0.0760819851622819
Analyte 626	0.664677272732442	0.0317075383528891	0.0618350027016052	0.202292912643358	0.184544502244429	0.153340920076535	0.0710947844100406	0.339857413837866	0.24087995219345	0.233975227787263	0.163395575975777	0.212658595027199	0.133052178148735	0.180008720514297	0.28070814463547	0.399841081421576	0.148551142044465	0.104751577472702
Analyte 627	1.71892019433227	0.456991044622144	0.245795050633319	0.178039910705771	0.187616999169503	0.599318329447843	0.477406216424019	0.3691871750099	0.300928864646917	0.558960148670281	0.386910473827109	0.212063887091339	0.271085736056929	0.448461563946412	0.974315254859718	1.71091223982373	0.399963066118324	0.170669642772789
Analyte 628	1.77633820447391	2.47388682346236	1.27251565048249	1.45929714097177	1.73707814723386	2.44797681705656	0.995038530913898	2.89405653122181	2.82255909733178	2.79711088634291	2.25022626343723	2.89554018265368	1.73022990295743	1.86720878151248	3.26901777051356	0.884916313543157	2.32593435059553	1.53332199499788
Analyte 630	0.858679908759637	1.82389828252847	0.902968469685466	2.20677039770158	1.78746644581616	1.23904453039856	1.19726176952971	0.819249548064394	2.64616520955861	0.558565818706011	1.85640387764405	1.58385554894642	0.509161203545398	1.2169370002417	0.801764127744121	3.38079735895	1.28216903010044	1.00168431880688
Analyte 631	20.4676164418169	12.2244092948284	8.38080743052984	9.40603047828335	8.83721182976026	3.10197171109456	9.98784555571098	14.422893927591	13.9977389930288	10.2292527779845	8.09617847401247	13.7985509844522	10.4933646759472	9.62494326041684	16.8238902658225	9.84939114989813	11.2675422400623	7.00780609722032
Analyte 634	5.1064877697852	3.33303179098624	2.02051084844273	2.56235587195234	4.33546809573757	2.25755463143723	1.24697164321395	3.58486274428328	5.40709220216582	2.3827610488781	2.71562247916769	2.86330181001814	1.03204654813438	4.73312771218613	1.89797137711549	8.84403105265818	2.32981350576172	1.69749273646065
Analyte 644	2.25589441321105	2.38372310968491	1.89006339949743	2.09528413056195	1.15972365762864	1.31237698355374	1.26951931485294	4.17707237111213	1.59450505673816	0.87201858836675	3.00485898238522	2.82222513420406	1.11972015961292	2.58436425554886	1.08055372231208	2.51918378649272	0.761956228070599	2.11601412183128
Analyte 647	0.400797163923397	0.348534018550288	0.371709887086785	0.45797599342515	0.166977652350272	0.152763894160171	0.189434488253321	0.392885761145631	0.223493169304934	0.218264437198022	0.160302102173735	0.311878143659701	0.143069586334307	0.291768900698302	0.228426020038544	1.04435404609525	0.23521318045855	0.202008715453299
Analyte 655	0.852858177350591	0.500580105103693	0.319166227819986	0.39767649085248	0.369322145661969	1.70840809743354	0.297726033377316	0.649394340531005	0.510446196329941	0.350702419518213	0.500080408623855	0.432016863418518	0.272658071529464	0.314513107915124	0.487981978221606	1.16902794531329	0.717791931737795	0.440488517679043
Analyte 659	119.162910747136	122.460025305903	69.795861930556	80.901654037997	69.9973836865327	15.756643031387	66.8851036546555	98.9867986126899	94.8295282912571	72.0788866964447	75.5821029406143	101.215231884799	86.7486705460486	70.5019879717101	111.921187243067	23.0416071574477	83.0375409139934	47.9330327715893
Analyte 660	7.49427924244558	23.7122631225025	18.4429901046532	18.6001857103711	16.6633890497937	13.9741371576741	18.1389038817085	25.6043275612179	8.58377630988626	14.6080949844726	17.3946206437457	22.5623592847816	22.0002153138184	15.0395720008866	26.6921069762047	8.21289775121938	20.2690480468639	12.538181849521
Analyte 673	0.989525747624763	0.595527985038991	0.284961928582101	0.59250455860061	0.402484689596609	0.348543646596004	0.244262673253137	0.435259042805351	0.476406063051621	0.372457211005902	0.330625202464327	0.287846016940442	0.316912913088889	0.342195724941412	1.298920104607	0.583137797815287	0.368441005520726	0.623302265409616
Analyte 678	1.30347871519221	2.69129935889331	0.485813802148426	1.5843878747455	0.502403840079467	0.889965637624394	0.495233603725744	1.3404155939069	1.1368916021203	0.579401769648809	1.98427083737856	1.05640599463229	0.914035678605575	0.556974198809625	0.828786718481562	1.26049167955085	0.487814208169089	0.434707439264276
Analyte 679	26.3149310468394	15.6551389469354	8.10797467558451	10.9053734025024	10.14660929703	9.85441756589832	8.75987586979701	18.0874697251845	14.8661150233585	12.2366149700491	11.4477304712231	14.4492674981138	9.27787626164949	8.14469158018007	14.2811294042334	8.17836225010586	8.49735566556306	7.87720310901408
Analyte 682	4.41588936913767	1.91325779463822	0.786909873021536	1.95511117724149	0.906834627199927	1.11821673806895	0.904880364750079	1.67614364289058	1.95430429238438	4.96602725855798	1.13864813479677	1.18344022689358	1.15487212790397	1.12607692372439	1.79659253376462	2.60331908765927	4.66175383726771	3.81794117975826
Analyte 686	0.163060531340558	0.148499812656357	0.0851666979373303	0.109128022147161	0.0998007821237595	0.101515282311855	0.107787670470039	0.163503101524348	0.133301483371708	0.201620460506295	0.097705500172892	0.122349269759136	0.0873491591657216	0.0940576974533431	0.155521555563935	0.163455364794606	0.110814792565347	0.0805884112889671
Analyte 688	29.7783127845155	22.8951708787862	15.3636443743683	19.3992961042547	16.7832211534105	16.3486191187013	15.9722977049234	24.674510579289	21.0483973658707	15.3857175515457	18.1549984633729	27.2094585675818	18.2838424516139	18.4545015951041	25.4848215144204	31.5636704395013	19.3853212983968	14.3345347452696
Analyte 689	1.53208820676947	0.493886104734936	0.265663385509982	0.334768602860141	0.486401758039639	0.251894308947797	0.260913233620873	0.408006820431138	0.584038133567979	0.296247491809111	0.263593972454671	0.344359853257699	0.164784445273265	0.261352099107834	0.449002824719863	0.398723624023466	0.27105153125958	0.28422129985558
Analyte 693	8.32178428625504	2.30349178743171	0.84906393736304	1.77361219426654	0.956326035754633	2.11156908511397	0.879847245234365	2.50297014134149	1.76065039114111	1.01232497543659	1.59147761553239	1.67375064443934	0.862759427275323	1.39597030696844	1.98464457244054	2.38776373737813	1.37026479095602	0.85821204714958
Analyte 696	3.34802173585858	1.01180672473033	0.406703911238849	0.759768242011465	0.672635223277709	0.579853492857642	0.464309650025049	1.13570385201599	0.792725442036872	0.640860390306532	0.725810843888308	1.43511689834332	0.737223631017292	1.09390925337402	0.972693230734949	1.05382315728449	0.771052848242625	0.457792286508634
Analyte 698	40.7687235777698	6.72447980453163	3.29495091546147	3.59832758130773	6.05355026209421	3.92623971515315	4.94635676391607	6.11931727389779	4.03545222698588	3.70032011974559	4.86937684026351	6.34978473328773	4.04912358410271	4.12430401346223	7.54733926280137	15.8240002751634	4.4430276576179	3.56830377462634
Analyte 700	14.6741602143362	2.6983429546054	3.42943865189861	3.95620112726552	3.81597248390765	3.69538342385228	4.10301517428806	5.93424790364164	2.47364273169014	2.94572091580281	4.15461478804924	4.99176850242127	4.04232111211273	3.33186171588511	5.86783412396786	3.62606724023581	4.10353164049485	1.86984832515631
Analyte 701	12.3309539904958	9.96049208490474	1.6343376416364	2.32514638550382	3.46695753336315	2.09185824708721	1.82290591013895	2.58185347325624	3.60885494847965	3.18929161772542	3.07530025404231	6.27856134044918	3.64509356783145	1.84121759609231	3.06951310859679	13.0497590775971	2.40176463633954	1.76587845696041
Analyte 702	1.18879568315956	0.543478983373862	0.330284932036779	0.297154339838063	0.355056344028348	0.165794270360279	0.375288006052553	0.587429181481215	0.533590912934404	0.395973600072885	0.596150962488675	0.505185415407768	0.403881211276123	0.347062248293232	0.619520928420712	0.480407339502993	0.428247899919081	0.298910382005764
Analyte 703	0.861077398900928	0.452217106726365	0.246267447801747	0.227653307409981	0.252068907483075	0.284588345002979	0.210858599238737	0.307640637595565	0.474421257085459	0.296892457670127	0.263999931841771	0.819138626434741	0.139796394414416	0.239025142173328	0.4246675973876	0.64942165365271	0.264658068750565	0.18072565691544
Analyte 705	29.6914639993338	16.5409791803454	13.9497172855471	17.6302205494772	17.7032550510855	13.9466349435832	16.9778918469861	26.7120361280758	24.2549136988684	20.2200824638457	17.9684083731294	25.7692378582898	16.022053277863	37.4582192212896	50.5576098927289	25.3164517977137	18.2071751219797	11.1132044538092
Analyte 706	0.105177364856194	0.21900501290603	0.18996431045204	0.448684277420984	0.391582732246735	0.218902975551173	0.208128141769381	0.346234724307433	0.301992767636886	0.238549796714726	0.212430119140613	0.288494788890975	0.175512468380018	0.436934599882712	0.260529534055716	0.53753718197999	0.195250954856204	0.137571705625471
Analyte 707	1.2635797668369	0.291166745521212	0.202991340781607	0.275824206195151	0.219342335183497	0.267289514242849	0.240540978311176	0.403367356479029	0.307593337691724	0.240718797726656	0.227285032780173	0.288159281807892	0.252548783919045	0.201667086076064	0.398801203170171	0.397522721786701	0.238893937716399	0.134884829104273
Analyte 709	35.8659759354831	6.96459906083531	3.61135504569758	4.19966017108604	3.37719513533955	3.58025158227721	3.59600139283477	5.92051817207836	6.50616127812514	6.72856087512785	4.69021217510573	5.86847525840979	4.54743028164919	11.2198713033029	6.56689308895135	7.79690788284109	6.02088639925538	3.28109924540311
Analyte 711	0.653385793937933	0.895912540905256	0.45177200554065	0.725393847185904	0.680828036574157	0.47122159210748	0.529755748118354	1.06586353605708	0.991892618260424	0.613258865726054	0.608554872550619	0.755215653176815	0.522081584324465	1.61329388564558	0.892380027168443	1.21460064333353	1.17490229648811	0.54963505764674
Analyte 712	0.102621530437479	0.125683027622865	0.081367818795755	0.201437025852847	0.08540518795649	0.090078011017469	0.0800284234512316	0.214413923909105	0.261323181843377	0.106445061299265	0.106426392827767	0.102673762781564	0.0908065828756094	0.0824771732564408	0.155233105006738	0.144335308408838	0.105070800811706	0.0665428535549199
Analyte 716	7.36666951811274	4.92441715193973	3.22635105099645	2.94703518811416	2.67721649317736	2.16385879667565	3.15322872486518	3.73612219334396	3.35254456874498	2.23476275102653	3.19130185779825	4.20862517007503	4.23661632088266	4.1614966773934	4.55563133524397	4.96216167271956	2.7232333870559	2.48295028942996
Analyte 723	9.61581108456284	7.26040961661405	10.1507750176418	5.76870043425224	7.06977804825426	3.81603737050686	4.06848698980042	7.48250035425429	7.53218776735728	4.40643133768324	4.60459329769142	12.5842373729618	3.9248389077813	4.26152187299994	8.26789292708249	8.66025097567606	4.2552831748384	3.37548076486662
Analyte 724	0.203928802422214	0.485791873540579	0.295731872979719	0.480415075710349	0.360962200154979	0.312372946276748	0.325172183909185	0.335957204722864	0.428943455864134	0.350900184281905	0.714803239491183	0.476498295188009	0.337752768676886	0.277186967960158	0.504629141898307	0.592149262414865	0.362273846997341	0.219191494188224
Analyte 725	3.24937330286595	2.05029045846936	0.397949312590322	0.561181293005137	0.437283519133892	0.605069565161293	0.389592703006187	0.457180083636491	2.01337029562216	0.611459386056209	0.528023692160808	0.780706605338092	1.55897094359634	0.538321939868575	0.786968650607303	0.879418258846399	1.15337666541381	0.567708948452921
Analyte 726	4.43259662675464	3.60627876072391	1.86646976051649	2.6257956638222	0.768660644129176	1.09768258043274	0.658560798705963	1.16988136748551	1.06771600286824	0.577039885912743	0.903921315631251	1.41498441027199	0.59757873606162	0.799540080497109	1.3592730209783	1.15172044493936	0.67291539242148	0.528775135954467
Analyte 728	0.0722325521922668	0.525590444664649	0.219137827829618	0.24302222297497	0.636838828741923	0.255291023604752	0.20933300742887	0.467441892814242	0.434553388712454	0.361912440319061	0.282165729098522	0.583218739980193	0.235216618750631	0.255911667480692	0.620941422682071	0.775607795495722	0.294083979663896	0.213931059824057
Analyte 731	66.0810643321688	34.7606188563422	23.9844999855737	8.77625149988932	33.6802268971706	11.256155275878	8.28697216704639	12.8461203086817	38.5411618867348	27.878226468918	12.9966040136023	18.9556234852225	14.2122464810348	23.5289023820024	44.3984869431918	16.4382984179758	18.0129373613509	21.8414001555255
Analyte 733	30.5226287736606	19.4361790385738	4.09898721444138	19.0397628220263	14.8252049589034	7.50194389512666	8.73769229006885	7.43834378780905	19.3683360554095	15.0179731528155	6.99328691361358	9.54458371049862	15.3270836522606	13.1478436608091	21.5836689885601	9.5513310189701	11.8438249661211	0.954639566892157
Analyte 735	26.3778330148041	13.6991477034281	8.94104267682253	12.1503237393152	5.03489536771792	4.80263460087223	11.0160495825343	5.11063018500964	17.614568783263	10.9487450138788	5.47028041667114	4.9259414692666	3.89296822114026	9.78920081064161	17.6563033873871	7.24920432433718	9.74031732769262	2.51881555519353
Analyte 737	6.74255186738267	0.890782264807958	0.80560676049041	3.33921575735871	0.776589711239448	0.955823177891683	2.71268851565225	1.26684304032845	2.24239423395386	2.57176934234378	1.11150576542449	1.38567252676533	0.590084728837192	2.38296144149949	2.43273369851808	2.32483416242532	1.99812285404718	0.656019985881214
Analyte 738	1.0319770940151	0.25644411998158	0.590561783716685	0.405044301425925	0.239762908752025	0.310721760013419	0.230135126015947	0.403890707573115	0.317405793356881	0.245209350315314	0.61737347813582	0.720780468774629	0.248210792728771	0.220651832347851	0.359694995062848	0.301302440611958	0.250381741537098	0.178360295238353
Analyte 740	2.05142541765746	1.16796483746622	0.530201609733333	1.55893456295732	0.628093661518773	0.581481092509726	0.81277851047107	1.31469945594051	0.875725335786349	0.895114925903064	0.96011563121795	0.864704887520937	0.687885414438082	0.263962651245546	0.269970860939402	1.18466099255276	0.620133188370784	0.518677543056238
Analyte 742	0.358901173020227	0.572924907830189	0.314908417234915	0.425364874803256	0.39589042791966	0.371957706064438	0.392685876278892	0.598576819521028	0.54759575242279	0.364303078848507	0.415537252997934	0.510130036553411	0.392322334427444	0.367247162652563	0.597024284181848	0.697060581241249	0.395208613242848	0.322928790510756
Analyte 743	2.80367739625554	3.50507767041544	1.50056673554937	4.39274100078673	6.8554458331884	2.92437693948455	3.00767848506175	2.1807964320566	2.32440963978741	1.94930861120732	5.43338528498642	1.7070630450836	2.61886783277102	1.3455357399201	2.34827156067866	4.36856476489392	7.78559160242511	1.80211278055031
Analyte 744	0.190020532722838	0.260024992705125	0.0567050936039589	0.0645238120486316	0.212365655145238	0.102775110763606	0.0363931991735876	0.0594256644018489	0.124904936103718	0.104011102963681	0.170857927854459	0.058057873505625	0.0716536159219395	0.0549656299300451	0.123126724178747	0.0278719851812108	0.0425805097266337	0.0272302968230425
Analyte 745	2.54440391302172	0.996517966699077	0.191072307511006	0.387450673784877	0.321926998170258	0.339098020968432	1.25691786353519	0.446027873023585	0.437083899836692	0.317038034435069	0.625219963720455	0.535505540460305	0.290035038329599	0.331983433658173	0.505752050826966	0.561617056822058	0.381680358823436	0.249725054407065
Analyte 748	21.5366546864674	18.1613557136116	5.79577183263917	13.3498643581133	9.91450713420537	7.27998837446967	9.64647288194787	16.6509575425458	15.9233339676608	6.90755260343127	6.65340777932161	28.5076338331243	9.40239239479862	6.0871729770775	15.1800958810803	39.751223061002	11.8137098050139	7.04725049214477
Analyte 751	1.93555752672391	20.499395663421	57.1989582891853	67.6046550086417	70.6253718249834	49.9574075970555	14.3778837565337	18.0564436196852	26.9520601570268	16.6520922563475	14.7871950025372	16.3682227308908	32.264104887063	9.19946283049358	84.444744223534	16.9627371530705	15.6991693264104	11.7195667697404
Analyte 753	0.313852746961595	9.81168292713152	5.96546133830628	4.58940410908463	4.44510743380301	3.70559676509744	5.99030934934122	17.6818219936604	7.46025095108694	6.04517328371018	5.76848555904464	23.2819394991466	4.0599142927788	3.12546637164265	8.32995460469411	30.8792100118057	4.87170490026808	9.83023947206715
Analyte 754	61.9309599013303	0.241722659197649	0.0362741711808725	0.513621563233126	0.0366345344559487	0.972326149353244	0.461262079580218	1.14727891321324	0.0502814273549347	0.0321825267483015	0.0711961753302951	0.232293909307852	0.683243204676784	0.345272235495048	0.429791063061364	0.202785712428573	0.130446804752474	0.210757906278122
Analyte 755	975.170494194477	4.10844868053245	1.11898381770786	7.64574546808269	2.02156243978712	39.996040481266	7.01829150691581	19.1550670165094	1.80374082467454	3.46026774930814	1.79926903567998	4.70069267015645	11.9518199184774	5.86120209434434	6.20862745856119	12.1018505482404	2.51345489966682	3.96908231475084
Analyte 757	1.8262286817307	6.97271755753578	3.16798755469148	4.99831365178648	4.27993061362293	4.55656565343424	4.66017438360926	6.18157065481597	4.85079360783868	5.6348500932707	4.05053521767108	9.89412346784975	5.18180406203982	6.84786194315634	8.47717014152564	10.6053575693627	8.25974290180348	3.69903614490618
Analyte 758	133.292649625008	0.467967355386775	0.092620495752449	0.763069570152052	0.1953838274844	4.57460780445091	0.873466642880053	2.36498222427239	0.0832243693882616	0.678108413755903	0.185440144754265	0.526511784195699	1.22176835778995	0.644617247227384	0.726655018044424	1.17133507427135	0.211551796332128	0.397263079304298
Analyte 761	26.2056400931129	14.6099187970993	6.96313124054739	3.34330907388944	17.988148558447	10.4978702368336	10.3579520431318	21.2482285200161	3.35851145423746	9.03245406370513	9.46285926541518	12.9831752894426	5.06673826408437	11.704763303814	15.5157758235622	14.8112556721104	4.92414794116548	7.44994440989037
Analyte 763	0.0010881239210913	0.29792002760411	0.0487376788740545	0.0491627847177572	0.0290187449534097	0.0751911683997611	0.0217356625881591	0.0763460646047447	0.0576340987183461	0.207543514528693	0.0345205712818518	0.0309393234963633	0.0764029722529556	0.0313779818001469	0.0545868503767012	0.0442856557171938	0.0498846855028057	0.0786218500746617
Analyte 764	0.079957099663127	2.0646894236713	0.291226684599245	0.357811141709562	0.236510807894035	0.50483031860664	0.163164557568299	0.536282825633912	0.477835221940629	1.28712786578075	0.331059197165144	0.248327654683672	0.547915177991316	0.231285516116659	0.436448063051428	0.447608406164917	0.37188910064163	0.477544609221725
Analyte 765	0.0227070924026933	0.246604372556976	0.0554351645792455	0.0400517935581196	0.0224888889495602	0.0316101216881286	0.0294472523910073	0.0313258033135118	0.0006686641449283	0.128232480313814	0.019540798361183	0.0326137537652019	0.103728025090027	0.0238265977335093	0.0684785672282256	0.0142112663874481	0.0900437889373202	0.0602226750746456
Analyte 766	1.05592896627322	1.40067198176049	0.208349631683869	0.221419506856283	0.16494889243074	0.221965898491827	0.110385580791971	0.298238610690458	0.256899116046114	0.684222588426266	0.231487747886345	0.192247301206679	0.432238480342672	0.139563987609987	0.29862155017209	0.232423423885073	0.274422093149922	0.277089210202666
Analyte 767	2.19164705818864	0.207589975479059	0.168203511543879	0.224281813593195	0.196606822310036	0.347617418681897	0.240045698699594	0.372811933137206	0.285842705268688	0.188797872024154	0.16149142876319	0.310202710619369	0.213838654664035	0.197286309693991	0.398162043450099	0.402801355335814	0.184550756129422	0.165366774379341
Analyte 769	0.0010881239210913	0.114909858603036	0.0112721753003119	0.0112647882341797	0.0042153869392984	0.0239923262503956	0.001764914082879	0.0153709335253942	0.0097364189044139	0.0628414684633814	0.0149072745288472	0.0061046422451365	0.0269276229280343	0.0077406052461436	0.0181221982822259	0.0174161931938434	0.0094722198659645	0.0216484814000827
Analyte 770	0.0010881239210913	0.23907314635208	0.02533808253921	0.0213416391391923	0.0129571906414859	0.0272523032062749	0.004097711020807	0.031664895083547	0.0059724285029142	0.0953404432189875	0.0178667823066197	0.0050176224213881	0.0369860303582177	0.0077996490887484	0.0153647490928037	0.007154801157716	0.0302433442998396	0.0268599816344858
Analyte 771	0.0010881239210913	0.872319221729	0.999002003842744	0.335345981440362	0.54605727302352	0.209609419759542	0.435275688718018	0.571223223848256	0.347371757197004	0.483983180992598	1.10763149580048	0.599487685265643	0.311606215346547	0.369289976136622	1.16085561605272	0.512738633611432	0.304476706832553	0.415420892239989
Analyte 772	0.0010881239210913	0.0934393003881827	0.0023340000944197	0.0029365019300742	0.0035340992641011	0.0125650204946902	0.0004952372109921	0.0034655323689849	0.0062523853925593	0.070298033099419	0.0025353542385958	0.0006542988749322	0.0219003278419591	0.0034172804447801	0.0044889892881884	0.0009180384978675	0.0005303920239182	0.014964404756435
Analyte 773	0.0010881239210913	1.28439501720495	1.11133918923772	0.630596269704073	0.738431413651983	0.63579896951897	1.01969956275908	1.07058017733848	0.821319034434451	0.683734254969311	0.608160501817298	0.940014956959265	0.580088543943827	1.20012794014382	1.34483681915215	0.958052829201945	0.494739927925868	0.380339698286565
Analyte 775	0.24287852315931	1.17336778039878	0.620861351689989	0.936879777682126	1.10066199393526	0.681636068680028	1.05237806517962	2.53396296604681	1.15475498678967	1.29904151292894	0.986600034033078	1.48178968091987	2.84718365445778	2.2590158481449	1.25775232529185	1.67052077148605	1.30038140776093	1.02432682614386
Analyte 782	0.386477864141497	0.226038690435889	0.0066621721022507	0.0018467956671292	0.0068697573240997	0.0257320120389955	0.0103924758604878	0.0070162245925896	0.0307633261414596	0.0499617833777309	0.0186126364386424	0.0709269366262984	0.0880367456810478	0.0069740853238149	0.0068584677009517	0.0907573051433906	0.0478622093618359	0.0656037213653491
Analyte 783	0.356024088240816	3.74308571076593	3.00855486567218	3.62629249870986	3.14174738395996	1.66403858322903	3.44763916953739	14.8018356752451	3.12967302019661	3.1306999748976	2.39831328207951	4.35420396448383	3.16744396458761	2.77097561653645	4.94779070244675	3.28804693179431	3.40738168911882	2.29933102791502
Analyte 784	0.313849688600364	0.230806738905975	0.182054766246639	0.249708292449674	0.224677977060733	0.3955201583681	0.220360788621771	0.519895712942964	0.327137713218107	0.22125940471223	0.191110914966204	0.327128588412783	0.202356746075679	0.227904534986493	0.44482753341718	0.449929410860812	0.176704484069031	0.166384020396948
Analyte 786	10.9321051578914	5.83993753757773	4.63739958793869	6.22640863465165	5.5567314641522	7.3142609360815	6.16168980304099	11.0225190278499	9.8971058925757	5.29741855256422	6.88609314260111	9.04143777803562	4.63428145202366	5.04196619483758	8.65809335453866	17.7081801029039	4.90984126207887	3.92390894941468
Analyte 787	0.0010881239210913	0.408491965491875	0.28512252150244	0.538975557051967	0.41234031343223	0.47307696872425	0.39438955875781	0.997357721696651	1.44772590794631	0.374507998880163	0.398819908365956	0.540673246694976	0.360828903331687	0.403995150534619	0.635218123694381	1.21405227076572	0.3480645463561	0.318926344618029
Analyte 788	0.0010881239210913	0.214535115803641	0.166461169970525	0.243471670499417	0.220900446063872	0.143050994298563	0.243683303436698	0.193671413091277	0.261391864420893	0.163050643447826	0.0707996506232437	0.292146258922527	0.201914615395713	0.189460153720398	0.412078408939119	0.177772152687427	0.189032898995681	0.150411655101374
Analyte 789	0.0339913695825097	1.32943707094493	0.974892135210865	1.14130864451647	1.18620815328652	0.800930080776343	2.51847925702306	0.921956437992444	0.939011357640781	0.996902733400176	0.640610035529931	1.51196959484834	1.12696983622647	1.19789589733507	2.05859139335673	1.15080378710304	1.26487343368964	0.626114250993511
Analyte 790	0.0010881239210913	0.0759343399096959	0.160316429532322	0.172630099345313	0.105384542292184	0.0886829406647265	0.100355882196724	0.136578934904873	0.202048659376107	0.112161976768218	0.0462959903640858	0.157254127859964	0.0717450585312069	0.0917779422648058	0.125334603165451	0.161547689495002	0.0818327579123412	0.0758577936586705
Analyte 793	24.0216674881273	14.1874442747339	13.321455825251	8.53597923478021	21.1542639533859	10.4070059210469	15.4039486173374	18.5937205503324	21.6419207999883	16.4193147147099	13.726087494687	11.9340600153973	10.673242922223	7.83579313335423	20.2690424961939	15.6458593488774	15.4639808684335	13.2586273094131
Analyte 794	4.35899864312675	2.71994553839048	1.41141795773895	2.11653509935963	4.69985613491917	1.27706727931582	2.00562599589261	1.96067288091948	12.179159634525	4.17170270154531	1.93246383346815	13.4044362396404	2.4026664578817	1.81200837721199	15.4166401394133	6.08550552076905	2.31131588608205	2.6124022215755
Analyte 796	0.0736679977594022	0.13949902068982	0.08975915506246	0.134362342586214	0.113732859627424	0.0817441570950724	0.102253230188069	0.11279852227933	0.283716474482321	0.0919228907204067	0.104182400566874	0.186997909447733	0.089943448041221	0.115746585527721	0.174808680508598	0.235790016652503	0.108999188307447	0.0863129236653569
Analyte 799	6.07799570221698	5.91293301651879	1.34149492163977	1.46497630539858	0.951531252936137	1.15520712249406	0.609553408994139	1.77710748971319	0.995022620985958	4.10286231347593	1.38479955552234	0.185626692689557	1.40326106651668	1.02002878961899	2.25315819159378	0.856676825081127	1.82495058734759	1.89748584671513
Analyte 801	0.0244928160703901	0.200982508488774	0.113530358365358	0.545544584122863	0.253347888442884	0.208225361665441	0.245180379811567	0.27377157185302	0.44202501257865	0.229911206220111	0.307253867211211	0.317250804014224	0.209830652987219	0.214640468547933	0.278805910736336	0.621159380065022	0.246503789659079	0.19993517100631
Analyte 802	0.0010881239210913	0.251336808614017	0.174880606572032	0.219574561316851	0.251658474522009	0.278423619740724	0.279694485980831	0.49144187689271	0.6988833797838	0.394431121840171	0.199333545931963	0.260119775979936	0.156842428070934	0.192290392552749	0.943356204891311	0.50036765938949	0.290614014099068	0.214286738304531
Analyte 805	0.0892531970801249	0.468633468672398	0.417310597374699	0.573569251138616	0.506296783006484	0.244765234633085	0.535797310808172	0.665399707746288	1.42849198529379	0.344685638165403	0.417727390960438	0.610884648917928	0.346484583851171	0.310831511736926	0.573549379185105	1.19023036712654	0.349045969575719	0.290289700887575
Analyte 806	0.773178482492492	0.1943270129639	0.618483068443588	1.47217301383173	0.429840746501923	0.791652459754298	0.471502483422803	1.00776111506831	0.985447344692342	0.408934372783032	0.82945354849921	0.960900250405963	0.386003325835257	0.492877502612009	2.16541855502532	2.45553334912192	0.428447431855588	0.482773341176136
Analyte 808	1.6815982698259	2.84502786394654	3.54011142044589	2.96054183370072	2.2645143769607	2.07489778402159	2.85138679337251	4.91717728081954	10.8705627247739	2.3574754193739	2.03552623262715	3.41577629710848	1.86901273226649	3.40298111514354	5.0882312502718	8.14114710093494	2.14148398182728	2.5071347924745
Analyte 810	0.960299912175244	0.537048943650161	0.813096670202231	0.430842327961843	0.460531968162383	1.38299913820024	0.437253416176844	1.71148563129404	1.31507310157759	1.22938275121107	0.46737398238272	0.710888543184316	0.406377893174341	0.42820026358222	2.49571519850256	0.996529465217153	0.398010141799724	0.54075875194602
Analyte 811	0.275736954252023	0.124310562802491	0.162078000531667	0.156774821805907	0.14398845388402	0.162481877483199	0.129282799379477	0.20994833546531	0.232947598585352	0.277053840499631	0.256688372923535	0.198488618200504	0.105702341555611	0.121415740159909	0.233166436958868	0.315335658272321	0.114650226634243	0.114631758798789
Analyte 815	0.240552726181002	0.407072809339591	0.127773627375107	0.0939990382184926	0.130683124912818	0.128406715416798	0.0457505441611321	0.0161886018236853	0.0776965193263283	0.28601496882206	0.116094146031436	0.0912483084984335	0.167405037499353	0.0849476943486979	0.0847027246812853	0.330529880789266	0.0563916252206618	0.0849718222575154
Analyte 819	18.2042350981126	1.06907710855076	3.53941151732426	9.50609360389365	3.88688158116223	7.46467204178537	4.27745966107768	2.74908752247816	10.0126601659592	2.64312202821007	4.03551836547168	5.49313960414415	4.88314344359458	3.92238074716006	5.95770197849891	10.8157080834898	4.68888974893983	2.03860826527184
Analyte 820	5.26593441823652	0.797903439093099	0.370276445059906	0.834188261048235	0.438292314247898	1.17081178079034	0.683598363138428	2.18237191988451	1.11496589931049	1.57050001500848	0.359402863391469	0.709711277304317	0.639542796351665	1.11949258093158	0.88152233704779	1.02350868946549	0.426426879876984	0.353333217729279
Analyte 821	13.1098269678393	7.34064660813816	7.10824419695151	17.8655192062942	8.2063085653389	2.91787256950765	8.35353865673346	15.8231696405818	10.0866092604553	12.7059485524604	7.02172102913598	18.4132602796435	9.45861997988526	11.1270223128586	8.09439018437804	11.0966705043578	10.4946182089024	13.9328781404238
Analyte 828	1.97387114918304	0.239539539512725	0.284919316847774	0.27359951073698	0.239751098910795	0.371971169788021	0.133747856451428	0.242142280458904	0.524561275172244	0.419884551160882	0.0122576518642648	0.268085923250195	0.0533114951226727	0.293160373739226	0.280415509498234	0.344512375528936	0.101511864979239	0.429983936186451
Analyte 836	5.94224163525407	0.992820568024659	0.849560556567947	0.852876634577263	0.939561084879447	0.827801406569308	1.01013235596627	1.45306343662172	1.19061196716242	0.721854658280791	0.812844803461848	1.11798522868831	0.949681375194415	0.649619346924758	2.71311437381024	1.93076320892055	0.971769511516068	0.682797339671903
Analyte 838	0.475292841197856	0.34757830305103	0.178119432293361	0.209415821330753	0.231091938073826	0.0438493504297275	0.216385136856349	0.560221335509732	0.219502245971447	0.0480842314804761	0.418555560171561	0.516852100194996	0.254193788686855	0.20245659610717	0.312624276200658	0.134992593607679	0.27200448820256	0.132837939975442
Analyte 846	1.54373565067855	8.99439894152484	6.02280107907079	6.2377365221597	6.83865355874652	3.47910539788084	7.63426729118388	6.73265773798515	6.7732066195727	4.40756571309566	14.3751536665705	7.8557773908994	7.29658514359844	3.97138154770484	9.59330338191061	4.8868513499625	6.92073865973719	5.61749921726609
Analyte 848	17.6789333783657	30.1382022256739	7.63174911919921	9.55436466407883	24.9497396677557	9.82938933179611	11.5365195134904	13.9897003900804	15.7593674506823	10.3110606631813	27.6010960218984	12.9702338171545	7.49643552094018	9.52334010843136	41.3091691882581	22.6732345595588	10.5413509534527	6.18776947847633
Analyte 851	0.489775747470261	4.37468908162719	2.5343677923627	4.12388992582384	3.7685693116868	1.71577476627312	3.64765281366185	4.64554253313077	3.12531305657205	1.93303390060866	3.16493757663462	4.36315732697565	3.69685870939041	2.28661945793844	3.95436601238581	3.86271665389578	3.93202854532371	2.77270836821951
Analyte 854	0.173931343432782	1.11259432404654	0.487890455922094	1.14308607434963	0.894469944721826	0.181090179884902	0.595681185208238	0.960851126612058	0.734884729698039	0.327812272376096	0.892196987313816	0.587684265976569	0.564206458211381	0.527945696612996	0.663310114398558	0.691247702658105	0.725075920254899	0.912242931162523
Analyte 855	2.01579203296106	5.98050624088408	3.46046979645088	3.3532680439847	3.40385909341101	0.475761034830888	3.52872953281681	5.73015317019929	2.69189296668258	4.3202632362911	4.91343032892165	4.05895578066066	3.15263567490282	2.98971689476134	5.78789746720293	5.63146230196639	4.24581225110377	2.50599223593786
Analyte 857	0.117445005990077	2.3043257310984	1.52658209361163	1.95507799977536	2.94139671967449	0.442816188621695	1.83900976470555	2.59226396770931	1.9830083291004	1.31912966523481	2.27733594496221	1.75139762010321	1.51318516439203	1.3716316180665	2.70306306660246	3.67845217062585	1.50572811501158	1.4475679426786
Analyte 858	0.0174490074416032	0.39992388686313	0.180358010590012	0.255482417606634	0.212807691440198	0.240213756093325	0.186520900837125	0.371762761306115	0.0868050320310423	0.216095995749842	0.264085399187448	0.28977540913586	0.168604934232642	0.201766111155408	0.266571639723592	0.341864704112016	0.254244688890087	0.160393221666873
Analyte 860	0.0010881239210913	0.238654788380097	0.220498788579441	0.281316655247734	0.258364340755559	0.142407404580513	0.242169588458936	0.409547413762539	0.248158471600087	0.191187243156451	0.318003729572923	0.32133975404082	0.169722528850994	0.244092779152806	0.425521334476182	0.533123307416113	0.217681741374838	0.20253369488487
Analyte 861	0.0858632597603353	0.480424319634301	0.357690778271794	0.441451867643635	0.714629871165526	0.311474404179309	0.289256955675909	0.609422294367847	0.651973998847819	0.445938553391329	0.534001963393482	0.382593206771768	0.374793257879557	0.272777776559978	0.689519297466121	0.881560644892183	0.323444865869299	0.271412875243323
Analyte 874	1.00768813066007	0.319083946894914	0.153997373718466	0.256094850745392	0.174934822576137	0.239337124732361	0.210192416220584	0.380131447845836	0.704548271528524	0.324985991749152	0.169131363659676	0.40471436306989	0.208231256129942	0.291344105860811	0.492206407242936	0.401998754803101	0.15482328829495	0.179906305014211
Analyte 876	1.24039000030679	0.533649935890099	0.347710452431032	0.760699252730957	0.377074419614665	0.806628895213306	0.469766230296631	1.01529809958933	2.45800256389895	0.758883968449371	0.529746018863424	1.0848681013563	0.325888528354476	0.305649199329608	0.847600062108428	0.597762537587309	0.325383529442934	0.495429803919285
Analyte 883	0.0010881239210913	0.0038126312273309	0.0035331778372072	0.0016506569202288	0.0005053454563356	0.0004839651824928	0.008242391949221	0.0007932636346297	0.0006686641449283	0.0005112590124572	0.0072716028726877	0.0006542988749322	0.001782487093826	0.0016337984020228	0.0027048886663588	6.05780069716144	0.0124100127998332	0.0017815857223071
Analyte 884	0.564181985012001	0.415723119963364	0.241424948191871	0.53772785867199	0.304054761219164	0.713456518907987	0.274607358426798	0.553477330595587	1.09443289414706	0.583518786353918	0.113241685255146	0.520908703943962	0.207808489216273	0.372387020739543	0.65348529205303	0.526592251917406	0.235898016370541	0.30674007535861
Analyte 887	0.0010881239210913	0.197572693752339	0.0937487208269614	0.188851971704903	0.11390948278954	0.12537957609533	0.171367038827002	0.27415387582201	0.183595877038415	0.195323557973931	0.148571235731868	0.161938713602225	0.107358283545041	0.187055825969767	0.202847181624671	0.240263271127147	0.155195823780522	0.0944251207592618
Analyte 890	0.166820854922492	0.167838883909473	0.0966680733078106	0.155281508136894	0.0903392086639521	0.122541473303177	0.101831302117515	0.233834590542437	0.135361551539605	0.135155005778781	0.0937325576849938	0.15928241331554	0.0941081229510412	0.116015245782924	0.136634667650812	0.281745352430395	0.130712432701667	0.0749825544539364
Analyte 891	0.0010881239210913	0.0217392151911514	0.0155658660220637	0.0306380332098139	0.030847514656274	0.0419073573815924	0.0130858434479831	0.0392240581752972	0.0376135618481373	0.0423451037302845	0.0070085156998828	0.0196257625767915	0.0113789182558288	0.0287838594652385	0.043244391371775	0.0555325483578587	0.008538947111079	0.0228680266311397
Analyte 892	0.552829843441299	0.284661397841599	0.120654797341877	0.262804978110398	0.171826576383789	0.262749083202562	0.196230731553877	0.350864184260867	0.294376730571232	0.199851141510293	0.214822658830696	0.385833532084326	0.177195691688032	0.171269705935818	0.392893997064283	0.424909489324241	0.145566961241897	0.149639667110069
Analyte 893	0.3501898760131	0.0322277838266235	0.0199499475705069	0.0253015072131906	0.0248976954300073	0.0227179417615622	0.0257388137389682	0.0436818381751985	0.0321308209186654	0.0379943930940003	0.026269033507916	0.0337842660869379	0.0231242322565765	0.0148927937981934	0.0780418830606562	0.160044778028097	0.0407373585281762	0.0196871716945068
Analyte 922	1.65152809528094	0.869075085826388	0.814660336649228	0.914333452298845	1.1185943067702	0.0004839651824928	1.02515693633448	0.68825884887858	1.28247370812221	0.0005112590124572	1.57452720420645	1.77790519174247	1.83194054092048	0.683602634667599	2.55306940249891	0.0009180384978675	1.18637173375325	0.737560974901309
Analyte 937	0.0072508751713655	0.913538598074967	0.580173297943089	0.839245535883813	0.375300571258763	0.230556247027331	0.336567639021842	1.05972127327527	0.224053349446932	0.426287685141943	0.720582822169979	0.52910720346418	0.420193868120043	0.419360348544724	0.656075228602346	1.44878547926168	0.367415323632185	0.511574300525679
Analyte 948	0.570488978114935	1.44144581368007	0.85600009094113	1.09553453457216	0.98774981461173	0.918927605516923	1.05883237986004	1.55291002846892	1.26667171075769	0.947880968486805	1.13630057298941	1.17403177328383	0.929159663490793	0.884646114613078	1.6660215391801	1.80523006832226	0.911957235421118	0.712159207681166
Analyte 952	74.1258147484733	5.58704651849691	13.5069556625012	11.7869853588603	14.157374464285	27.3361402311875	12.459039128912	2.99112861996304	22.744176597389	3.81494227380281	7.62731548651282	3.6986233605587	2.77818825014651	3.43345369837313	4.43915659656836	13.3689060981268	14.0931367702994	10.5193054984183
Analyte 955	0.0121559111720263	0.0692981862375162	0.0078721298936061	0.043972803793118	0.0190838153141885	0.0884729715636124	0.0227433415129208	0.122958607316551	0.0962636295955576	0.0139745337673405	0.0080336036574968	0.0006542988749322	0.015872750859548	0.0282076521360027	0.0319961142728171	0.535007989461214	0.008667268158972	0.0140576081498045
Analyte 957	0.0010881239210913	0.117468369555366	0.0601948170195777	0.0982924096951288	0.0758298457543781	0.0943753805212717	0.129797831373126	0.10742077693254	0.0988407799150583	0.0865260707188959	0.0657875549040882	0.116197506840949	0.107809587287454	0.0806757740615955	0.133781873460012	0.120450297725257	0.0998358569465265	0.070330313877776
Analyte 958	0.0010881239210913	0.0832047285685953	0.0616965283937444	0.0756260121027659	0.0998521091314644	0.123267994964628	0.0909234109089495	0.215841284955016	0.0925755276176437	0.08024405059822	0.0945625581919997	0.100067312323234	0.124218271330457	0.0541738025721551	0.137170837267805	0.208452646207245	0.064716104025936	0.0779069029889027
Analyte 959	5.24156071439399	0.0007250424261514	0.0004287657625807	0.0585833081380167	0.0005053454563356	0.432577966867128	0.190667832597934	0.889015244947041	0.0006686641449283	0.181501027862841	0.0005039266654635	0.0006542988749322	0.0005036669203819	0.293691649433781	0.0007843468378554	0.0499006709055251	0.0005303920239182	0.0003880248876736
Analyte 961	0.0443422520767658	0.0007250424261514	0.0399797377499884	0.0521086963515639	0.0005053454563356	0.0199153651922003	0.0004952372109921	0.112220736390542	0.0258033140047264	0.0005112590124572	0.0005039266654635	0.0006542988749322	0.0005036669203819	0.0317823361868362	0.0007843468378554	0.0009180384978675	0.0005303920239182	0.0003880248876736
Analyte 965	0.0495041973883674	1.4291007867341	0.958681945412146	1.83524978063682	1.17367032482134	1.88312576795009	1.46390068314163	2.45424871046793	1.73537131214661	1.61310147079238	1.06196823805737	1.47382746269251	1.28745111772418	1.49215395505411	1.83378305900602	2.5582197717901	1.05813321554602	1.00237203690214
Analyte 966	0.0010881239210913	0.157577411247339	0.112244503085204	0.200003995610642	0.131438627640461	0.231756128819303	0.176192869192261	0.325372845369727	0.164436574833008	0.134701075974277	0.11065971379558	0.183875073000724	0.150474548021001	0.149986759424429	0.243844344017723	0.339840322018491	0.12656974002828	0.137372849504232
Analyte 968	0.0010881239210913	0.100636310278279	0.0599240106065591	0.134501485351514	0.0653846639378554	0.0758612774464514	0.075018803082824	0.196421775536493	0.102524386822835	0.0775707603714151	0.0658869867348118	0.076417879958767	0.0702220197641082	0.0854451909971614	0.101982489650077	0.123237329482728	0.0645135050258259	0.0453764754316992
Analyte 969	0.109331705055993	0.400437296568791	0.160978078309337	0.285102802668871	0.184863038408406	0.334374230751384	0.341267426279145	0.556824769850632	0.317501145343163	0.329298761255143	0.259383016510416	0.289051100945178	0.372828873065262	0.292907618088802	0.38147202024108	0.462679356272607	0.267746146226641	0.284999111257584
Analyte 974	0.0010881239210913	0.0055221491633834	0.0114709354557032	0.0188246236449334	0.0190405721875271	0.0049083147384425	0.018639934991431	0.0061702581946838	0.0116428552313244	0.0058691474443743	0.0020544014965918	0.0218133633876733	0.0192460389989301	0.0174414877562162	0.0299832220025893	0.0009180384978675	0.0220451862330356	0.0121244881575944
Analyte 975	0.0010881239210913	0.159638058786941	0.0859967422820256	0.158389561210917	0.0868499587735768	0.223676633765868	0.141992650969768	0.226580898172193	0.139104771020346	0.137884659505509	0.0911183056366917	0.132574815767927	0.113993032544743	0.110020609254962	0.163940510304427	0.350209247195336	0.107375028448736	0.0953387111551153
Analyte 976	0.0010881239210913	0.249861592079793	0.133387874701322	0.433164100598454	0.0333491542272983	0.58407268931356	0.121512777549507	1.97079037542218	0.185989878107692	0.0005112590124572	0.0505234843804552	0.0271445693800348	0.0387543314273478	0.435289571371155	0.0569773930362673	0.968268237328871	0.0177999252317176	0.0244075958175279
Analyte 978	0.0200013645016014	0.387461489279144	0.253109670214765	0.38444477625733	0.322294487567165	0.332076424718371	0.313864968880279	0.639519441384136	0.384179361804588	0.312677273288453	0.231235347345314	0.429576583097954	0.292415503688401	0.289714037350138	0.511465736148	0.512525787563597	0.351403370338868	0.281555248221395
Analyte 983	0.384695142555364	1.37853356898395	0.852759616006766	1.38453951803953	0.979332858810534	2.07324510195818	1.2712728517176	2.34526976869357	1.43521772887994	1.19124706848452	0.936929028767903	1.51485667516734	1.52746362126093	1.15115905679962	1.62016355609524	2.91121407686492	1.01977852980875	0.892219896822518
Analyte 985	0.036252404171087	0.039222548884036	0.0004287657625807	0.0005559232092963	0.0028839232623785	0.0015482155974982	0.0004952372109921	0.0007932636346297	0.123316462007293	0.0005112590124572	0.263165897082072	0.0006542988749322	0.0005036669203819	0.0004484350965646	0.0024743939894781	0.375423900396619	0.002364217457376	0.0003880248876736
Analyte 987	0.0010881239210913	0.0007250424261514	0.0015856995463918	0.015866166920228	0.0005053454563356	0.0088107456855179	0.0059712193506406	0.147850565742901	0.0140074595241213	0.0023958218539983	0.01984375819995	0.0029732205005383	0.002702786487202	0.0415094813884837	0.0051728961694574	0.126392263013375	0.0005303920239182	0.0023909100903739
Analyte 988	0.0010881239210913	0.0292137494474426	0.0136008792498956	0.0254977925662993	0.0181167419940279	0.028784863842838	0.0277669784001835	0.0462093173124744	0.0381775206663047	0.0128401280937036	0.0158253494652549	0.0262841554441735	0.0207788651851971	0.0182212749155733	0.009261733751112	0.05343220284645	0.0289060299266371	0.0257401305491997
Analyte 989	0.0605863117122408	0.0106609418516071	0.0004287657625807	0.0005559232092963	0.0005053454563356	0.460730875567858	0.104955827707725	0.629376717335512	0.0082239133167724	0.0182369846438167	0.0344189518618186	0.0006542988749322	0.0462826599003745	0.0519781744534358	0.401506989183629	1.002985914974	0.0285764652773351	0.078188532765589
Analyte 991	0.0010881239210913	0.151711584512676	0.0860241980082699	0.194197934518654	0.103587212447185	0.184030653435302	0.132758016123329	0.292406984183793	0.148783541844708	0.157037620985291	0.120177750146958	0.142303814649595	0.159085615778356	0.148991390463638	0.201976053552739	0.276479599230753	0.114517371520876	0.0996226657472377
Analyte 992	0.0010881239210913	0.108311333794436	0.0482889956104524	0.0836812220635221	0.0507336650359365	0.127032830844466	0.0564158317250992	0.094948946831416	0.0505801308522416	0.156636477588327	0.0170471408684472	0.0320281735410751	0.0162639163321922	0.0603064762039021	0.040398707166321	0.247850548742992	0.0362130874333317	0.0454900433561773
Analyte 993	1.97610840590467	0.932227974722496	0.596919920449177	1.04538503957738	0.823758138931467	1.02779150921282	0.939802284791694	1.59490607836066	1.01036621528029	0.875098738536158	0.655030447063706	0.902476211598927	0.938740788729941	0.860911889305571	1.14520108513352	1.34120666550409	0.714835293606142	0.659872509802816
Analyte 995	0.0010881239210913	0.0260036818895492	0.0294179885263544	0.0514296049603684	0.0437408865244097	0.022423716362277	0.0531372529091974	0.0083785813025105	0.0337845624523173	0.0249758179712425	0.0038287673580693	0.0386853183999031	0.0274894681956389	0.0475915534692541	0.0378355454795507	0.0106993768603098	0.0284807909060811	0.0508040789014604
Analyte 997	0.0010881239210913	0.0289074487974964	0.0174524557228995	0.0342348743823305	0.0159891520492363	0.0289611840790721	0.0260418172171088	0.0397994380498826	0.0204153851229122	0.0214696541824112	0.0117773713994879	0.0186734932932443	0.0117001289118054	0.0196841733710596	0.0248081123539191	0.0169738155968489	0.0121114299656164	0.0184692641508135
Analyte 1003	0.0010881239210913	0.0257895463219817	0.0202015244226195	0.0432691273601663	0.0193987172007744	0.0200509164688623	0.0354965379435029	0.24502185768772	0.03312127510817	0.0080926429838063	0.0420803852821695	0.0617480782453846	0.0458977585207452	0.0228693537163514	0.0601546267274517	0.0784887667590084	0.0466557025094163	0.010201071207887
Analyte 1006	0.0010881239210913	0.703682500374207	0.642298035883739	0.942899967248389	0.863568345829288	0.755399668601589	0.787649260686622	0.582860192314491	0.794916656921997	0.603552730686842	0.279493167405869	0.821058137432962	0.497635691055471	0.719916623077347	0.838223051362744	0.550237528164652	0.701968475789005	0.760088325525395
Analyte 1007	0.0389377432826283	0.675517315357074	0.459662014289799	0.750034953466389	0.525417607520774	0.989243627233559	0.635892765515529	1.03814673459896	0.690303945108204	0.669724618751722	0.381127739423496	0.693011720514442	0.55636227676877	0.567704797811552	0.869131113844837	1.00005954396329	0.52351442824756	0.498561446268734
Analyte 1009	0.0243641821017656	0.239326081196793	0.124465002020278	0.199299819635253	0.140979780057381	0.223042509326586	0.155095372518146	0.276234476244875	0.234156934863402	0.25474627871914	0.110519155616177	0.144700002722605	0.159012416095578	0.161948278084108	0.207191099364525	0.274829763603145	0.105719112324377	0.121546693685512
Analyte 1011	0.0010881239210913	0.0052049246363942	0.0004287657625807	0.0030589559284584	0.0005053454563356	0.0027260690092751	0.0046621911491738	0.077128485630108	0.0112852612743908	0.0005112590124572	0.0126832634514378	0.0006542988749322	0.0017397283467806	0.004622161365319	0.0007843468378554	0.0579874178876578	0.0005303920239182	0.0003880248876736
Analyte 1018	0.0010881239210913	0.0240517216497499	0.0244289609085322	0.042700991313563	0.0302613899635098	0.0234785158252386	0.0249149108575971	0.0279467271068739	0.0261172022873948	0.0228117063051037	0.0228556567563342	0.0212094962233258	0.0164078562634217	0.028465668021218	0.0384256314845005	0.0325891696240445	0.0209438851376362	0.0200100942401765
Analyte 1019	0.0010881239210913	0.0494192238329606	0.0365699648072059	0.0571747196738876	0.0437186062667703	0.0632711968473584	0.0513142163058578	0.100862826695678	0.0609680564868847	0.0535358274912371	0.0378035939265028	0.0548116090949794	0.0405154724368628	0.0522286671841341	0.0776756337309995	0.0725815638507408	0.0434740623966601	0.0464270350518676
Analyte 1020	0.0420926274667112	0.0029608856184284	0.0022796272551885	0.0022840774331074	0.0032985722433446	0.112780176282277	0.0164233180406541	0.124919263591395	0.0072179516814576	0.0005112590124572	0.0063669195161906	0.0023274563720897	0.0120683226809284	0.0039802715740301	0.0852518295709776	0.192203478679298	0.0022411785288365	0.0144296116339975
Analyte 1023	0.178914647465337	0.379842657059075	0.269755890848369	0.737901737194779	0.250153962100867	0.374444859169939	0.592852451693046	0.889307748597579	0.372663233476876	0.355233056122341	0.158076083412469	0.16813941775009	0.62866609648839	0.521069574186827	0.342535943867185	0.535656016893526	0.303294173994854	0.284006625240681
Analyte 1025	0.755647750200573	1.49530310648823	0.885882507515755	1.48709452383161	1.03378237873097	1.61906279727873	1.28151719571806	3.00423536210307	1.40115060059908	1.32614008407537	0.873383174847722	1.18905477516046	1.12078410928599	1.24540364684918	1.61440312557806	2.26247771187043	0.961564812309418	0.927953823537189
Analyte 1027	5.97356034418591	0.184807335426204	0.135528911867577	0.208095681935961	0.109544957113798	0.194263322823612	0.227104365067417	0.338005784653786	0.611862534083076	0.214654838505684	0.1902648105751	0.201843060411918	0.116618230095417	0.206819171699648	0.225643485942873	0.525139284849912	0.115479638996454	0.109508002178077
Analyte 1028	6.171142811293	1.61090350382792	1.00035646409162	1.68038694296832	1.25146947028675	1.74082834788603	1.3473499858559	2.86835476411028	1.65386208014399	1.51842810361604	0.97034924734429	1.38499194536854	1.59210464849846	1.24756342598428	1.65609645486116	2.56621462037826	1.06929985699831	1.03608310955112
Analyte 1029	0.0559074021873236	0.26800559075968	0.15539987048714	0.28404195435547	0.186479825482834	0.278890659490895	0.216255450056812	0.395744267263733	0.256446635907134	0.248211351387678	0.182727397645235	0.219859540389407	0.189715597016488	0.188451177468468	0.251885838137682	0.368445189985326	0.177225021217721	0.174550332222823
Analyte 1030	0.0121000005396571	0.158229366755122	0.0703842462763698	0.118167764494201	0.0934913672845943	0.156684177297871	0.0987914116951366	0.218296017455906	0.119331025726652	0.132895290554518	0.0796498032138051	0.106529809847103	0.0885311208376381	0.0836805039967739	0.129005229722219	0.230445214403273	0.0839678830349561	0.0767491249205206
Analyte 1032	0.0010881239210913	0.224290112951445	0.126732776525629	0.175085069158707	0.137748525076449	0.210126615068488	0.173629575472676	0.244323281133114	0.179755660665338	0.154809569776485	0.0782513840223023	0.144281201851494	0.140932123240385	0.139467736855551	0.210468110046123	0.303029328686941	0.111533999196669	0.114301128666112
Analyte 1033	0.433734665822889	0.803444753110812	0.444895323918004	0.76978818211467	0.58906951182283	0.850592480975362	0.643237013069481	1.00065702007515	0.687522617195254	0.749840851435892	0.425237531137543	0.779734228554267	0.514414059296104	0.601299006769506	0.809930344207557	1.20976222660632	0.515869846448813	0.541985942628032
Analyte 1034	0.64541388250725	1.10647217839533	0.811162344334215	1.20323676490811	1.00347701363603	1.27661535657535	0.979619157556293	1.52918793798042	1.0711487995623	1.11494338869404	0.692585562901	1.18633295466488	0.831121959257156	0.946355895670465	1.17785620587481	1.72116425392937	0.881145555019038	0.80909007756741
Analyte 1035	5.16200695531318	4.84392898243652	3.4565294117616	9.21088283529816	3.01031040760364	4.62061752112434	5.59201484492647	11.5158590452923	4.15941107856473	3.90150778745194	1.89913310276113	2.31147055808638	6.28818645760448	6.2574313212935	4.34710982925233	7.72925982859804	2.26282924054763	4.68509731544046
Analyte 1036	7.39767332340402	16.2987874424029	8.5725428974066	10.7769447168054	10.6984396366566	9.66381993626663	8.07708513163123	15.2226061018057	15.0815822556551	16.283383930632	9.78108310092069	14.1068845813702	8.17134408048033	9.02732011245013	19.7042630302626	25.0090083248534	10.9319007866336	8.9474679859986
Analyte 1037	0.654804810492985	1.5957757968172	0.90211163577562	1.60351256154567	1.37891399707468	1.65195786368753	1.27558608081419	1.94717619270814	1.33691997615362	1.41774759971912	0.82200042927676	1.48668616258293	1.0091316449415	1.22765540827628	1.62232186085597	2.31306109018873	1.01083802069995	1.0386791053562
Analyte 1038	0.0010881239210913	0.657726073846284	0.31524401606649	0.248044776338612	0.392409320558695	0.206141880167855	0.199192643236504	0.157173695637686	0.614877060602338	0.409513589635227	0.379035583870925	0.582170698796092	0.194294223274027	0.224709588486032	0.791140725691753	0.954900833378904	0.498149023965452	0.38266827780195
Analyte 1042	2.44289679591897	2.75731868971583	1.6288266167878	2.50674478717584	2.23928519169681	2.56066131294525	1.87657476400173	5.17389604048339	2.71013322255024	2.9735653724251	1.87932577022567	2.47687840216657	2.6653217100516	2.28093144397607	3.83892396605151	4.33600461258586	1.86828628195223	1.59506905884258
Analyte 1045	0.0069583035766541	0.045611464796439	0.0143305169776262	0.0364492599574782	0.012794534378659	0.0221693479756256	0.0261743880636561	0.0677105176822808	0.0291213550769463	0.0005112590124572	0.017425445469129	0.0299511924531724	0.0218132077719877	0.0261444304079564	0.0150023485838247	0.0434549737502103	0.0160959193035368	0.0217204337675904
Analyte 1049	6.83193638183168	5.57495881922508	3.43986689945758	4.62573807147273	4.04747175715328	4.22622923025065	3.76216295795575	6.08121467940792	5.47816309679903	4.57563780147434	3.73220654886361	5.07098192766588	3.76768680063094	3.45952666252889	6.29482038785147	8.49884161059555	4.49841424010971	3.18586969856089
Analyte 1050	0.0902026884780761	0.209284579679351	0.117336441753812	0.171353803476394	0.141434087323977	0.209788779983877	0.158452112901177	0.196497439296875	0.27168704783397	0.199728962360644	0.0751735835368866	0.144635605810627	0.106054097665091	0.121241289165679	0.153058725324845	0.263653911384513	0.115221866841737	0.109572771304643
Analyte 1052	4.47371019760915	0.737378045472706	0.512349326319186	1.13506872726832	0.785323291898591	4.52008779874667	1.18430140712438	1.61516698416038	0.604580112811155	1.83664444230132	0.388494070858121	0.697256268429166	0.637908003128131	0.875641058220498	0.702859366748093	1.96751465901098	0.486515922264029	0.767294569524577
Analyte 1053	0.839004878348944	0.847617821310358	0.608272762324139	0.909856730788807	0.672280019560908	0.69591733146259	0.766067267437307	1.00937097904437	0.771946968273678	0.629835623582185	0.490043659282567	0.783228033493728	0.636063164698903	0.577213174054047	0.994405533583147	1.02160016552208	0.641886666621368	0.594464426019083
Analyte 1054	0.0178893111483604	0.0376082776441236	0.0311173854984494	0.0405871768568042	0.0271427321223777	0.0222536484231857	0.0458508160497774	0.0481692014728966	0.0370039738767374	0.0143250803616261	0.0148210360597549	0.0364899079878869	0.0320102637916708	0.029271904360074	0.0550812762657497	0.0174577842002423	0.029409609056738	0.0336360576059731
Analyte 1058	0.286058186905666	0.276628282034014	0.123184791323233	0.263868535285193	0.142552389248761	0.283730115016015	0.227456226152652	0.370046744077458	0.176704103771856	0.179588686168567	0.102344099495199	0.184507724054422	0.188167030722594	0.177357783923221	0.223303330140147	0.374733840133059	0.171866218389791	0.148410137092706
Analyte 1060	0.0010881239210913	0.226523479068824	0.0545157240849031	0.0466928235292673	0.0819539468458781	0.122042465727827	0.0763595278195568	0.331243158927386	0.155321810184313	0.122390590718518	0.135811267843658	0.114545723289924	0.0711450144544469	0.0533352282628591	0.145598233048944	0.167319890900852	0.0274311166725635	0.0572917665618966
Analyte 1062	0.0010881239210913	0.068979285756555	0.133813721766577	0.0956009783809692	0.1011725287537	0.0765944079757652	0.0675983326929101	0.268179042058713	0.0789130907468749	0.0005112590124572	0.141316078443526	0.0316797155770011	0.0454430734787526	0.0675578188894976	0.218063024716349	0.0451968032183446	0.0716685910893369	0.0003880248876736
Analyte 1063	0.0276703487589718	0.253586307438349	0.350066141042869	0.331369300758286	0.286303255363965	0.272752947842621	0.273084298722215	0.748369974414928	0.2971253795296	0.078972661523872	0.334132799720123	0.124544552216906	0.133622867839279	0.248218141499376	0.478461645239338	0.672613752567924	0.198109000962671	0.0708856523411276
Analyte 1064	0.134933026365739	0.0936499886321898	0.0250612958317092	0.0662474329879447	0.064533167083949	0.0352787603257736	0.0419489938074908	0.0952521675840421	0.0962167551031254	0.0753308584630317	0.0519577023006093	0.0535412999584619	0.0285714902550123	0.0300535966836454	0.0431092966113776	0.102199077902457	0.0579521548756195	0.0533759549503398
Analyte 1065	0.389286728263323	0.122901780123175	0.0932741570047684	0.160393749841527	0.100282873491164	0.0504869684912583	0.117273826337506	0.278373444108268	0.121417742964663	0.114875572892133	0.111428345508397	0.0677911288990496	0.160947496075796	0.155858227238211	0.239049711875507	0.187256681780406	0.0989956831799159	0.0682089600785287
Analyte 1066	12.7603649153193	2.70057151039774	1.46172209655862	2.7366705034968	1.70290912616056	1.92840956409934	2.32806637336533	3.98496576032183	2.64792920017717	1.79869543065866	1.88725493216439	2.42918620872616	2.39173813240206	2.05641649859336	3.27539884374145	4.66588998867879	2.09156502561492	1.77210951759974
Analyte 1067	3.54532613718483	0.520410074228013	0.439451244931378	1.00097413588617	0.67241762511449	0.516933422611748	0.7310297296946	1.38125632017099	0.910884530655569	0.849216355339204	0.495971991295446	0.941087688783578	0.670190786200174	0.471717627288942	0.963806576862477	2.21027184426388	0.635846574188081	0.446438256759705
Analyte 1069	1.76132926206706	0.498562271091887	0.186751254457329	0.356808834714455	0.283544086081922	0.317871889868479	0.354378475894399	0.999339196106573	0.267790454469477	0.28397815449068	0.263314311317457	0.462629312454274	0.477002759760043	0.280289480666463	0.595672925449836	0.471993094439921	0.265547418312212	0.212041074959688
Analyte 1070	2.87076656575399	0.902138767297989	0.475477689372646	1.10277419485034	0.482097472214057	0.792170877769089	0.743328480740143	1.45661255915252	0.74504914714749	0.481951837757584	0.57789165921733	0.821279665899734	0.899737182703618	0.726843533146151	1.07866511960057	0.491038716695042	0.795920652535207	0.616996830958707
Analyte 1071	0.769090084087404	0.81035400877567	0.480993908415961	0.85212003893424	0.542854336617388	0.525775229265566	0.606742951074467	0.997938722822148	0.639719540789471	0.48764858014897	0.5646152710697	0.825839242213283	0.63646656348801	0.554227381860123	0.89807579664432	0.987546365213957	0.648888891417605	0.460448396171071
Analyte 1072	1.3225238153482	0.0285550587431591	0.0259079751021381	0.0280791360333128	0.0351881972000724	0.0285150323832933	0.0579529619565681	0.104069239272515	0.0205508482808017	0.0315102240128992	0.0335439960542477	0.0525320392393359	0.0651638807164732	0.0237931729858997	0.101618703098708	0.053482253765656	0.0724673713952834	0.0498562322909016
Analyte 1074	1.17268853884387	0.182340378693262	0.0994928478451603	0.224522193227349	0.129320490736495	0.169655137481116	0.280316891458143	0.392747567848622	0.174857727899584	0.120144836690268	0.141722818890721	0.278026656402776	0.236537263297056	0.203431932287943	0.238153288014763	0.331606824797806	0.17831472924634	0.167234209564907
Analyte 1075	5.01574818931705	0.489035845372741	0.326902922716813	0.685439692636584	0.326020743115472	0.418990981717489	0.598805806763667	1.07513366909547	0.511504301751946	0.418397746840171	0.400113041687266	0.618829866970474	0.734731167918483	0.576799693227254	0.979498854024711	0.697583796601921	0.525936540796958	0.457194221873796
Analyte 1076	21.7746490874585	5.67273809008746	3.4635191057946	5.5582352755562	4.01160016311391	3.4493607768012	4.63601109595468	7.49753553328287	4.88514689640165	3.40833534008123	4.04069176081682	5.51543053778147	4.68351004836183	4.38122578413941	6.49923552684992	6.52578004630827	4.51175511076855	3.6101419469488
Analyte 1077	0.739983261088815	0.16953588004018	0.150428028008676	0.178006371581935	0.139950904834311	0.185580769069462	0.272595467739602	0.31939695577324	0.19579699890923	0.182830574660716	0.241714806728429	0.295847065970363	0.250459387324742	0.198291018160782	0.327647070533474	0.045455504220231	0.2118931198967	0.174078264889966
Analyte 1078	25.506148021375	4.99373368661474	2.78813289349867	5.71678848388996	2.59679644215439	4.51590225265309	5.6249129803075	9.32655592164351	4.23847348037419	2.97197697819276	3.44726380690984	5.16766851922152	6.0266081958255	4.12545159789804	7.06048399937352	6.64178749986491	4.07009607021996	3.75878688739987
Analyte 1079	5.55502948166356	1.73920760360606	0.940177400884711	1.96795405776441	1.11046327129983	1.28364933648159	1.68118404756484	2.73369089946626	1.52840725527397	1.02262590288018	1.20879934774318	1.95058027085206	1.67043319692979	1.48659609354626	2.13686122311849	1.92906770867833	1.41374366614375	1.19167436507028
Analyte 1080	1.36302961201896	0.38114945252059	0.204780527920119	0.442903374644131	0.218179887177762	0.387850988675867	0.403366433233748	0.583409566701439	0.322858819111774	0.229057752187541	0.289524166421793	0.482998119219953	0.437353164997907	0.354306797633795	0.456798820488427	0.57459593553896	0.283631371524352	0.280611909206447
Analyte 1081	0.79329099608416	0.118791667386154	0.101870280143057	0.138409815949036	0.0827907949118571	0.147304335655958	0.103641751057882	0.226507814172558	0.108058829115445	0.0768592782664807	0.118463369234364	0.113844524926331	0.150933581104736	0.116506906142611	0.148027857654921	0.122253037041346	0.14822062373505	0.0611999344318244
Analyte 1082	5.98074507069877	1.10571401075112	0.6473324270348	1.23988392811579	0.774867338022768	0.785487862282887	1.1300843274701	1.69970612805122	0.979258081984023	0.600629866326794	0.819959928078485	1.27282509015983	1.05621683523075	0.986222697093268	1.4555758546362	1.21663625802965	0.945653986124126	0.81608860462259
Analyte 1083	4.58010316647052	0.80197508170149	0.469630102742734	0.899707900165496	0.498498867744243	0.58649273598217	0.804529936169742	1.41289724777872	0.734268953849413	0.493878387180346	0.502604427379967	0.915643280365473	0.84500069848508	0.755022661320586	1.06284261069122	0.980607900990037	0.688840946926266	0.607892705820892
Analyte 1085	3.03161886772759	0.411361005358829	0.241174543147837	0.656517112922308	0.178778497429463	0.472311246364653	0.591791682030197	0.94582497021474	0.367116812103672	0.246016112278653	0.352426098199373	0.481235302419373	0.664859292842019	0.408905536534717	0.741121457011176	0.647678231779847	0.421471343390696	0.35229878077131
Analyte 1086	2.81120032519256	0.433770357382946	0.204593752660725	0.506105739178702	0.164357175458476	0.468184943446686	0.605249900174324	1.09134220515795	0.327366516396146	0.278576441885736	0.286568965626883	0.480806764466869	0.610539699012654	0.407121725106431	0.720270656203562	0.566751632038276	0.403101636636728	0.313928829488792
Analyte 1087	4.59965539051021	1.03205645165365	0.591435992545125	1.25734681263385	0.601368789578205	1.00782543264147	1.19682732095885	2.04778411787119	0.991664516590564	0.717708147713074	0.801682374745379	1.21080098262486	1.34421480333841	0.954704640435109	1.57797267015944	1.64401756241368	0.973838656615633	0.81450954868254
Analyte 1088	1.00542058677517	0.301158383778189	0.18399628247662	0.384765496233581	0.184147917639011	0.113541761695641	0.364655110827528	0.618988365010701	0.292144765091811	0.246601328555134	0.210531787000379	0.299875999313293	0.300907744834567	0.265402365956276	0.392160945078871	0.337096275824567	0.267878873973931	0.181110854853343
Analyte 1089	5.89424732797964	0.942447835544545	0.480666776234194	1.2359308554749	0.421201395058667	1.12975246493752	1.18548611878931	2.22234071825818	0.781344322210499	0.561941303110658	0.548101939968893	0.946353251193626	1.48087726992815	0.870777932046814	1.34451205268261	1.36263808778407	0.88136662639787	0.728902864824497
Analyte 1091	3.52051715541125	0.500950794811657	0.310837651062964	0.523934235291943	0.258857505281867	0.35928853328784	0.431184024872113	0.855874092987029	0.428841140870034	0.413672017945606	0.313607065788812	0.552437398373341	0.558431592596337	0.389579993009515	0.563772198331874	0.599431601421969	0.360218015254971	0.325538467439207
Analyte 1093	193.262154302586	40.5644987491894	24.3240400304354	44.667475503165	25.7350933144908	30.351635167148	40.24948127056	67.7886674139733	36.6444321045865	25.214024608449	30.0312467484707	44.0996349644979	43.0378824740825	34.0733453701595	54.480683851925	49.9813862376376	33.3085538906595	28.2226664327794
Analyte 1094	48.0059996641777	7.85200526778386	4.47991107025981	8.23914028057659	4.83294953409847	5.67149134198139	7.35357456162017	12.3721431840782	6.69039587599287	4.61643972758425	5.52260884657597	8.37074372566964	7.92426891501677	6.28708975645491	10.0961376002919	9.06503336568749	6.34630723257859	5.22927459433825
Analyte 1095	9.42571249215558	1.82210453376874	1.18923823409805	1.72703588015879	1.36355356037185	1.10617227077229	1.50609551338795	2.84009825924794	1.55721846301271	1.0243146212357	1.1767922329752	1.85333341709664	1.55276713593602	1.36170909228543	2.10288615946252	2.07391151588969	1.58938352473437	1.10834779236897
Analyte 1096	4.92795538369165	1.10556412355543	0.598555824990478	1.13211396589527	0.674417062573026	0.905930829298842	1.08651199182356	1.75228888359207	1.05263355196277	0.673183194351559	0.803676866998172	1.19960613040818	1.20056709079474	0.838817326588503	1.43278063539575	1.45441507182229	0.893853875918979	0.7631458780353
Analyte 1097	1.77485973091136	0.208119783674394	0.106047944393677	0.275810737689073	0.10264585993428	0.243528236770776	0.276551349890772	0.424671276746936	0.176378202464084	0.114480282473015	0.172717220467869	0.251063621689561	0.221153114888729	0.179617262728751	0.231614387072869	0.292279849809218	0.123644685012278	0.201782206703312
Analyte 1098	5.23538524423409	0.638340638109365	0.368705725975804	0.7662676685601	0.432938609972144	0.695899903304069	0.764522717886732	1.33630027770788	0.610127248491862	0.470913091323625	0.445530757577444	0.787154850323593	0.82007507328456	0.665719659078265	1.01895670391182	0.912598976941238	0.544069609222497	0.503620653329933
Analyte 1099	4.4129573425636	0.774466916702794	0.399836652357608	0.961212151605451	0.521075583206751	0.863103977996897	0.659656381277818	1.14116326716245	0.626927934184423	0.729203052688325	0.477318727178855	0.674423909900252	0.653780749101141	0.569967034715119	0.858386216361902	1.51719773852617	0.563047750182691	0.458167838452804
Analyte 1100	74.8258634197002	10.8684062253589	5.89308305920849	13.0663844957768	5.9354578034129	10.293096747247	12.5495369171544	21.8992818064142	9.29725381847085	6.56322186958016	7.66716202376185	12.5105955453568	14.3838253594143	9.69710169221118	16.5475189506394	14.2065002344716	8.84532782839919	8.51320688351498
Analyte 1101	10.9428852064447	5.70249826420737	3.37893019009841	6.18322699048257	3.76878201206206	4.082456654606	5.70081862979387	9.65683228952124	5.163378381008	3.55717823600435	4.10189142926563	6.19354852023233	5.91736003429793	4.78118285291363	7.73284121020691	7.06724285438932	4.84239356681012	4.12889537565482
Analyte 1102	3.8159140150953	2.19660089174441	1.37142282822964	2.21626389640173	1.4271265432649	0.929468022542857	2.05021770227403	3.03558086338253	2.02132492847075	1.06877994459362	1.97610403417296	3.15446985580989	2.59952570063116	1.74940046543577	2.99326022691729	2.00686869989699	2.22514112026851	1.30816854553909
Analyte 1103	12.6049186170533	1.77404659330752	1.11342282425642	2.54938260369598	0.873001459724998	2.13735969249119	2.45268031507757	4.35872826760979	1.64971436578766	1.12787388061316	1.30130701504914	2.24084890191736	2.9994201510878	1.72705072667733	2.58814983910505	2.75805069192139	1.57886069599624	1.56011177101336
Analyte 1104	118.994656169561	21.1692307626557	12.0713177392148	26.5560580810168	11.2041345708077	19.9597716604206	24.8043994021752	40.2013564916335	19.2621464077396	13.3834913128194	15.8136771425111	23.4580025177844	26.8047326055948	18.553680759189	30.3661799952475	29.1662972134919	18.1557679172099	17.0208900032943
Analyte 1105	16.6317971544091	2.03076116621894	1.13985981208008	3.51002656859943	1.07416954086268	2.77604703522056	3.26144391050342	5.24438972103823	2.10509121525866	1.37203398146415	1.65312905675145	2.78455826406023	3.60772285522183	2.26550092022114	3.5537078039253	3.50640690397015	2.07914254810009	2.06794215191224
Analyte 1106	7.60270441659198	1.2271639163748	0.741778158379085	1.649882525225	0.714442726425377	1.1533785649497	1.56694981950769	2.39990809417212	1.07128534801524	0.825547408602277	0.911100153794789	1.45287029989506	1.6518548505301	1.12722159884652	1.89358156232901	1.96405008789229	1.02980133056326	1.01506439773927
Analyte 1109	2.7451366068958	0.444764610382381	0.272092707893992	0.509525140469419	0.26233593742393	0.343635034904379	0.447762443548828	0.771791345264869	0.399962527856222	0.27492982578569	0.303817981340989	0.466507535665213	0.500102989802931	0.377358221061064	0.628009169814555	0.575777981725966	0.350489101919825	0.327253260179197
Analyte 1110	633.322742256067	99.732083793224	57.9508524779255	116.610275081028	62.6609544975016	82.8942258001195	110.129448194162	184.300035363797	89.4602365583343	61.8197599654045	76.0012650446244	113.80159262228	119.021932053018	87.5874063414973	141.941425371371	127.431012225239	84.3012844378412	74.1804188480784
Analyte 1111	72.0904058450375	10.9847987848653	6.30609891988329	12.8598029956405	7.01736236863835	9.43781683413614	12.4701726902673	21.2073886384602	9.96112673346388	6.81074789626967	8.96047358031695	12.6862165608221	13.5694108170509	10.0236705532927	15.9451491618219	14.1814884455107	9.05463617391127	8.73594984690966
Analyte 1112	1.39929201650914	0.267219343684351	0.124374101926405	0.277982312904469	0.170749384632272	0.1566467029817	0.238899382342178	0.405763460701169	0.165299804737154	0.127886346859676	0.167962346086205	0.272888686062441	0.161848036871904	0.221038478160089	0.281511957535363	0.293127937303191	0.175376447517681	0.154270063786285
Analyte 1113	1.45921833509465	0.619628537419459	0.386430930043487	0.621518112938659	0.319853956480827	0.461371821017957	0.567701109650359	0.770512839850349	0.572993401728743	0.36681903230999	0.326468507535256	0.79101593250368	0.282324041864473	0.580249822824243	0.374718933314696	0.916816678152156	0.0842987872393869	0.516429020354168
Analyte 1114	2.80017258475942	0.863263505002787	0.442748425856289	0.918727205799805	0.497260913609704	0.746581905535016	0.746967562614412	1.45639619322247	0.591182695069878	0.594518877711079	0.541132232066365	0.836915559352296	0.770171465607102	0.720953400430695	0.92547990535682	1.14280879384054	0.659219455512329	0.5620810675061
Analyte 1115	0.51679534321382	0.633760477870396	0.373210145570489	0.443440100478603	0.38634600323922	0.309136933111805	0.525084328777119	0.705965940261516	0.593819553676743	0.229821847347863	0.364814968460935	0.467701192830747	0.492313432066009	0.413849810830092	0.392904554355137	0.598070074556865	0.0095818968162347	0.140117071587893
Analyte 1116	111.057161731226	16.12780167861	9.24680717039062	22.4324086874493	7.64067969865029	17.8845817455132	21.7779917164701	35.9040752633042	14.9766494472902	9.99182682337054	12.1397703303876	18.8593499930422	24.4226835197425	15.3207531345748	26.0228648798373	23.8225474183469	14.3709613217943	14.0229631142032
Analyte 1117	7.49391777433511	1.16488386344648	0.537356737743604	1.38060191257008	0.450413953307444	1.17825365003688	1.3878246973395	2.18242108185742	0.920680041768523	0.648421618419635	0.605257735511824	1.25180533683907	1.81870401947359	0.893473770248154	1.62883860489655	1.59482817867526	0.848447072874618	0.865286577981207
Analyte 1118	1.33754560093204	0.201667424476005	0.124690461100998	0.282408469390553	0.110817306872601	0.175511610033691	0.29381805241452	0.50581034239887	0.193322690495196	0.151538393202839	0.162485191039148	0.333526278088752	0.351416862221448	0.21466704757769	0.351800155188145	0.311382627095558	0.197738569145248	0.180655281198097
Analyte 1119	25.3837379705022	4.35866996541756	2.78936106196242	4.97884118904882	2.9892955898562	3.47494633507558	4.54778192808535	7.42950295912498	3.70195832139367	3.99542866069648	3.1524615455633	4.27018276394204	4.59172291833688	3.98433228663395	5.65841474025649	5.81838204808429	3.53126543387531	3.22385868645657
Analyte 1120	4.11507898467107	0.72721999567332	0.390208341477135	0.849540053921202	0.245814089463723	0.674749027686767	0.826088591430987	0.905992620184445	0.63708138945084	0.490414171301237	0.551171219407118	0.807921001690584	0.914082551997448	0.64260620819445	0.986076755777444	1.0460651410761	0.590024991648541	0.518601204740185
Analyte 1121	13.087258107986	1.93789260754989	1.0917330475288	2.70934509487374	0.972353039905301	2.02906459510809	2.56858434054156	4.02002546477458	1.63764872406452	1.21203304947278	1.40194816134301	2.15708332335253	3.00023201640239	1.81877948319758	2.89423420844724	2.79622538825124	1.75243055820124	1.58203427352021
Analyte 1122	10.0374243409465	1.43080681883091	0.76955221725461	2.31474144524991	0.734861474686045	1.74805878178697	2.08602648871736	3.3081517935667	1.23381115743213	0.918333577720858	1.02357913767232	1.80754700762407	2.3730014515973	1.50695253500547	2.39526550266528	2.1234630435791	1.47417692015386	1.28087121860844
Analyte 1124	1.76714084829929	0.226358262598074	0.147429218604674	0.274905066186455	0.161475857104538	0.230227049943917	0.228978649032562	0.455800668150462	0.150532335842917	0.19703965634414	0.19377071780237	0.207182769202433	0.273986609155864	0.199034935735449	0.193424831724266	0.374928254765976	0.218771249828963	0.174405894849474
Analyte 1125	3.17613994585761	0.345633722217136	0.248116695795962	0.526278234206985	0.216949908479117	0.300353806440194	0.335169396953264	0.737926341859244	0.41602069615973	0.20185665888073	0.163097783831978	0.466834627071576	0.513397532816496	0.288894035966719	0.398179810186788	0.657074484151861	0.335640277677581	0.268870898427583
Analyte 1126	48.0160637526209	8.19587044021888	5.3001983191885	9.21119652270115	5.57990147026074	6.86623808158007	8.26717490208492	14.1464979275885	7.76784558677043	5.6968600861162	6.16439291677813	8.54441241462492	8.78108767022669	6.96012431154226	11.1698434884551	11.7300952186918	6.796967235784	6.28397955296896
Analyte 1127	4.30778287058217	0.669738690830361	0.44497847499291	0.946998187513568	0.467625631551915	0.592657599187473	0.783427635391061	0.910828636553891	0.49231588367841	0.335371463859467	0.510555282598844	0.77793733248351	0.819606544072164	0.613611121949996	1.02010772996717	1.07999909060742	0.444594994557179	0.594338364312123
Analyte 1128	1.03470476562235	0.302588376945236	0.114708835587275	0.377927593058852	0.0676118974983039	0.237607703441953	0.21146778943535	0.515310856325675	0.201387613544332	0.157999832010758	0.156676243619192	0.343773817490376	0.405670297737599	0.248025864109487	0.224315562331662	0.453219306848655	0.269745130391355	0.150085320872367
Analyte 1129	2.84870050516624	0.591064222232212	0.333519818040119	0.675094254768772	0.357492839428576	0.444976079399705	0.439628498987312	0.600588661407456	0.448563259212004	0.371653726927869	0.066683700947365	0.623616348985968	0.584019344391305	0.458385920894803	0.335090924751804	0.743199434737268	0.290996830522138	0.385893747624233
Analyte 1130	11.1152449527677	1.69791658569887	0.910672613733293	1.97228275792184	0.966665624167425	1.31519597724919	1.69053812677417	3.14492087265122	1.29310898799518	0.99888114665008	1.21571201235995	2.09088260821069	1.8246360695724	1.36639246880297	2.40331276532911	2.15076516796039	1.40389115736763	1.2769479481067
Analyte 1131	0.898903029995308	0.238003884406096	0.107119616751358	0.234788987818356	0.13172992958839	0.169179934979711	0.178206290518206	0.375408465117141	0.185189345589029	0.1396483713349	0.107825350912416	0.200932191052503	0.208041690274023	0.0260153448115313	0.221106262113793	0.234712147209618	0.159500866048927	0.153905139681103
Analyte 1132	11.4579018847736	1.61670558795735	1.0198006186549	1.8979791942693	1.14982750599566	1.37312799088769	1.81876372144934	3.09848400604269	1.42847759587247	1.0767178871376	1.02064959042693	1.56640470977641	1.78115736243155	1.48628367097894	2.10454683908348	2.32410207221918	1.41789490462478	1.43761170924689
Analyte 1133	271.915663512913	49.5106153317269	30.517360804888	53.5479008531611	31.4051489766597	39.0447542165496	49.2932436599335	83.1999010688461	43.8246582577223	33.6150559993572	34.9893869393032	49.8313725934055	51.3289811986084	41.1498317659793	63.7706854053761	66.7435861949915	40.5876971980049	42.1174482345187
Analyte 1134	38.4808374677889	5.72768081386079	3.14452752006736	7.23416631135559	2.67367527799794	6.23140861500587	7.48785717055414	11.8399019953335	4.78456434696802	3.51571638394774	4.13403051544102	6.57716771246528	8.49464052889911	5.32868132006855	8.84237831359336	8.75087208538059	5.15541146144822	4.62599903302975
Analyte 1136	2477.89833442674	440.144323606677	274.219258765996	483.70776969234	298.194915438912	356.951218818054	445.211827237227	735.444047660788	386.45478572442	296.530961255134	320.434990604632	451.86606631264	460.165394890254	373.991434093936	585.738175817173	605.961436456591	361.077044374717	387.108684063482
Analyte 1138	2.92151473344081	0.983748549768135	0.582610001826434	1.04973599443857	0.650506943619638	0.802979961784291	1.00600894555332	1.75621777721543	0.847129849790088	0.716166971867	0.750722845219489	0.973422920450378	0.928665451953993	0.762917675323496	1.25644850706971	1.59322038093408	0.78236283563974	0.742575710782375
Analyte 1142	0.400639929518101	0.179973613110512	0.0890763700390948	0.0836626339799631	0.0905600533707456	0.1696247020674	0.0825775834419387	0.137387659468185	0.105104370597163	0.196199462658679	0.0699614091988726	0.0941760807383623	0.0688056053542706	0.0706779075684828	0.124548323220737	0.238899409709233	0.107466390536714	0.0428976433431391
Analyte 1160	1.81401011660928	0.0829828403776264	0.0616441290426981	0.102617690780562	0.0823623171626849	0.0055697558412858	0.0833251608214454	0.148124802397626	0.054056208339102	0.0226082085198771	0.0558571910350558	0.0701885402064206	0.0614133872046689	0.0365513486146832	0.149666933556702	0.0822687200722467	0.0481516068835849	0.0747728024753911
Analyte 1161	0.0010881239210913	0.0498358768220993	0.0440796183052088	0.0298262225227108	0.0286072719047616	0.0212535126424312	0.0402325714847614	0.0416030707752656	0.0374068617883769	0.006943185483651	0.0448360149556843	0.0295275788004558	0.0163173628179871	0.0188614667210105	0.060746048682573	0.0567775563853252	0.0288680054503207	0.0247921679588059
Analyte 1168	0.0010881239210913	0.235447026686927	0.144696787068014	0.207145283535569	0.164291106866975	0.113174192866767	0.183492863534741	0.22523296174119	0.130686759828832	0.173188190207509	0.0946303893302173	0.171002055411001	0.111180481590985	0.146713828924893	0.189406865156727	0.177125313125347	0.159707688365202	0.134643187829611
Analyte 1169	0.0293828867925355	0.178950927571077	0.146573325046442	0.20864330254478	0.151368767595005	0.156996342920063	0.125197889485169	0.243352753274307	0.155781347642846	0.485448165410399	0.0871259968357428	0.222374442844161	0.1412248243728	0.0954598572305028	0.252530474766026	0.266041628043512	0.154577052032745	0.105800410418785
Analyte 1176	1.68639426956223	0.645581610761855	0.400726015979904	0.410090800727787	0.475991967822806	0.654090626639283	0.436491236384199	0.670088372360224	0.65593757405768	0.6232597244942	0.345386498698046	0.712835674662742	0.600759800490889	0.346292591370683	0.788830037835601	0.942453474233632	0.563632948911084	0.252668462267781
Analyte 1178	0.501132977464714	0.588093731884064	0.394068081459099	0.51965799824189	0.485739503221176	0.291223584225884	0.412976387012622	0.636115869077871	0.493607566075797	0.582799923490502	0.295839071252162	0.513357156740679	0.38921587607949	0.378812965736369	0.619860526349634	0.930111735061352	0.414479123465496	0.38223578809177
Analyte 1180	8.35904399669218	0.385948966584909	0.565413933521978	3.31769369396925	0.544746848800372	1.40109178500136	0.422038856750099	15.7929412881952	0.619504292180156	0.628214348209502	5.08939775609355	0.340180066696372	0.16592514965173	1.89098132775602	0.728552120555597	10.1202518304535	0.238133196601042	0.210377695910629
Analyte 1181	0.021446473294729	0.425904067001164	0.30253726742795	0.312792119845211	0.368855004659128	0.502274253495096	0.302140540841609	0.759164360746879	0.584179271367718	0.437352361738657	0.397102061758507	0.448160658882443	0.3263288610525	0.306618171166238	0.514451292425759	0.781232192538319	0.404301783766271	0.246823942710311
Analyte 1186	0.0010881239210913	0.104173177216089	0.0638978535886411	0.071311531273801	0.064533848152358	0.0197229816468113	0.0588216972040527	0.0593660044808853	0.0492313276473558	0.114748469661914	0.0105135686672836	0.0538498992826198	0.0367063977441021	0.0542725551458638	0.0706902618903368	0.146480465991348	0.0517273558727631	0.0435807722326224
Analyte 1187	0.0010881239210913	0.0904895880129672	0.0407073848644316	0.0578493767276402	0.0525492642713525	0.0496899924250727	0.0593576165535311	0.0864301175255953	0.0737710748643875	0.0472689034460511	0.058058522668284	0.0727310443891678	0.0515470219430982	0.0341292280627244	0.0825052895190335	0.0924953489822834	0.0488347568709159	0.038018884269761
Analyte 1189	0.276923647998462	1.39688427076401	0.829938185586412	0.903511799571806	1.048590634431	1.31860229995025	0.924542164740995	1.28496576348351	1.4427549001905	1.22671647806652	1.10007659536981	1.42728973515399	1.01229296009623	0.704405578522221	1.54976900502822	3.01959295345653	1.06078374548453	0.671146827757835
Analyte 1192	1.99056582126834	21.4603465499486	11.0209227211005	11.5635541023805	13.5718835210597	11.0667825614653	9.46485871807692	12.0794593076403	19.6592912099109	16.5635846341967	12.9481460912572	16.6931432779991	11.7944328929813	8.59421311344386	18.5579700170324	27.9947674309059	14.6414234380883	8.23955462090204
Analyte 1195	0.595313465400476	0.760047749922813	0.355588527798903	0.206638226606453	0.454470381009494	0.329582509738631	0.229804740492301	0.536928224055797	0.681630993308383	0.440911627175604	0.378486124016291	0.589878686278695	0.367581290153475	0.174731023373691	0.659823835843905	0.793503845778141	0.548979277231664	0.229078214807209
Analyte 1197	22.3870740174656	14.8123430331193	9.69811862343807	25.5621731769407	23.4912731583377	196.566513203936	23.6553899412639	34.1724624673693	29.6486582430336	23.9572752179206	20.9057821683828	28.5986908307231	22.2514136504583	21.4172296810074	36.0213579094516	38.1017179215877	26.2477912251092	18.5433039518596
Analyte 1200	1.46827990020182	22.4702439100556	11.4129638467735	13.2245898552876	14.209143759654	7.39713582664461	9.8511359682097	12.3830671055006	20.4030435058379	22.8996774753368	13.5513139940477	17.679578127925	13.0457670686493	8.67833033307979	19.6452075809154	29.1713983922851	15.3620482721888	8.53755235525637
Analyte 1204	0.353225632362235	0.234077222469458	0.152558800007097	0.666164031601861	0.191731986722935	0.090912285157596	0.229338621970749	0.452271293194804	0.272633994805365	0.214464483872878	0.176901891381274	0.134389855349366	0.155809511349593	0.228593417946113	0.563453953969542	0.661452810954009	0.365186890688492	0.245808668522866
Analyte 1205	0.0010881239210913	0.149240116089535	0.0887222623692375	0.188739706360597	0.0998255900915737	0.0427974020350751	0.136500901977677	0.260334561513473	0.152817539638873	0.152542619368795	0.0877661516285925	0.0963928088459685	0.0465900848197004	0.174078210400639	0.128055020956338	0.464148439965542	0.0843974883143011	0.0900298632019617
Analyte 1208	0.0184635829549623	0.657461361671118	0.353269049132626	0.450602434811966	0.458400557036626	0.469844411242014	0.394627360180785	0.643746736014728	0.652565232254865	0.550852331070971	0.468388312266205	0.584197884716706	0.378452532413857	0.260764055580077	0.665019873328782	0.990987283401663	0.450012214856066	0.327326243331605
Analyte 1211	0.0010881239210913	0.252494031332368	0.143985583424885	0.161668869922038	0.253541880174517	0.456815859773339	0.156773432673179	0.217251909713634	0.271545909683565	0.370597146025499	0.114986049004791	0.226197418575165	0.153260508757961	0.141368036888336	0.199382899900822	0.437084264435896	0.168561533327882	0.133257499953672
Analyte 1212	0.135946141720609	0.0867592199806663	0.0101205137202028	0.0209436087573114	0.0141676746864721	0.0278281789288964	0.0227670133015259	0.0207511127216113	0.0133948453944215	0.0293638751309537	0.0170043527288564	0.0357840162186128	0.0233960174468333	0.0148124543274234	0.0383595400713648	0.0308421000319749	0.0252099839691489	0.0167197984562234
Analyte 1215	0.0010881239210913	0.115167481642009	0.0832843988099686	0.0856297653633882	0.148073617563393	0.259553726815356	0.0907908984466546	0.0911736226479128	0.133956766526827	0.206873785491613	0.0651152583849717	0.122616560295252	0.0568745093303945	0.0436692702126757	0.159204444225227	0.146955473742811	0.0885162826722001	0.0366305857639442
Analyte 1216	0.0010881239210913	0.218800402417016	0.148487208610272	0.135071318725799	0.246647541860795	0.248698173759785	0.13750806811833	0.169077033823757	0.199922086339311	0.447853628689924	0.112563096557656	0.180258110469169	0.0882559269831879	0.140222446594093	0.189224725214504	0.385441787123471	0.154831753591321	0.118334795101329
Analyte 1222	0.0010881239210913	0.204221940151301	0.128029403014101	0.141891418079208	0.156481645853417	0.226960399717142	0.128445167095758	0.128035840447336	0.163231564481146	0.231157472262866	0.10099919699279	0.188824980622897	0.120493324640671	0.101051474020307	0.221986462767573	0.181471818553151	0.136688249770142	0.0912771504961696
Analyte 1225	0.33500080956839	2.31101972937588	1.37947318581695	1.25674938705076	1.71782227166943	2.47925057678268	1.57273940765966	1.52468572402282	1.77609819034623	2.43435818504059	1.09788623515336	2.05432362831422	1.3771345888024	1.04372298887537	2.52999554992051	1.92800450464002	1.72314133787536	1.10928695533659
Analyte 1226	0.0010881239210913	0.367196252280063	0.275650027693883	0.403063336001211	0.292726271891669	0.222531497977773	0.239895709996993	1.16239160591514	0.80044568506531	0.208711901335888	0.536752728216156	0.270321210333759	0.368829235821259	0.314816082444532	0.503108921220012	0.619294971444934	0.248317304309444	0.264553852730226
Analyte 1227	1.31622871444567	0.182803386033001	0.114048420375289	0.108538048797305	0.127915112713182	0.149595731461634	0.0768976695365103	0.101895691790524	0.23554874339508	0.197936239416385	0.125783895940795	0.197932253132273	0.127322215290339	0.0882647618952838	0.225550570389414	0.194905998618822	0.134152704808381	0.0962204640433739
Analyte 1228	0.0010881239210913	0.236332599692732	0.14343755675775	0.11842824410438	0.1395922417119	0.203533980577108	0.130644038051763	0.14485772500705	0.156356097133101	0.210646560427341	0.124775550370362	0.181722433585997	0.124265515901135	0.0949588700053156	0.238633928980213	0.26727800341797	0.163835921817833	0.107888068916769
Analyte 1231	0.0010881239210913	0.0722727991456256	0.0400212148001131	0.0451136595369422	0.0543261725057701	0.053789847663566	0.0510888268606795	0.0700940729858288	0.0249077578988864	0.0533191271787019	0.0054085957932814	0.0500699049065092	0.0345809493931065	0.0425358853723789	0.0705911234954988	0.0790681687234797	0.0422222909503312	0.036308894981303
Analyte 1232	0.0010881239210913	1.7822101491146	0.957222988983674	1.09007273021561	1.16749090891143	1.79853705114808	1.06897359800001	1.41832336694681	1.56366233619444	1.86955266397998	1.00827977018277	1.47925181807239	0.973417510799521	0.785142246569778	1.93131479920316	2.00517704471844	1.26739215600968	0.791139573881013
Analyte 1233	2.68421017023455	0.0007250424261514	0.0004287657625807	0.090955749526267	0.0005053454563356	0.0004839651824928	0.346060034758215	1.85842100600716	0.0006686641449283	0.0005112590124572	0.0005039266654635	0.0006542988749322	0.722253668761451	0.119311369210686	0.0101459489334093	0.0009180384978675	0.0005303920239182	0.0041829335236947
Analyte 1234	0.0010881239210913	0.11912645718706	0.0633973023333659	0.0749156812263655	0.0746116602141126	0.126648749674536	0.0653109991800645	0.0762330385769752	0.0561154589457686	0.11034552050527	0.0121916344979603	0.0630948009270119	0.0553279906413062	0.0306511682195738	0.0827927578524774	0.0589092801968774	0.082644915689657	0.0359379163197172
Analyte 1235	1.26013348476807	2.27394754181006	1.13851064811096	1.2596802335348	1.43707744326794	1.90246863687202	1.19413307588046	1.57434821760421	1.82855543249175	1.97405600982614	1.29327574261752	1.78109432866535	1.30235097994733	1.04386414021002	2.20389199903467	2.21896620364805	1.39409692156219	0.98390650704968
Analyte 1236	0.124326170734645	0.689979536656394	0.356268907943846	0.353009168642036	0.49240444598627	0.627865953483755	0.389653968942063	0.459007695319563	0.484886243174318	0.633468513210742	0.281176554873424	0.567832627182218	0.416464537267752	0.338337392719567	0.615202412161865	0.518787090168353	0.433719174865322	0.313754472187244
Analyte 1237	12.5374990281307	21.670185068727	11.3212557295804	11.8555018190775	13.8836629187516	17.8261201498639	11.5062097652404	15.4807699093854	17.2583643034554	18.5281510139046	12.3225836468896	17.085916109085	12.9711027041384	10.3159565121229	21.0487590193357	21.1996031959763	13.5814675244055	9.57658097920957
Analyte 1241	0.485592070227817	1.8634421628928	0.92081713357787	0.850174492349645	1.1961793907306	1.62679164719888	1.00751952601356	1.46396106476081	1.24415892993793	1.50553806732492	0.689712504759997	1.11980112659946	0.935489374790385	0.888639499687451	1.48683346973419	1.52048008833884	1.01745457550555	0.731725811464293
Analyte 1242	0.0621543857291226	0.283720224345415	0.140257496041729	0.135267628378923	0.199614558372339	0.251699838058886	0.141408790656345	0.152420067933065	0.172068524509717	0.220026792346734	0.0658570780660966	0.192580845055058	0.153567784056768	0.0997674183856985	0.241320789324271	0.223849792952673	0.166900427390503	0.113213705029889
Analyte 1243	0.0010881239210913	0.585454982288098	0.360520969162485	0.407435701115108	0.508128671249482	0.412711482764315	0.388572879715432	0.405058772336748	0.436381383492456	0.613804974475412	0.381038124967161	0.398662760292721	0.34101992070342	0.295889617690975	0.744377016845763	0.766916203700426	0.447198091271098	0.312146570142295
Analyte 1244	0.0010881239210913	0.20755408739724	0.0849754011651683	0.123998708656634	0.152495764345617	0.182353474615721	0.0835392784699028	0.120094254345356	0.113421221731971	0.166931538058274	0.0808221663170065	0.132942590431115	0.092274937977874	0.076226658134069	0.14319265704742	0.155242320024406	0.112629659134724	0.0875478947435436
Analyte 1245	27.9860863343859	39.1751244062707	23.1634229458478	26.0380779084904	29.1725042231522	31.6431357992598	26.4843986779508	36.4870202159769	31.5971067989081	30.8821155796242	21.7192434008305	32.9015521861822	26.0572234885258	22.0751037216243	45.8122026513384	51.4858213829406	27.1224867757313	19.975936250695
Analyte 1246	1.4383855048188	2.21235505223977	1.27022106887315	1.44677817747337	1.60456424719119	1.74282094725072	1.47203793506196	2.06292376822424	1.70439564011079	1.73440803479751	1.22704347088495	1.8543902903492	1.45506360330018	1.22271549430625	2.62588540597897	2.44152769324773	1.48634620647875	1.08429376384078
Analyte 1248	0.0010881239210913	0.218729341851491	0.115217535679595	0.145668251159962	0.165730580819541	0.232843662789058	0.117411661246408	0.162560761104436	0.174906464553453	0.190532763237022	0.0721029013221305	0.13445367020506	0.0838894693699401	0.0669542151546998	0.226376218938998	0.121161430877987	0.0954911707695262	0.0783803495548937
Analyte 1249	0.0010881239210913	0.0007250424261514	0.017836198690796	0.0036568516971727	0.0005053454563356	0.0102185353605044	0.0178777623539739	0.151058718634858	0.0637403510925243	0.0005112590124572	0.0910739834295338	0.0041137296291502	0.0005036669203819	0.0125640279977325	0.0301981685430985	0.19034217547832	0.0005303920239182	0.0029015495234287
Analyte 1252	0.0680271944527464	0.30354120932936	0.176538690437178	0.171021133635727	0.19960543223057	0.225153479941922	0.236064233701437	0.227083459170269	0.261252070374885	0.166076476788089	0.189365632152883	0.271239734644325	0.201112573607842	0.159381514750644	0.396520150056411	0.233840320726291	0.222248839973915	0.122349918091625
Analyte 1253	1.25896548836822	1.79500043835422	1.12275913077679	1.37976973863005	1.31095936312966	1.48793897338297	0.213463079568108	2.21945308520517	1.64874316094049	1.41542090173778	1.34616760173787	1.57048649896319	1.26949592764427	1.1780585899892	0.381222315179892	2.61093000520708	1.29486714460779	0.939016764554677
Analyte 1256	0.924090905605058	0.431214230471201	0.333754950914989	0.534548387749386	0.382214874133929	0.443555889871971	0.489913179659981	0.618511740151408	0.642179119460426	0.391801250770893	0.460058445753091	0.41859927283039	0.382255005631154	0.588050394310764	0.462189270323962	0.503354108286437	0.402826060559628	0.307700390834147
Analyte 1257	0.117453479639377	0.168587868361445	0.115951733977739	0.159126344104976	0.131402649689609	0.0492546949689083	0.0966359169142084	0.18241732314534	0.113849647311565	0.093849197538634	0.165167751648816	0.147380120170473	0.131667884988731	0.102647036591538	0.123796268975588	0.222567919351132	0.0934152868111775	0.105335022787784
Analyte 1258	1.98474374005513	3.98040577311454	1.98954493937833	3.80433855730506	2.92547561465171	1.88356313116365	2.31123598807212	3.77976256843393	3.24958546880593	1.81988014559509	2.25373448517112	2.70608694084743	2.1777083800184	2.29688176502958	2.92608703081934	3.77595406185892	2.98751673543218	1.57984372486331
Analyte 1259	0.0221403336306492	0.0794189128044391	0.0391907045743779	0.043895157939399	0.0668280240801736	0.0435429831743395	0.0597945560646199	0.087293998078416	0.072459110938054	0.0527890057716483	0.047816089944573	0.0722371013831628	0.0496419183922091	0.0512746636969965	0.0826951414129119	0.0689943996422483	0.0563965405666001	0.0408204180142445
Analyte 1260	0.165042756800183	0.705906042797209	0.420885566755905	0.458545660868372	0.521164504255122	0.514250545581786	0.507831075928143	0.622524939226119	0.648440620153119	0.433675086532083	0.393777729002653	0.56258597979995	0.383894256169991	0.406274538419659	0.791266443462794	0.681499685575713	0.49849427059436	0.348441745652301
Analyte 1262	180.638062037481	296.867123653008	166.949335567326	191.112118655883	199.329624039036	190.110142584977	202.455617289698	296.253495569677	245.752832788912	189.345665899613	204.109710576822	227.283753558895	173.918288496642	165.153041019525	324.972553491215	346.340228722076	195.646654751617	134.62692053601
Analyte 1263	7.89621854807517	13.0201156912524	7.25028580915863	8.44523745093123	8.56069153759574	8.45790798621864	8.90696104795514	13.2098702599706	10.7786863336723	7.97838535188374	8.82505761595966	9.50832186136215	7.56309844186836	7.21381781877425	14.2317296845272	15.2599987331438	8.28204439881917	5.88269347922604
Analyte 1264	0.0010881239210913	0.0564335980657305	0.0478831665556299	0.0600685609801202	0.0541040148759037	0.0589607191374014	0.0513143627469639	0.0713081304547536	0.0645276734635175	0.0639007920056747	0.0464421360103578	0.0763636394193905	0.0600146805265196	0.0440449620508957	0.115031576801003	0.0466741059304745	0.0519010496853318	0.0467967225106323
Analyte 1266	0.340109706279125	0.0007250424261514	0.0039804172990622	0.0043968012039905	0.0028342284509241	0.0057487905327208	0.0004952372109921	0.0007932636346297	0.0006686641449283	0.0039342931826083	0.0005039266654635	0.0543066336810044	0.0111075628009534	0.0004484350965646	0.0203810828045671	0.199898052492508	0.0005303920239182	0.0003880248876736
Analyte 1268	27.8670086960511	106.506235028877	63.1099100134211	72.2370107732512	75.3405473957519	73.9398261230232	71.8987955714822	111.793927076546	96.3493885057183	71.9443889532554	74.3045725863456	82.9031239320188	62.1857568228544	61.6902302154917	110.632898904366	134.908655961514	73.3416559615244	48.9915126881629
Analyte 1269	0.394540925522012	1.57444937610789	0.919570118394597	1.03223269798837	1.08740303834463	1.06908505451621	1.06839457763202	1.6483143731492	1.3946288628149	1.01755826766426	1.06945885278918	1.21596176117849	0.933879456555893	0.895278896496998	1.62965378191836	1.86184698151953	1.0921408631174	0.714082227924692
Analyte 1270	2.43042456400005	9.79676481679251	5.70565469391332	6.55398809721435	6.85060860437605	6.56705327570955	6.589815280164	10.3053972375126	8.89215586676995	6.55836868093793	6.71427346827068	7.44495437440918	5.51199456145831	5.47665042824454	10.0393825902159	12.170754710379	6.8282371988877	4.40467387453419
Analyte 1272	0.11620918804037	0.199267752520932	0.0954920304093298	0.16765986725392	0.210673856199598	0.193821965099209	0.11647433494309	0.234867540898517	0.22082927256356	0.163675941728887	0.181505662281221	0.166523679088721	0.176716914876632	0.161442335948028	0.294175418042824	0.264825838552131	0.188912739712911	0.117531447176031
Analyte 1273	0.0103008828047714	0.0862274000496831	0.048224268130573	0.0512012405688982	0.0707517264724407	0.068286576089077	0.0533034729923246	0.100734575141458	0.0759370727835358	0.0625674837972096	0.0608994028643481	0.0576425959228022	0.0618740711591312	0.0552823514075253	0.0873584726694515	0.100026194938621	0.080374777211985	0.0338544624392303
Analyte 1275	0.368355147358021	1.36009785057402	0.907785972289509	0.938502552418708	1.04665640054693	0.923764169314164	0.949932319022982	1.35960650512274	1.20302900346692	0.838976856841698	0.84296056991115	1.07879516137644	0.782392459145084	0.835271086752389	1.42012585629178	1.6428086522956	1.01677361954424	0.647674353195348
Analyte 1276	0.0333666307811531	0.127386286796005	0.0954332914874242	0.100272933404738	0.118264619253916	0.114245167820717	0.110655398354648	0.162725125502633	0.163076993054026	0.10505140546748	0.0811932424714395	0.127183657377843	0.0992121636958129	0.0921863419991318	0.142682914695426	0.16926876692555	0.122408936755356	0.0681962227068527
Analyte 1277	0.0010881239210913	0.585481944785392	0.286432532711141	0.298157323210336	0.343438165689031	0.307672857263928	0.293545804282697	0.351584231087709	0.396828172483718	0.321900037882117	0.201283217148303	0.305547756579149	0.188256566366909	0.24485346120365	0.343135038244792	0.424148836647664	0.273834910219924	0.242129150212218
Analyte 1278	0.427797761534428	0.607642842247767	0.324798868441759	0.426834378538335	0.438615584684049	0.403688000930268	0.384637483995847	0.635722629871989	0.512612101164688	0.357346898010194	0.360072975955035	0.453282405214516	0.35617109917405	0.329161443956519	0.602211988045876	0.687258956176614	0.375620398505902	0.281574326339561
Analyte 1279	0.026406326826828	0.0706968891546831	0.0539257870571274	0.0604421483157184	0.049641724174127	0.0447937684885774	0.0451434178400459	0.0760095969629159	0.0530277265852725	0.0447229565363648	0.0642703949557845	0.0613764935034576	0.0483649136568084	0.0371485791158344	0.0571957697296699	0.106250309352741	0.0537192661438804	0.0371398495768523
Analyte 1281	0.0719740205774772	0.0764114533346257	0.0453739892427351	0.0489239243666576	0.049516829560943	0.0639416388608986	0.050409792242738	0.103059995762032	0.0556862754883695	0.0431982967224767	0.0510811606410944	0.0550327837746086	0.0449608586046885	0.0559358821727688	0.0445519268165998	0.0761075677152375	0.223564625293793	0.0368605557880854
Analyte 1284	0.0961101962343572	0.572441920740215	0.334748302652689	0.332473471466446	0.318602401384454	0.168375207224958	0.414503228837641	0.326082027889369	0.328855860513919	0.182728919730305	0.244464730104531	0.274195261563723	0.230647970011805	0.222696784369128	0.335800629436162	0.523884085441814	0.313782159946958	0.196453999885296
Analyte 1285	0.0099776082563252	0.121333403703523	0.0850962686370137	0.0784830209697589	0.0929823701505492	0.0729282710564633	0.088846942615774	0.138880256673697	0.105504889827252	0.0805454241404027	0.0768468257195915	0.112423722346229	0.0774268458145251	0.0696763938437106	0.103480282563812	0.145187614447756	0.0947104821348313	0.0655487377359384
Analyte 1286	0.0312937015289369	0.124922905734202	0.0820790949327531	0.014865348202695	0.0878836652652164	0.142591676947856	0.0834648341460463	0.15344454083889	0.118627063216556	0.0787882905097533	0.0866374670021369	0.133553458209391	0.08729652787337	0.0707320713060784	0.113959436344028	0.189745984309186	0.115417416230973	0.0717542045997168
Analyte 1287	0.0010881239210913	2.37850709527591	1.06982737241159	1.11935120530879	1.00033922342808	0.779943621595622	1.36585327736156	1.43767949484038	1.20673429199193	0.730774017729767	0.800673652876022	1.13842769698772	0.74727762471481	0.901325984227784	1.14758208596175	1.65371098021775	1.13775535812215	0.596818889213825
Analyte 1288	0.579291694415396	1.19215471527454	0.881751524324975	0.816523730713111	1.00765646138991	0.823161944984872	0.79280230115266	1.26035467226527	1.13526324559198	0.750805351390798	0.0737060386770277	0.997523938470233	0.765946034504939	0.791981950954714	1.18545557796272	1.51078234354425	0.867670664733138	0.584899766923438
Analyte 1290	0.0010881239210913	2.32329499748328	1.28545232419735	1.58057432909295	1.69005419381834	1.1702207990224	1.06799568774588	2.27912510373733	1.66676357596253	1.77142102793161	0.974772410220721	0.503645204682733	0.451896216423568	1.12171623609329	1.4422041821744	3.08296838199397	0.805526872061048	1.06052605970351
Analyte 1291	0.0252785156900491	0.18323826496764	0.12270931979865	0.0834909829246115	0.122735591451143	0.152481002920477	0.0340178107937596	0.17498566682524	0.0818483982146237	0.137854104965278	0.0633537272753429	0.106296484369391	0.0094590064892133	0.105854463838369	0.117184824172706	0.28372073397414	0.0725021322931814	0.0672718180435068
Analyte 1294	0.086284187332074	0.10404376511891	0.0140259317382731	0.0121511802004432	0.0213977322214558	0.0312900540740157	0.0674601252207964	0.142862156513673	0.0289545542810743	0.0793280554765584	0.201012499023652	0.0157194449779813	0.178421414832569	0.0074860302963556	0.0848864482377037	0.0458573800545614	0.0115878657029919	0.0457444484360281
Analyte 1296	0.159535901812031	0.375487618396656	0.171717476907057	0.256957351892343	0.174769128747941	0.230787923579764	0.194614801670981	0.371290701947745	0.232841907725601	0.299433568978418	0.205140508526391	0.27582122050619	0.170121239468882	0.204791676501122	0.320834305873605	0.379735866690804	0.180736647923372	0.180093294340017
Analyte 1298	0.0215839344231475	0.0684374108165772	0.0608016799266906	0.103594839664614	0.0739527799691653	0.235597535945261	0.0342929217797332	0.0939899320472873	0.143493313660274	0.0446340254743331	0.0538608232602213	0.0251148138059997	0.015494749787008	0.0631373947070529	0.16195067225999	0.503161681060125	0.0369900046107674	0.0449856014209335
Analyte 1302	0.355655162682126	0.323655986121943	0.27947743741148	0.47147042952924	0.157931428853253	1.70800116417688	0.322059618390193	4.54833251629885	0.0924126978209405	0.0654471465780645	0.306945427359148	0.0776166940167038	0.0852396458556095	0.860373773513777	0.2135389946215	0.216838929186361	0.0710887691481454	0.0569168665934995
Analyte 1304	2.40439400530087	2.61551332298502	1.15385633986435	2.12164074405457	1.92065373008615	2.16225927154268	1.55799450240401	3.55229455655302	2.46521789549558	2.23698488136983	1.99694629181601	2.67611276818561	1.97324279407682	1.7697119067194	3.08058399688405	2.58735232894898	1.44714785663254	1.11075580397955
Analyte 1305	0.0010881239210913	0.024161191183461	0.0132963789727274	0.0171892378415251	0.0086666263222614	0.050609457614693	0.0135956450255397	0.0464877538578001	0.0092769907643848	0.0336450481605903	0.0072446591984762	0.0118212461704701	0.0053389370456567	0.0170379037579521	0.006365368552313	0.0479056769372271	0.0020491870563234	0.012398065215948
Analyte 1306	0.854993393685805	0.774340249373048	0.445311441761879	0.21811862696134	0.709400778106519	0.785606863477681	0.530498069343871	0.932072988776627	0.915375386483666	0.867626857095901	0.469984380624222	0.916467363015831	0.772130524490901	0.673474194456237	1.13355475806433	1.64368979077546	0.699954321459385	0.141594865298989
Analyte 1308	12.3811311356916	17.3215005772324	8.61643938319064	9.64619859734379	9.47742335198444	26.2504595332436	7.01779761977384	14.1029687457114	14.5321357340708	6.83033013671964	11.7483274228349	8.96859785880558	8.72328191685773	8.38490613320012	11.913641063008	14.2280715953562	9.6300280175094	6.12460409184731
Analyte 1310	18.3492927918133	17.2091087644097	8.53920199677617	9.41049234456835	9.46771390145235	28.3229449395701	6.9044459886401	13.9218043337395	14.8279473537711	6.5173284589609	11.4925624935227	9.61392025858798	10.5535158593843	7.35546412948156	10.7099195218944	13.9017644346054	9.07431158907255	6.00616244929283
Analyte 1311	0.188181825407715	0.0975295411709643	0.0541792007541269	0.0786772665209384	0.070803167318402	0.148480464848179	0.0792599368088148	0.111700285031239	0.0971671581901805	0.0790165729339471	0.0705604404707686	0.0907136349690516	0.0731894681432473	0.0678762328298135	0.130186530781437	0.104651029536128	0.0711959756012207	0.0610780895416617
Analyte 1316	9.67745575762917	5.24169308640225	1.06585970830637	2.56919288621587	1.64690374774327	1.6178749160242	3.4870582259537	11.9324512220885	2.62894185124965	2.58088640408479	2.12922064642115	3.12480115375243	1.64285444268628	2.22133092203696	5.04509143105423	4.2925167450176	1.75199636476687	1.71017185775042
Analyte 1318	23.7745605487711	0.871648217889225	1.75248381191274	14.2754726257819	1.62769104617569	3.00010672921284	1.3906898811459	121.376014288723	2.82461737422545	3.54115335708036	70.3997601695449	0.840900756979878	0.52428522395707	7.84135862031645	2.61595517896039	22.8514780674159	0.64769326190359	0.838931250889617
Analyte 1319	0.397387133093283	0.0804018381424209	0.0274669462332165	0.0398037815178527	0.0358887139429915	0.0196801969167422	0.0347640693332615	0.0550664578497082	0.0431444461038915	0.045761640099167	0.0269798560573872	0.0321865472196951	0.0212414089957414	0.0418087840470197	0.0448423043076673	0.0854746602393603	0.0155430947289866	0.0194115738256483
Analyte 1321	0.0010881239210913	0.0150100795425648	0.0171929361375885	0.0342782716596215	0.0293803454500083	0.0019152814913544	0.0225262969382714	0.0722327530327547	0.0417414440720727	0.0197189467540064	0.0436682837198759	0.0328166802957812	0.0261720807911006	0.017737983001133	0.0535848839227105	0.0800116801638664	0.0229577399525317	0.0239686705237631
Analyte 1322	0.030012561285041	0.0416614228968483	0.0280640410524326	0.0323927974838193	0.0362219662888396	0.0184285895660063	0.0329026852362039	0.0437851818631672	0.0507679332705587	0.0316179959510568	0.0265969437174758	0.0405320735636029	0.0312532823711169	0.0249710339796124	0.0472473850839775	0.0890291349070939	0.0323353971717448	0.0336858782148221
Analyte 1324	1.98200136440402	0.897368479636999	0.568058824776772	0.975744323165649	0.985708806644572	0.910821797097649	1.23669879520601	1.86087465854628	1.09590142971932	0.887508222577502	0.583659243486407	0.594885775620778	0.991603870193823	1.00089804970206	0.721551794719249	2.3631744569552	1.05011969435765	0.688343220667512
Analyte 1325	0.021479548796655	0.170277393906423	0.121486512823156	0.149365960240503	0.140007931957126	0.0234638683675754	0.13097773612855	0.283966538636048	0.216907038996251	0.142541153982065	0.203868571386939	0.200151983944136	0.161497305060085	0.131665451670157	0.272610448757495	0.224940586412127	0.125128222012354	0.109427573586258
Analyte 1328	0.0010881239210913	0.018618901174715	0.0182466609560581	0.0131074994184971	0.02128961170384	0.0109554287197879	0.0163673930561811	0.0563507217984158	0.0252687510092267	0.0093769929528584	0.0228292002516749	0.0182624333109111	0.0172964281179932	0.021195339576935	0.0312001039825279	0.0111015997878859	0.0192708480250787	0.0130012950792276
Analyte 1333	1.07154029799103	0.0289232379831353	0.0958595359198166	0.67861044067565	0.0621409770004216	0.139763016071716	0.0714291378422671	8.11300981627877	0.0497973754380022	0.0575657288878515	0.843593735729111	0.0320896498261777	0.0147194514419272	0.461654274710686	0.108672615721315	0.630672086616557	0.0157265770098665	0.0134092689171503
Analyte 1335	0.0010881239210913	0.234833465945634	0.150600202971366	0.185466696266059	0.189074832207651	0.143813105266051	0.15392278337706	0.330186265952084	0.262600096099712	0.123889961186776	0.249489716499755	0.257704654504382	0.178080446852465	0.165263294742107	0.314609913972674	0.161076508825229	0.203423974728376	0.135605365046547
Analyte 1337	0.263642178519797	0.209978519921517	0.137043841028199	0.192392585906045	0.145617548635005	0.160321996476684	0.166920220951312	0.248717087480335	0.256054096933089	0.181025208176443	0.157354804211203	0.22146499542735	0.186089094645331	0.152150247223075	0.279292583087893	0.252229884895418	0.149463803993139	0.123186727201509
Analyte 1342	0.0010881239210913	0.0660167672550239	0.0692137439984045	0.0798784880229975	0.102643575377639	0.0192176099224316	0.0386729095029196	0.0509690830147361	0.0636060015635262	0.0539723423955758	0.036936903217315	0.0597579253856162	0.0775206046429273	0.0651285390530071	0.103375138162158	0.0550789543589069	0.0408218417492565	0.0541269189282762
Analyte 1343	0.0010881239210913	0.056821695553288	0.0333291262904551	0.0094212186470653	0.0555902109190312	0.0046185863928835	0.0419760509996926	0.0509995694284794	0.0569230438220548	0.0699758961492964	0.0589739863850884	0.0634936878419388	0.0732933299819482	0.0312674436134295	0.0859215460379395	0.055104322631706	0.0231378924129504	0.0289162648552372
Analyte 1345	0.475722201275534	0.0007250424261514	0.0036064760419169	0.0102406997485971	0.0096697945189843	0.0933882071864292	0.0234318495731433	0.071155107443938	0.0094392245333697	0.0126447014042696	0.0250408138255386	0.0006542988749322	0.041565906922415	0.0118596554650017	0.0988466819109844	0.1653706904301	0.0281272890972792	0.0087697320175682
Analyte 1347	0.183144885011989	0.0141372433523413	0.0064358362628245	0.0081470981237266	0.0005053454563356	0.0199572037751001	0.005554207704216	0.0296280773756479	0.0076852818841786	0.0005112590124572	0.0107103552361024	0.0006542988749322	0.0047639043359389	0.0131576834130767	0.0098802477358587	0.0252294029310211	0.0005303920239182	0.0003880248876736
Analyte 1349	0.0010881239210913	0.0304178243361744	0.0200775835839891	0.0209002684910353	0.0239677664423593	0.0033011379617725	0.0187608479857777	0.0059306656900174	0.0357184164119527	0.0106446008321366	0.0104811950225908	0.0197476661898194	0.02024866572046	0.0160931036004265	0.0177414783583094	0.0061374951556001	0.0138351321481517	0.0124680202354913
Analyte 1353	0.0410619429835493	0.0552579290379653	0.0051477761931724	0.0120078731850144	0.0033400662917733	0.0296301017775308	0.0036694711866464	0.0401514620916553	0.041750539587607	0.0005112590124572	0.0110603751110625	0.0006542988749322	0.0012872123062602	0.0088760919744429	0.0761897078974659	0.21816948327278	0.0005303920239182	0.0026568030802212
Analyte 1355	0.0010881239210913	0.422751149705469	0.346543598287853	0.405967446345449	0.441661994613971	0.0004839651824928	0.370217000525445	0.598515119841	0.494529423916659	0.27565539376184	0.480198969724942	0.540748836635419	0.387172115394263	0.34468074987129	0.615134897081646	0.178766102875361	0.438269730894541	0.329452756956601
Analyte 1356	0.503335476605721	0.43808207764447	0.309337489042877	0.364871078954	0.340636060528337	0.303858921108658	0.342898572168218	0.259777283145952	0.475691787810238	0.292150407049007	0.188892663993597	0.237627726678592	0.349692371569563	0.300904927238689	0.594534693312358	0.225686593543751	0.39523740662695	0.258329815184224
Analyte 1359	0.245182629112177	1.01463618502542	1.28084004568791	0.79459617892143	0.631103571519424	0.321775481009215	0.944949783428661	0.508818093949662	1.77821352943352	0.640045080450556	0.777842066222143	0.502052100540805	0.441160365742866	0.761233880460002	1.08772366674306	0.93794724857267	0.680667258514309	0.556138787804
Analyte 1364	0.0253557290053147	0.022615165645726	0.0292810906790741	0.0284771098560687	0.0310478777525292	0.00282887847971	0.0278737649896557	0.0996096564728029	0.0337561493372321	0.0066550487517759	0.046910891743811	0.0127536858072948	0.0149964662978769	0.0270549115290422	0.0463818028598471	0.0614807142775545	0.0092473667576979	0.0075876302784792
Analyte 1367	0.56650158067002	0.0568677052038513	0.0610100337034993	0.133514165343798	0.0842304359446907	0.261203097991845	0.117284992208883	0.258807998532806	0.092871734142089	0.105201248851056	0.0724549972801944	0.129381392669449	0.14205018313642	0.125617355521535	0.195075549501045	0.227709786009768	0.0775184482667153	0.0948607898675237
Analyte 1370	0.0477957345191414	0.0539739981528667	0.0486972043709661	0.0637630285230959	0.0743292724337264	0.0315709622713751	0.0581772637483169	0.079325538879299	0.0799937764214262	0.0611795708939449	0.0501922480520477	0.082263509974695	0.0719942702919416	0.0598788599130191	0.0921255369800061	0.0818899991136398	0.047881365995965	0.044971927134868
Analyte 1371	0.104427778065791	0.0574552497712195	0.0418867539475686	0.0503828623615584	0.0614540459675816	0.0288957922729818	0.0572632169449294	0.0764411712337941	0.0562136806983858	0.0404464942318337	0.0399438526064234	0.0729582782633889	0.0677212894878042	0.0496511538178714	0.081518294542411	0.0613271531272371	0.0583333759683328	0.045973761753224
Analyte 1372	0.0112551083056672	0.0169639506289448	0.0122030418762487	0.0287037653602226	0.0276007674427985	0.0135711916606364	0.0354169587791984	0.0465914862030414	0.0268544406038569	0.0162351472160991	0.0168947511283509	0.0442103527376939	0.0425469716089807	0.0170780164817481	0.0540542979460362	0.026716824494033	0.0218284450087848	0.0230689340560459
Analyte 1373	9.21265260013492	0.289416066300019	0.0227106868050153	0.05604888555263	0.0357895445231026	0.210635992293463	0.0461077800518056	0.0997674296513478	0.0346618632674668	0.0384488109684006	0.0333288121084126	0.0499788606734531	0.0541313616814266	0.0516580618535002	0.0857635977414657	0.0900337472088973	0.0363905401862923	0.0434469873512265
Analyte 1375	0.0297318034387294	0.0145129550913517	0.0144769394489798	0.0214936579828899	0.0170121797942292	0.0068904767852665	0.0207205607991623	0.022244413770156	0.0204072908827475	0.0132656963317515	0.0179333969282127	0.0263591430834939	0.0214040182765612	0.0144585492413125	0.0318561294950764	0.0136947111883581	0.0197640645381695	0.0134912514596858
Analyte 1376	0.313529934208861	0.065398214760622	0.0461193877537036	0.0667969400768172	0.0636906134037471	0.0725402055659692	0.0778748162373352	0.1180654902984	0.0865208826104694	0.0591861921825815	0.0777545883107066	0.106015047099926	0.0941678384956305	0.0541982198414524	0.138085693176938	0.0896641955223406	0.064686915039292	0.0549066295242427
Analyte 1377	0.306501794136158	0.0714122489936033	0.0452875031912677	0.0675495041183523	0.0669644314367472	0.0488010466586405	0.0882642154321263	0.119244216481193	0.0954212427600341	0.0503599185497825	0.0662525670856117	0.106148918552592	0.123195346774238	0.0522135648335959	0.125252723530744	0.0894127604221933	0.09168697056787	0.0553077237505099
Analyte 1379	0.644743332456238	0.110154393651977	0.0780551326262461	0.130120392741888	0.118128543447455	0.134554211122987	0.132782491539481	0.221718104699899	0.176407824659461	0.0905413376331939	0.124004289216289	0.177260471882287	0.179272055884798	0.0951101505537703	0.225238532641346	0.141959894051893	0.128144142933809	0.108598818456352
Analyte 1380	0.86353088196131	0.222985003442123	0.146360107738257	0.178622573628368	0.164267454719874	0.147966874078606	0.213152142389497	0.293112040092983	0.224402766444999	0.135082183798355	0.182664458023046	0.257205880856705	0.243457384638713	0.135010561063809	0.336670177575335	0.237794485394029	0.165529354650928	0.133055403437852
Analyte 1381	0.0566146356820726	0.0387666274865357	0.0305545316090116	0.0383142692488582	0.0498619705907198	0.0217521636851318	0.0323618933079232	0.0471753778903013	0.0363947889087235	0.0286290498468682	0.0386020061089988	0.0424509341020023	0.0456492330809124	0.0338250189505005	0.0604185105848268	0.0386981249226943	0.0362444658564805	0.0272810419434895
Analyte 1382	0.623030005716993	0.0809946941436169	0.0419833592909466	0.0796684355957702	0.0745942217329855	0.0874261560208428	0.0862400561955285	0.134526246459931	0.0723986445274178	0.0185398629620492	0.0826610979714909	0.109971457132323	0.126910606628303	0.0491595879855981	0.146225287176965	0.120996841354212	0.0927617987533642	0.0576693557281412
Analyte 1383	0.502777526404775	0.14764266117711	0.0961433628748061	0.10335258231124	0.108954873126211	0.105718286157634	0.102882096942539	0.112524321235055	0.15310337345054	0.100816348815983	0.107501512522016	0.127214876687036	0.0957683266753829	0.0926965502035948	0.147776610092342	0.118485152529143	0.114877834362855	0.0726300650530467
Analyte 1384	8.56412872176376	6.5566353187285	3.82605179095345	4.95034962893396	4.34351986063842	0.196008684340415	4.12258279798676	6.02158699505349	5.43094743749761	4.73784509601571	2.74954607558163	3.93345377956957	4.28852284716237	3.79828945530127	4.55345899145825	7.84214339479907	4.78957822143289	3.31507293795141
Analyte 1386	0.148103834582784	0.0064902656718314	0.308165416195583	0.131241770995335	0.0005053454563356	0.02909187916405	0.0004952372109921	0.400792393989698	0.0771632966129623	0.0005112590124572	0.0016917931607189	0.0006542988749322	0.0005036669203819	0.0937728999729082	0.0007843468378554	0.0028832774228545	0.0005303920239182	0.0003880248876736
Analyte 1388	2.11523821261773	0.136026704465999	0.08697738190274	0.112154039665084	0.105975899304463	0.060632329093398	0.0987868229474291	0.261649515637585	0.178014548400847	0.0874212953408776	0.0287520577613579	0.132048628137406	0.123183715149117	0.127215174298329	0.0901136816203467	0.272373675198031	0.113772558508458	0.0951534768598996
Analyte 1392	0.0107321976543305	0.220492408676767	0.0913029950096595	0.159118939815807	0.0964963039673096	0.19362699561027	0.124147868290445	0.158307108646599	0.151683370584557	0.0668615147143632	0.253758876815043	0.138090959395856	0.203073111659979	0.105869335673245	0.43997462557241	0.31212775412092	0.11793153178758	0.0852583988656648
Analyte 1394	2.26045804511503	0.0240802012758779	0.0158687260692305	0.201158311959759	0.0138136749705618	0.122043009695508	0.267353518420019	0.623066418576707	0.054198780645042	0.018167281634736	0.0750946677803723	0.117698753164634	0.33982356380486	0.172635068527334	0.229154177769876	0.120379184388319	0.0422824630079194	0.140683284348655
Analyte 1396	0.823738776809342	0.0085433682141474	0.0043538722918884	0.0702749982384529	0.0030202792691661	0.0426873292452184	0.0894662400536451	0.220013171431683	0.0148430144782746	0.0069391726581453	0.0223547977351832	0.0363296709776975	0.130507113433389	0.0659720301518033	0.0750361836891311	0.0391489532585538	0.0132671534372388	0.0473040065368705
Analyte 1398	2.42615973019355	0.725951292312993	0.215971629205053	0.625524643573599	0.56953754834092	0.336115564508888	0.886511318067215	0.96591541553162	1.04498476756258	0.475231800731548	1.3084002685296	1.70525643783798	1.48724717102389	0.489868411422552	1.60033447838737	0.695216261893309	1.35339825954094	0.208762728344423
Analyte 1400	1.41905881002558	0.162062058283104	0.097034276458295	0.0749677158546362	0.119330953637008	0.120176085418336	0.129480295826041	0.390261833664095	0.457660705515622	0.133898949703023	0.18266650164941	0.542181871353251	0.154300712628532	0.0563254274332153	0.298934522059	0.383785844120259	0.0659823589479286	0.0289088298447527
Analyte 1403	0.0010881239210913	0.0893042438477769	0.0546206523720352	0.0648585454810453	0.0807704121284554	0.0198391420397114	0.0618094051816104	0.0248858795853206	0.0659685248334519	0.049623412094347	0.0328384357303466	0.0543053994492351	0.0371194618417485	0.0583978926347459	0.0601724877006924	0.0472971977168226	0.0635871387347486	0.0440462670831601
Analyte 1404	0.516390689410733	0.0196359792025538	0.0140324673731184	0.022916170691366	0.0132643633119646	0.0291583097942249	0.0131911782356268	0.0817291075259244	0.0239901898655712	0.0159903508912636	0.0103979744000436	0.0217396276514649	0.0166512375783948	0.0184043069035671	0.0185881370499175	0.0410021504837167	0.0120770999219308	0.0093093976055934
Analyte 1406	0.0713649809928542	0.0158581578708421	0.0428608409005264	0.050437599276953	0.0200261019076854	0.0578667292680892	0.0459016123101242	0.313159343724591	0.0764309951011298	0.0180438652110761	0.0407821551836641	0.0371425398572078	0.0273592292856557	0.0466184695549123	0.0957554767719154	0.0800509503892008	0.0117046320107526	0.0133459834147267
Analyte 1407	0.445527262198058	0.793831445719958	0.221752403200709	0.282444746967283	0.268210666983104	0.305908323313373	0.547109994036543	0.257602312535608	0.357144797430268	0.306086647646186	0.523518837084516	0.485553758580355	0.240711827913176	0.249286801718174	0.415373478610003	0.326727629404608	0.296318643225934	0.211224266393782
Analyte 1408	0.0010881239210913	0.0220941682996716	0.003377130054227	0.0046551634664733	0.0013436582903964	0.041235533094969	0.0049353450108626	0.0769856620178291	0.0024256838576995	0.0215901727656324	0.0181998802562859	0.0006542988749322	0.0154868638123244	0.0142100806248615	0.0232682224794197	0.0089539921562222	0.174357358819405	0.0104872678063113
Analyte 1410	0.0010881239210913	0.0503743608650626	0.0324371351813919	0.0537347146956584	0.0570604440055762	0.0391396263933189	0.0565804734855416	0.0287791379856927	0.0735618718178363	0.0164077997131648	0.0328122521804901	0.0610066337762409	0.0595785451535505	0.0578884760782633	0.0890644931521704	0.0507834671222593	0.0526021972448882	0.0406318374276025
Analyte 1411	0.0010881239210913	2.38894295113695	1.611522566347	1.87149029947872	1.89712772202818	1.4299504513183	2.02377403298809	3.44263374539065	2.45453642443877	1.9434169800276	1.44255690806432	1.97258279101988	1.85824094637964	1.56366536498761	2.5618973086634	2.94387423741841	1.73172906867809	1.34144846826426
Analyte 1413	0.0010881239210913	0.377451325510263	0.255210101820079	0.307667811222096	0.307039339391958	0.217525350273058	0.281802409153528	0.288545662636569	0.393292131003539	0.310724516586159	0.232657173894387	0.36049506147847	0.300719604527134	0.255437984838133	0.426572400682718	0.438662450396392	0.290483454968561	0.207395212541883
Analyte 1415	0.437371846525632	0.0007250424261514	0.001502063275237	0.0127500727872937	0.0039625317933415	0.0319373932668135	0.0127393586381819	0.0412090651542984	0.0006686641449283	0.012404799990029	0.0005039266654635	0.0019868502573845	0.0130843015935486	0.0090424931333712	0.0024480862230899	0.0107696923098249	0.0005303920239182	0.0024975453092784
Analyte 1416	2.62163498584194	7.3659561460378	1.71414969592931	2.17948363587036	1.6374089123377	2.0251894919349	1.17804100270017	1.49479515172698	2.97306090561121	3.19161380326884	1.99981559555666	2.74041620562341	1.65507663765233	1.98893642121702	3.04244980857397	4.00856619236027	2.69745580998575	2.35081120554131
Analyte 1417	0.0010881239210913	0.0238858307791118	0.0438012029141092	0.0308281023943846	0.0133428624553747	0.081014068190902	0.0097381427846996	0.0822936948966227	0.0874627660989892	0.0005112590124572	0.0456896219106421	0.0243442585962925	0.0188001170916524	0.0276603273939835	0.0114678794228324	0.110319411743282	0.0208224514152615	0.0165459314363069
Analyte 1418	0.189141551744628	0.507287151069377	0.227605029436204	0.441141166941459	0.246962777364629	0.0939058805752637	0.181699278527238	0.423844921703798	0.117918160237367	0.233973532472651	0.23651438876532	0.112870350949797	0.294644982939115	0.158503530870283	0.177167122850416	0.193131564729475	0.191257901205148	0.0474221262043855
Analyte 1419	3.10185368115899	2.0277261975151	1.05301617988167	1.4016531422346	1.2367438891732	1.21061718851155	1.02346290855393	2.3241693209601	1.67112647659371	1.22326827383468	1.40154351777327	1.60438138875345	1.28136852473951	1.12578307340095	2.13326200178932	2.64867623438999	1.37763146089117	0.964317748564256
Analyte 1421	0.580474194848715	0.460883858996234	0.415797494501931	0.40274093499447	0.495640860724932	0.705508942076845	0.547235383438258	1.37585499852251	0.583357412895236	0.324882586807912	0.513096273390454	0.453492775000423	0.535242192871229	0.324220894081216	1.89614530741037	2.07996124683258	0.4625473968857	0.219862637819847
Analyte 1423	9.57242672543258	2.63642290399188	0.756593602002095	0.474658258957591	0.709343636496154	1.02026410017595	0.357254027580474	0.493775102462693	0.0185185441093748	1.78330069505491	2.33383967028443	2.30591870602773	0.425552692018749	0.271623655986829	0.532279193613936	5.21128174026042	0.482414753477062	0.328333662146527
Analyte 1426	3.4981808354391	0.997000413478255	0.292579577595427	0.176531883501076	0.260027636144201	0.376662843259776	0.140004255009505	0.212668349591276	0.422930875380808	0.670148869289529	0.858804525242687	0.872231457053365	0.143388223759047	0.102035732805792	0.173480033073467	0.0248942297919707	0.164873207954889	0.106238271483863
Analyte 1427	0.029529337756805	0.704762013015991	0.0916549567800446	0.130637914727193	0.145392887093533	0.120975716957967	0.113567119253828	0.100008521443304	1.10012989133144	0.232011904258435	0.0880684687676136	0.167706385769257	0.156218390985667	0.162697270436873	0.220886824837567	0.823208563481245	0.227359471849197	1.1612898022601
Analyte 1429	2.80792542947576	0.157826914186931	0.0471659723308148	0.035159388032681	0.054808265874056	0.0851114717360283	0.0277359028754578	0.0317669658851473	0.066760763004156	0.108762490765301	0.104150180866734	0.122432858195358	0.0334715200349103	0.023666770361793	0.0446431592953749	0.297529286583578	0.0303157312621706	0.0200219809472273
Analyte 1431	5.16166630996628	1.42942488024439	0.410552930492871	0.271051996638323	0.382476513696198	0.558370035793438	0.207449386138823	0.292303340927077	0.622874553654419	0.949652362185396	1.26208949796091	1.3064149782368	0.236412191293766	0.143573315939668	0.279560384569734	2.84283989945001	0.26060413222294	0.145177254593103
Analyte 1432	1.53861967685316	0.0968496284578957	0.0309230144038606	0.0163095885217911	0.0269412777371639	0.0739151242289209	0.0085958040115984	0.0460337533862787	0.0417658946565833	0.0551473155523214	0.0619609161243951	0.0677276010911562	0.0095934695460636	0.0080327872730292	0.0126488521266941	0.173565513430782	0.0162296528784598	0.0114301492203221
Analyte 1434	1.24751080053606	0.635853404056006	0.327991864838752	0.571203870396203	0.403161403636	0.418797653205125	0.724266032238379	0.969745395723103	0.62059731223052	0.419512637395537	0.523615487688544	0.618027958423874	0.839097554769374	0.442013882935851	0.776702232325536	0.892854917272621	0.48352060798623	0.35303856149108
Analyte 1443	1.66569947212491	0.302877892085563	0.291549387661951	0.36730991746354	0.209242287453293	0.677229413715025	0.487218050766594	5.5714575291663	0.0902194113037908	0.0587910405283027	0.354178995522769	0.102096077066799	0.17754654355021	0.524081320351367	0.403555031214589	0.201092575024079	0.0732720290518591	0.0509832092325986
Analyte 1446	0.206587267215163	0.0293532907180222	0.0247779186917332	0.0723302547736079	0.0316968531548605	0.0004839651824928	0.0800390944459471	0.157593075596833	0.0337114754519344	0.0005112590124572	0.0245976474099415	0.0503389536725964	0.0929805629378738	0.0586872164837693	0.0603694206014566	0.0009180384978675	0.0398530052131518	0.0356486009229038
Analyte 1449	3.58194265020253	11.1605912196542	8.06316221829742	10.3622328215701	9.44641985201764	15.5835140383755	8.62684829373671	8.56809514808277	12.6977146692628	8.44781081857746	9.54078429126608	12.1874082704513	11.5991642223972	8.64761014893637	15.6168555263277	12.6947483660533	10.4131897584708	7.28090164034605
Analyte 1450	1.15454216576895	0.331080040292729	0.0969054607105283	0.0698547882248416	0.0982330691434814	0.062175030434738	0.0451498965571621	0.0716304542583394	0.141458752547151	0.196493339132484	0.274329382627952	0.303237553811227	0.0611418513599319	0.0461864281840513	0.092138133992433	0.621252870502642	0.0806724343084382	0.0559569619260872
Analyte 1457	0.276110551493872	0.184369664727359	0.107180842770616	0.204839678354005	0.112736105330627	0.107360081735501	0.217628915827759	0.20460467603734	0.38211528260895	0.120175566781225	0.130587463572357	0.204231864454333	0.251014694060778	0.161348570021683	0.215042490060045	0.198541110817091	0.146786029006992	0.108341886239081
Analyte 1459	4.72706363506106	1.57496660240018	0.893918035452306	1.51641827129742	1.11706831998306	1.0739477969088	1.7114492583438	2.36013384283994	1.71219293437091	1.04391528077083	1.28710995802898	1.51312125306554	1.76240984407734	1.07364795841878	1.98993007582877	1.90510203701782	1.18777284349722	0.845698466597941
Analyte 1463	0.481394121488926	0.272431548921259	0.147185211639268	0.219973906494309	0.18298054044075	0.202765995545458	0.22649531031292	2.5650585431236	0.21154109563673	0.186422470815135	0.220899063241289	0.259443832195423	0.178974704881058	0.138554499388461	0.318117559462263	0.370324764376193	0.227720609614564	0.154704804007887
Analyte 1470	0.357083891866589	0.059141650677195	0.0290279160387027	0.0422108895710818	0.0376567858985031	0.590937682008006	0.42549763646996	0.184253672617677	0.0125280901215034	0.0111760385130393	0.213896507738187	0.0114687927158119	0.954821111810618	0.0569765566565565	1.16148020201398	3.40200976377431	0.184329516885493	0.0501881091839115
Analyte 1472	0.0209265877960529	0.0007250424261514	0.0020118504574209	0.0040306089040214	0.0005053454563356	0.0587162237165757	0.0324763065870807	0.0213305370613293	0.0006686641449283	0.0005112590124572	0.016606646904605	0.0019474273207214	0.0903723387646358	0.0035357715994239	0.0994428591716607	0.331500510821271	0.015490427061781	0.001839181545426
Analyte 1473	1.49920767558587	0.489410990458428	0.199527476574415	0.522174934407603	0.201502898252706	0.260950904980998	0.645745203534375	1.02896776410353	0.406260314808985	0.273792651616103	0.461703711647547	0.527526990652534	0.758998652354952	0.391717590832568	0.547575202991476	0.653568056651657	0.285549759720174	0.194159431693078
Analyte 1475	1.36642961151554	2.95795840009276	1.93274020179336	3.53642637547952	2.31904314956198	2.81137606417526	2.52361542332341	3.44246520728968	3.1832169863522	1.99036873429569	2.85581942983841	3.16332081715994	2.87868819806982	4.17510428718963	4.29213197821901	3.47793405940486	2.70322727765368	1.79165090698621
Analyte 1477	0.286680323888734	0.0326585350301349	0.0200549142969284	0.0325256375946827	0.0139999640620403	0.061920470222227	0.0677735097592218	0.308977468225606	0.0226076360870496	0.0189009529895114	0.0637520426330259	0.0551990905821956	0.0943210376376561	0.0330220642615014	0.0640283610648525	0.185700523078293	0.0153930170182738	0.0123998930760545
Analyte 1478	0.433626762935467	0.148036866172877	0.0262195739771641	0.0880546812612156	0.0629101474478017	0.0117583294601318	1.18326194381787	1.76001227155229	0.298748046319887	0.0693801231275445	0.123965618483023	0.180562956057005	1.51168932371388	0.899390454595821	0.0379111239343754	0.151298448948158	0.0156167224188261	0.0558394821367916
Analyte 1486	0.0010881239210913	0.0317838228036427	0.0097057564596554	0.0142377888390588	0.0154177840197626	0.0026885123701663	0.185759831202338	0.170265719637766	0.0812308660356879	0.0256718314631434	0.0231464777769149	0.0342139613408225	0.205825210799902	0.180900703717637	0.0007843468378554	0.046345908140865	0.0015544896017439	0.0127947281354716
Analyte 1488	1.14653917027204	0.0007250424261514	0.0008989403058039	0.0016498844800133	0.0005053454563356	0.0004839651824928	0.0226850937416172	0.0828794734801001	0.0006686641449283	0.0005112590124572	0.0005039266654635	0.0006542988749322	0.0551502911492405	0.0016250029818937	0.0055188562255769	0.0009180384978675	0.0005303920239182	0.0015495899204398
Analyte 1490	0.0010881239210913	0.0022175553649357	0.0013678317767447	0.0005559232092963	0.0005053454563356	0.031788327581699	0.0133000072090916	0.0007932636346297	0.0019949599647863	0.0005112590124572	0.0178743129363116	0.0006542988749322	0.0005036669203819	0.0026755158327855	0.122283100037786	0.0787281283399552	0.0005303920239182	0.0037453292564279
Analyte 1492	0.130102711439781	0.648088087826394	0.413408308618345	0.637012740342619	0.512716449315778	0.701294636190506	0.560679512615633	0.209089706580183	0.588787963211776	0.467213299105492	0.528320694787762	0.506375308920441	0.598708954325186	0.460350506859107	0.77520309681859	0.714082127361396	0.532643667097384	0.477879119932441
Analyte 1495	0.0010881239210913	0.0138653236612056	0.0044261078779129	0.0205845128316368	0.010040757811332	0.0157550076258336	0.0408798541205774	0.0483283792257518	0.0083873099096411	0.0054946113640809	0.0171496052234616	0.0513092621201203	0.0103025836436179	0.0139394634558302	0.0359718022346281	0.0281720246015749	0.0094599200648744	0.0183331954464788
Analyte 1496	55.3623392170012	1.13163987482514	0.240920564565298	0.407827623344718	0.359489849592059	0.276071951199226	4.62310926441156	12.244626569633	1.81385115831565	0.33961003017149	1.2954898883668	0.90970053494656	9.75057872431504	3.95156919211558	0.517576259156575	1.02199274572902	0.115840693886252	0.647272745825209
Analyte 1497	0.149789676249926	0.0261855167956302	0.0375449116917025	0.427310349085465	0.0363305981576734	0.0599197248066828	0.0345315874480695	0.511390627773051	0.0310639340730406	0.0248503497557379	0.168550586215438	0.018287209974533	0.0233078691963848	0.25154829277352	0.0552655956596054	0.432399406885074	0.0283819258184836	0.0309157865740957
Analyte 1499	2.26336326402161	0.0233740532987508	0.208360718254009	0.770437607982394	0.0365375568763378	0.540022965415762	0.017127843124451	8.12004360185049	0.489124379147028	0.0207487777474734	0.144062258122348	0.195487796026874	0.0433153258001964	0.524744179404902	0.0381123277335578	0.231326323539042	0.0402740217102773	0.0235535807089295
Analyte 1500	0.132093324010693	0.0007250424261514	0.0184978104001488	0.0658437037785948	0.0024834140370246	0.0591932098583752	0.0004952372109921	0.295223133627351	0.0428678676415143	0.0005112590124572	0.0071768230086722	0.0168166486352546	0.008264925543392	0.0471304494751985	0.0023083762512271	0.025014744048682	0.0034291677039922	0.0011361737834489
Analyte 1501	0.145730445520636	0.0007250424261514	0.016789494748392	0.0650683322844643	0.0005053454563356	0.0406337321632672	0.0004952372109921	0.578102593815934	0.0354164920610882	0.0005112590124572	0.0106351126079366	0.0144647013468701	0.0005036669203819	0.0395523772354461	0.0007843468378554	0.0176336868170606	0.0018652550736106	0.0010665292203232
Analyte 1502	0.213945562275997	0.0007250424261514	0.0176441850410639	0.0811500277505452	0.0014019071808737	0.0563679718352593	0.0004952372109921	0.795520674534068	0.0482022304388882	0.0005112590124572	0.010267535995177	0.0155078838827951	0.0057492645828266	0.0456730908740947	0.0007843468378554	0.0198781202967358	0.0021384219764293	0.0003880248876736
Analyte 1503	7.21856177745	6.26783449322836	4.12786344275923	6.71842488602295	3.9829080302815	3.31135241341479	1.74355558846919	6.41706445497575	3.7791030425049	4.53498395062575	5.49430747030741	6.36490414537783	4.32427555431668	1.96861840334645	7.30970245484638	9.7657555673903	5.01398810325928	2.73716133427405
Analyte 1504	0.0355498350267339	0.0181313448463093	0.0230670823377573	0.0179599591551806	0.0173437208957395	0.0218417469706713	0.0306403151596586	0.0902536042389578	0.0185910468468978	0.0184577622778136	0.0110028910449864	0.0718227469306946	0.062115371469149	0.040681360924523	0.0315539678281151	0.0402621483001885	0.0222615366945997	0.0183651956860222
Analyte 1506	3.8712965030894	1.29440876866032	0.986393605257349	1.18400810027894	0.909394194065373	1.16936936352362	1.48362531321059	2.16781079872598	1.28100148809785	0.993926377212259	0.868243890726517	1.42044998500232	1.71875369088406	1.31858848714271	1.79770828199049	1.76115284659098	1.0023484276992	0.982630042081938
Analyte 1507	0.0225326583804291	0.0282926745052294	0.0335126885469211	0.0234774292066728	0.0228805844065924	0.0286285549422001	0.0299859430575819	0.0567373823273442	0.0261697148997685	0.0297574488127744	0.0136211757563766	0.0828488331923037	0.0122312103570776	0.0073432341353296	0.0351192162222846	0.0404504939768446	0.026093369799876	0.0180328436206065
Analyte 1508	1.20329719382081	0.438650309503988	0.430422657795973	0.37044737763831	0.311819018334518	0.395168060327792	0.614001535970468	1.47108858797692	0.496896946339704	0.602879542248088	0.280306110900258	1.01524875104925	0.574022930887192	0.225839794646563	0.895365569666524	0.663566470837916	0.603469107825641	0.457387355312502
Analyte 1509	0.856317635851925	0.228844455003703	0.324427222348602	0.228056850061681	0.199573222801711	0.293745392127215	0.532586235498562	1.36466050778089	0.326977586480922	0.251834009338091	0.170482618898712	0.922154774174689	0.421525651200259	0.109722996366541	0.409328784419126	0.397306983937079	0.255535041048403	0.200846309871915
Analyte 1510	0.240777079446352	0.0808199286586592	0.0589651325817582	0.0772111974407665	0.0525645708061511	0.0591521456600746	0.0949535653088589	0.112699619788519	0.0727269735689658	0.0633216948282662	0.0531324568932781	0.0792448075247622	0.0983902943167157	0.0769384506630884	0.0924114221311556	0.0965275193111408	0.0564165981509233	0.0581838248877899
Analyte 1511	0.134019990382577	0.0648815493307037	0.0761130468674314	0.0431612321557808	0.0444176242828647	0.0682311554079169	0.111455159503529	0.296959540334459	0.0710464812193381	0.0652597819246916	0.0508729040415859	0.249591214705497	0.0537994320273832	0.0098324349451011	0.0801801337608011	0.110910783908771	0.0687624239146946	0.0503521335866805
Analyte 1512	0.10046556811872	0.0309452405630707	0.0004287657625807	0.0005559232092963	0.0029857932845425	0.0014135903818734	0.0068517739744631	0.0127183180888625	0.110274146092791	0.0005112590124572	0.0705762106568174	0.0607001493172013	0.0005036669203819	0.0004484350965646	0.0007843468378554	0.122391243694288	0.0005303920239182	0.0013909193845313
Analyte 1513	1.21309966384145	0.399409636652886	0.578668058991171	0.158462942010987	0.464073965540879	0.554350942287473	0.40712943074888	0.590355801736381	0.495153361175602	0.29122811769313	0.36676187590584	0.336565691729774	0.358139065424684	0.24794300087789	0.364204775118512	0.52187826523491	0.242912540796804	0.142821424038941
Analyte 1514	0.0659882207994696	0.0409376071939807	0.0472438559188985	0.0148032999854153	0.0447941144947773	0.0547671429437914	0.0273157825221212	0.0668254948186478	0.0408827089399976	0.0301881700337205	0.0254604136588294	0.0335347895338547	0.0244508243539923	0.0162949317043506	0.024820814750041	0.0556613551023325	0.0265130082316444	0.0107715776440883
Analyte 1515	0.153188957421079	0.0069374567571585	0.0055579892922396	0.0413786130083142	0.0169817320690347	0.0240171395776067	0.0381125494354031	0.10595245644382	0.0150632086904403	0.0055880322723425	0.0102412907916527	0.0180019671556832	0.0506123802284396	0.0343231315146151	0.0404828135560363	0.0229768062822246	0.0124145895102737	0.0207488331559948
Analyte 1528	1.27430831999403	0.420033282981494	0.361461661996803	0.454020339180892	0.410137772676251	0.194432065240431	0.395700890231015	0.919806024031971	0.611407101683484	0.478024958911304	0.379795659731741	0.618234211473199	0.613848791272586	0.430778278840956	0.774779943028982	0.963610926880145	0.544915824268975	0.416721419538702
Analyte 1530	0.565804837534045	0.428734281487992	0.0126176166845233	0.0433911806983734	0.0305671141624276	0.0106554478302552	0.0287138498405024	0.128319991762604	1.27435005844129	0.0061731645646591	1.50613873448614	0.14452236468979	0.0005036669203819	0.009264344856186	0.0607990146634386	1.59097820184896	0.0085888442225765	0.0041672426180266
Analyte 1538	136.21348728766	1.02199904719252	2.1140769706825	41.6624060857558	1.89816851455706	4.40322573005015	3.55588353171879	179.299978293476	2.54917900728785	1.21384144904998	69.5735919971245	1.65156581692094	1.44452992653652	25.990777925763	3.73461298201205	74.9500850409746	0.923253886096221	0.92340087349209
Analyte 1539	9.43983103630147	8.97456586038525	3.00699450597096	3.18693751718736	2.78938317304336	4.79193922037894	2.60493520450947	2.92214228065027	5.71507107882846	4.94441559272615	3.16108810920329	5.00576968738637	4.30790969244799	2.89791311717493	5.6098013527961	8.59696814834659	4.10211098997409	5.08562126461621
Analyte 1540	0.644669226186612	0.813561844043885	0.0365987216904682	0.0549638696271387	0.0585467828401192	0.0135462846285995	0.0431488126833858	0.0506061118797881	1.93196178991941	0.0258996689711475	2.34523945842018	0.366981005271206	0.0071958992404427	0.0274631873629632	0.0741204361113607	2.95108205758455	0.0391298220426546	0.0107668700674562
Analyte 1543	0.100678221062382	0.218983403135845	0.0009700482469971	0.0032974016588979	0.0032436344758995	0.0004839651824928	0.0147641628129942	0.0226086124879915	0.46215212977399	0.0019634559405935	0.366714637956815	0.0855096334606718	0.0005036669203819	0.0023042324384712	0.0026025019486914	0.651122276233249	0.0097348145526593	0.0012264697369509
Analyte 1545	2.79120549102975	0.0141256516040063	0.130793688230899	0.0712567891981151	0.0137352531725017	0.1909538863947	0.0526508439770326	0.928538117081828	1.4695228467471	0.172343653535161	0.336200583449275	0.161401614243563	0.0335804223510323	0.0933983584788682	0.301773637162363	1.64854517315708	0.0294951186192067	0.0392934921865773
Analyte 1546	9.20379448295749	0.0965942917396805	0.178654827848214	2.74233703687158	0.115534982008688	0.356639443421131	0.227561946839945	10.6049924033197	0.137374478445589	0.0892375809060478	4.68024805629297	0.0771096645235981	0.0679499753313748	1.66742001569961	0.323019659938728	3.50125209938118	0.0524478039130681	0.0475715099920402
Analyte 1547	0.130369234510524	0.0863573811462217	0.0047065783431557	0.0031418776319383	0.0047160435149249	0.0140335379843049	0.007006218318806	0.0530568979857254	0.297565333162635	0.0176716838900684	0.298592435336067	0.0217853484590801	0.0005036669203819	0.0070477032922682	0.00582283842672	0.347857259080813	0.0059070928516295	0.0046550794703073
Analyte 1548	0.360918570119052	0.0007250424261514	0.0214584914581024	0.0097516955840417	0.0005053454563356	0.0558503390171626	0.0037376605364895	0.147599575972399	0.230401400749368	0.028834904154261	0.0635534787501338	0.0273565482360564	0.0053218303291191	0.0203823255084721	0.0588827997990628	0.328134232076602	0.0071562224128638	0.0084981226147539
Analyte 1549	0.326167946482848	0.270622309477646	0.0004287657625807	0.0065956720251405	0.0032817044521732	0.0004839651824928	0.015684284149812	0.0007932636346297	1.23277397504823	0.0052558889026697	0.874938128339739	0.122868552595583	0.0005036669203819	0.0004484350965646	0.0007843468378554	1.24887552505376	0.0028480153978339	0.0003880248876736
Analyte 1550	4.42584686431918	6.05858767370697	0.0498365309348749	0.308854647464631	0.400533516988111	0.0702899248465076	0.350836181890852	0.368202982473082	14.3946874886301	0.190523137239046	17.5584268899144	2.84294004828494	0.141539197830668	0.21565231436946	0.375140813203821	22.7785664115527	0.265376581293785	0.21750326316042
Analyte 1552	32.7170678959554	0.217521822319839	1.77541209366401	1.01899642819709	0.324466229317285	3.4674965235075	0.763658963260083	12.339454996205	16.900552237267	2.29344610520016	4.48623361787794	2.17744713358895	0.711973214787609	1.37155285658856	3.64556163928068	20.1572724275388	0.469796456389472	0.597675170502671
Analyte 1554	0.115314435544957	0.107134595323925	0.0004287657625807	0.0005559232092963	0.0005053454563356	0.0097812708288805	0.0033732355406475	0.0256745726259213	0.355284739290589	0.0005112590124572	0.397969221473734	0.0400414862597932	0.0012886688124184	0.0004484350965646	0.0180590364412054	0.451897476601003	0.0005303920239182	0.0003880248876736
Analyte 1555	0.169397615705008	0.103736903701644	0.0004287657625807	0.0005559232092963	0.0005053454563356	0.0004839651824928	0.0012040102408508	0.0316098340691039	0.519392496638789	0.0005112590124572	0.360721739322433	0.0285452631559541	0.0005036669203819	0.0004484350965646	0.0007843468378554	0.511609070750219	0.0005303920239182	0.0003880248876736
Analyte 1557	3.71111718610055	0.109563591155001	0.220811069749044	0.149378184883143	0.0400431366002371	0.471754484497578	0.0986168026676032	1.31577730458378	2.05455261989736	0.314409972228677	0.538869781231981	0.270534746721338	0.0873671124261472	0.16501048076901	0.473875248111246	2.35651043971787	0.0637978243403659	0.0705625013663611
Analyte 1563	0.39590181466778	0.0007250424261514	0.0321972041073214	0.0205748685970376	0.0106105251670587	0.0421610805196559	0.0106317989970576	0.10443924355446	0.140129418885578	0.0395341976469245	0.0387980822540436	0.0314633017629746	0.0131550039766113	0.0306684934400342	0.0611773292127426	0.210197328865245	0.0143919827466156	0.0112981175584442
Analyte 1564	2.21099502056165	1.52090351182612	0.102096282343167	0.141456363744225	0.168473890793336	0.0968994943176563	0.160329255175434	0.276380620323573	3.50034852139602	0.113038832429818	3.6246703270669	0.480369231286232	0.0507710483972917	0.124321969555287	0.241480256203081	5.78802783044812	0.129493810634398	0.0919706227947539
Analyte 1566	7.87753167848651	5.89592231973216	3.83675499804387	3.94330375319179	3.88725126993916	3.72731826706358	3.63546067413094	9.77805160780591	6.42958799249607	4.27572788582219	4.65976480748535	5.89677520517271	3.77239435159702	3.11247562053755	7.40553730941858	7.78795352320241	4.68809710163458	2.98971906769668
Analyte 1567	0.623920356329265	0.368951497146489	0.135543372752995	0.167852524543237	0.163211838968559	0.137168808248392	0.140194670651351	0.276141647166163	1.04804939116363	0.151011721183225	1.01248918501657	0.193963730046408	0.139642827949989	0.134591055010999	0.221999491968323	1.49485782468672	0.327152835074616	0.113585963671754
Analyte 1569	0.261290474234548	0.487634840963528	0.0013053514078073	0.0053934757659194	0.0067349227773358	0.0004839651824928	0.0057373248431413	0.0031957699613263	0.667755146463525	0.0081899016802948	0.718376198699344	0.12421413238741	0.0005036669203819	0.0028597069956705	0.007373158296632	0.829824572427764	0.0034900380358792	0.005339943462483
Analyte 1570	0.875752136237929	0.0688522863695132	0.0671504795545327	0.0508763245178072	0.0281913988504812	0.0982095864618234	0.0426657231478884	0.336608025002103	0.638360264809143	0.0811471245965664	0.355533090776123	0.097515926386393	0.0304616375122176	0.0467433947104897	0.129772943462056	0.755033146947589	0.0354160090180045	0.029102512099346
Analyte 1571	4.0789115876775	0.132499395439844	0.502698162218697	0.37625748431122	0.178526926808631	0.886264663372668	0.270828270700003	1.92354158869089	2.16199800928636	0.688785786573238	0.535258091168351	0.530277941241367	0.219225821012918	0.456224759065515	0.920351617412375	2.68039503197726	0.218930980492038	0.207746475160599
Analyte 1576	5.00873776000623	0.0586018708389048	0.43989184440904	0.262962013209135	0.100767394061747	0.781607276666725	0.202851378112351	2.35755972318671	2.24600454816033	0.521164598123569	0.360533846073524	0.418936926724261	0.230534768202358	0.38703746850854	0.781002370811475	2.49165612275567	0.123309892164896	0.166388180063229
Analyte 1577	0.246108626709281	0.0876731876115587	0.0780134353062886	0.139779637535232	0.0908232952551693	0.0945317107161536	0.0797764047745762	0.195003577213185	0.0852024033195385	0.0695796448195288	0.0747757124888925	0.103741622736791	0.150198813477696	0.114587142258079	0.147789031650377	0.173564504441588	0.119200783247583	0.0793840508900095
Analyte 1578	0.489195845773872	0.0446349738527969	0.0427263741837136	0.053545703487422	0.0313535868852036	0.0350431702643871	0.0732276785248425	0.225272130531677	0.148213577653655	0.0093792256028394	0.0843884463976508	0.0213456078875466	0.0005036669203819	0.111488465196475	0.15811701365123	0.241908632923389	0.0087424206410581	0.0003880248876736
Analyte 1579	0.0508853164566712	0.0472707664163744	0.0112962421180639	0.0278075750328287	0.0379606370864163	0.020809031922984	0.0443827612582608	0.0007932636346297	0.0092902808938055	0.0673987903195866	0.0079972360168815	0.0528968573667938	0.0644389265393221	0.0362706356968276	0.0814274860458517	0.109074568634937	0.13086010063729	0.0819734010169687
Analyte 1581	0.181685654045426	0.0050576649215389	0.014098149325626	0.0037214788822759	0.0005053454563356	0.0308634904177645	0.0032844090275984	0.0637899674083805	0.111539568782527	0.0216745063827142	0.0290618852735131	0.0076540525699562	0.0048690364962945	0.0042034661681675	0.0189297649374068	0.162529716976507	0.0020857229989758	0.0048129011658895
Analyte 1582	0.0218505835089877	0.0048092053578352	0.0113929376852787	0.0005559232092963	0.0005053454563356	0.0220372672673378	0.0028139894059668	0.0007932636346297	0.0308045370555682	0.0299735858749267	0.0005039266654635	0.0162103002428259	0.005184766043809	0.0094365957404472	0.0225606892051206	0.0322556123842577	0.0035746972566294	0.0056221426331087
Analyte 1583	0.780124223996618	0.116244420754197	0.0474451063196399	0.0552573384111257	0.0440320015290109	0.0518680360511739	0.049802729175587	0.329233963904108	0.378884886190644	0.0371651007801958	0.368910225105122	0.0773493831671227	0.0714427416027712	0.102036482393248	0.128362942035559	0.478262124484047	0.0321335789738112	0.0222373702382334
Analyte 1584	0.0567834987077615	0.0007250424261514	0.0112444546701374	0.0005559232092963	0.0005053454563356	0.012009500792694	0.0014955391912654	0.0051721348562251	0.0412109512792727	0.0165457538953159	0.0063740235319419	0.0077191597772648	0.0005036669203819	0.0060998794827568	0.0169785866341271	0.0643451454600997	0.0016664914905603	0.0042879725002974
Analyte 1588	0.0634489976276846	0.36596693875544	0.0372078647478737	0.0606942149601272	0.0264269562297846	0.0388801883268625	0.0392774071301843	0.124864725127019	0.0334468141599937	0.0980931532110329	0.0462057115507985	0.0555505324983158	0.0503092818765021	0.0455579891616018	0.147276946218203	0.12464627633644	0.111679042873727	0.0701123214703992
Analyte 1589	11.7787846714784	7.19863176355837	2.56146397689873	3.93114087807302	3.51794424537926	3.67779507119543	3.55338467922809	4.17779625958263	7.51395930264809	4.02148670401214	3.52586456272014	6.88136768208474	3.36349177520748	2.75351333309026	6.29061558664617	13.9945493862107	3.78761923422196	2.22402335838882
Analyte 1592	0.0339425345240578	0.203546825424711	0.061200946521238	0.079581326175956	0.0617767074598287	0.0930770099447288	0.0812206344928537	0.0288371658581189	0.0493499450357735	0.0501574420153216	0.023697050090514	0.0994297749545569	0.0687313576543116	0.0531979775392005	0.104642219677568	0.0984915907155096	0.0696253618712712	0.0936647091406841
Analyte 1594	0.0010881239210913	0.21628826824902	0.134045778036722	0.195901767519217	0.285599483040376	0.279892359510266	0.215172896678837	0.206175650011962	0.292543849780631	0.297910127978568	0.254771485617874	0.467206723098633	0.675930850814217	0.259920808260648	0.456018697941899	0.945031331975467	0.404750166738544	0.308848677785983
Analyte 1596	0.217043909461407	0.0172766817131062	0.0129372594446304	0.0132738816954362	0.0190547812982126	0.0157935058423517	0.015405154883258	0.051804855295351	0.021664964090012	0.0237757545738225	0.0193865660143006	0.008940180462809	0.0139893419008785	0.0194078686360688	0.0266779330543224	0.128613225883027	0.0280660665407489	0.0181298068528246
Analyte 1597	1.55111966399229	1.04788057688363	0.586371802456406	0.937585030175913	0.729427165477777	0.701324337980713	0.918895909798526	1.35617842255171	2.46246515180539	0.505214128710901	1.09611550756653	2.54383664659397	0.566154940381221	0.550220107993644	1.33605753304284	1.75552716047833	0.731204687321328	0.549488038681714
Analyte 1598	0.967554949325722	0.160767162720083	0.156708431143889	0.366978725157129	0.326008587161419	0.247473176434925	0.408148487876181	0.630264138059553	0.463025371222032	0.179925136408196	0.312718844803308	0.9862127817111	0.238380407021988	0.204341056360357	0.791654782173338	0.588376780243539	0.296370344006871	0.241412925740693
Analyte 1601	0.190218481993568	0.0508600747944934	0.0664611789310731	0.0159464938951303	0.0521890919936793	0.0902036394302318	0.0328058145548996	0.13437151185948	0.132744036481607	0.0344012046207988	0.133936146705842	0.0359676887576098	0.0505745822210764	0.0355121043886318	0.0602151939495056	0.196187630318122	0.0178870410559401	0.0147161017380188
Analyte 1602	1.11179390040858	1.69485615964924	0.271811095970733	0.463724184619798	0.821586750714658	0.311395216875669	0.305871233269532	2.00122315903807	1.00451682706002	0.164958798200303	0.728350675312421	0.184373437977155	0.935459664505701	0.337465217236574	0.939101821932634	1.16408660205936	0.589713839436074	0.447391625451127
Analyte 1603	4.76313915282303	2.41039473649847	1.93913850865138	2.23013170990211	1.96119543424322	2.10494736202539	2.01233478150515	2.90418412852554	2.26582303787587	1.95795109612621	1.49715646674985	2.41736380423863	2.17397056256984	1.99181279786984	3.19483113320409	2.89897940103894	2.13393259338982	1.64734202818409
Analyte 1604	0.340207565564187	0.137687634223732	0.114996825689325	0.184646202368438	0.1579888325659	0.161900512261834	0.137613466627398	0.137745467919962	0.16673577980995	0.133713475152506	0.117538920234464	0.214568444433257	0.146518012421678	0.122643802359425	0.210290984817055	0.22663862663991	0.187037609392939	0.137519018181092
Analyte 1605	0.125860794770829	0.176743682229664	0.0147901598121834	0.0209234204440952	0.0583879853364103	0.0175164943167727	0.0153286814079607	0.245176465072335	0.0814099185377634	0.0080360285609661	0.0646366570923692	0.0020780009062369	0.0703968466716411	0.0221798936444708	0.0614884096021802	0.0912952948838045	0.0359144345505537	0.0314370604911455
Analyte 1606	0.123966502546369	0.480708540603369	0.0004287657625807	0.005152993618352	0.0078557894789631	0.0015768764862271	0.0004952372109921	0.0858028089000962	0.662946236716193	0.0005112590124572	0.733061474040814	0.013985997159762	0.0037188404253533	0.0004484350965646	0.0130401521046719	0.706740896508797	0.005316670108571	0.0028163950519575
Analyte 1607	0.622932793826429	0.286520124963134	0.283248739707634	0.388671275825061	0.316733496030582	0.34641755617911	0.319865023820951	0.369063551004485	0.33092674947615	0.26959601075886	0.248358134049171	0.466717975107092	0.350688839734097	0.304427715245646	0.494645789280813	0.499922820932485	0.345298885438522	0.270478067293577
Analyte 1608	0.0841421157196775	0.0122107546486221	0.0004287657625807	0.0484620767933987	0.0016468101064687	0.0289347359046787	0.0480015019733281	0.0615572919989178	0.0186486901473661	0.0020712456523405	0.0228337504321534	0.0415281632476895	0.0584998298146171	0.0352844529921559	0.0732095214783821	0.0268877012614124	0.0131139896678816	0.04428612780943
Analyte 1610	0.411409003464975	0.74435885904758	0.168981955499115	0.36262372369462	0.56487567695398	0.192912995674945	0.185785460798282	1.16771721167719	0.312776566837785	0.18558789783628	0.166006354771004	0.211375559470056	0.546650533173339	0.249009358526951	0.538521297749841	0.438102477642427	0.345731518436784	0.29266430818937
Analyte 1611	0.083786064894529	0.0349687032661997	0.0004287657625807	0.0019024893530093	0.0005053454563356	0.0004839651824928	0.0042526488068783	0.0070075647864643	0.186456507636821	0.0005112590124572	0.152911571882644	0.0418747566277592	0.0005036669203819	0.0004484350965646	0.006833436662965	0.190580329546063	0.0020199061402435	0.0003880248876736
Analyte 1612	0.0010881239210913	0.0158723929937346	0.0157523141596198	0.0274487237836783	0.0164648277278458	0.0167368218288976	0.0196395692908366	0.0087045720983833	0.0196408455774862	0.020013206945905	0.0046071608527188	0.0190453740215832	0.014753729438059	0.0200421406901617	0.0253649387793414	0.0280456924864499	0.009997451647891	0.0150836608208066
Analyte 1613	0.0794482041896607	0.0721535733898468	0.0580234684330299	0.0873388922397466	0.032116880199051	0.0671629881216117	0.0695698195426378	0.083192226559348	0.0752892486538894	0.0596961878618323	0.0651400467693711	0.0991435114012081	0.0721384762621621	0.059445172267117	0.10059865042514	0.0961846972805368	0.0744629633081838	0.0689997894971591
Analyte 1614	0.0144596609238187	0.0721586460184705	0.0004287657625807	0.0005559232092963	0.0104033177586459	0.0004839651824928	0.0004952372109921	0.0231462377978304	0.0061309921217276	0.0005112590124572	0.0041149473660753	0.0006542988749322	0.0118820731626848	0.0004484350965646	0.006298414072629	0.0060110639301254	0.0050452480653861	0.0096592129579482
Analyte 1616	0.347681554729764	0.0340366946350362	0.0175747332724521	0.0963301936932513	0.0232754752455751	0.0675789152522234	0.102280567029931	0.239633728753998	0.0491293714376052	0.0274291176131218	0.0418019707755368	0.0918867590122986	0.173212281052765	0.0814009068909019	0.131304305298832	0.0982850539614787	0.0479621138639942	0.0786160676979728
Analyte 1617	0.0659057502157446	0.0056401327328565	0.0052330422047534	0.0278133243699287	0.0139105210882542	0.0238141396206288	0.0202407151607675	0.0558115541317795	0.0195085105920189	0.0027323337515465	0.0095513133619057	0.0457502161951097	0.0529818114933023	0.023579346461761	0.0598277412311941	0.033459231297046	0.0239765398866811	0.0278256448192386
Analyte 1621	4.395624728681	4.208472043499	9.04197423124701	9.48208040113033	8.15259392244557	10.0452376213958	8.72381555968355	4.72529964189204	9.30763314832467	9.10148941697668	3.51164914345415	8.23047860107054	5.78259047131635	7.45662557893358	10.0757184028908	9.96949864061388	8.09493821507384	6.54177254838005
Analyte 1622	2.21983174376185	1.17295518884718	2.11785248128823	0.61621939142564	1.99607266416515	3.72167882156264	0.712992253881145	2.72688436347625	2.28917272969963	1.35385986965271	1.30532487393655	1.82990094388727	1.46756204483951	1.10632485731732	3.59062966018206	2.46862857971119	0.885625383655627	0.587630889868688
Analyte 1623	0.142649364623272	0.139805771364286	0.214279173374762	0.258850828368021	0.24730649562159	0.23003089835794	0.209195773659605	0.111637240578327	0.231877386054442	0.216878286518393	0.102268080902129	0.225036517902603	0.162975202633882	0.198089141164584	0.273192768946641	0.26381669312896	0.207814953356606	0.160252975806185
Analyte 1624	0.612401256596317	0.773484648026841	0.182873486909579	0.0782997321455755	0.224979730728088	0.204610311084186	0.293536707585062	0.550343966719942	0.153432750546358	0.179277039724988	0.294005884360087	0.716590938097685	0.355881012471672	0.18897912053962	0.630884552210624	0.494689323370936	0.244714690688047	0.321247619815181
Analyte 1626	5.58763991809326	2.99729690627052	2.3335650592512	2.9050662255212	2.90408623313089	2.55933458763613	3.31253219989394	3.64919309427368	4.73006322103214	2.58498866058672	3.27327540710655	4.12640979718098	0.799837671602682	2.31211130015081	4.56511335043501	4.58915610650207	2.90912349734893	1.38758670870428
Analyte 1627	0.115856559361374	0.112294034344686	0.0148588695642223	0.0465738462786077	0.0297164888582404	0.0740956224135943	0.0698960507722122	0.0674355915951074	0.0542641277186135	0.0127063422874693	0.0735038329214046	0.0066793451539183	0.0234675909292992	0.0199310102578621	0.0807737432913951	0.104717735649671	0.0298971553177215	0.0161655602496833
Analyte 1628	0.260619574036983	0.246585654267047	0.126512973720578	0.0596638879622368	0.176367233282959	0.136509718782619	0.0519972947085328	0.255792032034022	0.204494745981122	0.111212190967104	0.161949392270459	0.0552680439726836	0.15181447260223	0.0773031886331181	0.106741976823598	0.17484591855164	0.0972412588933824	0.0398656843747743
Analyte 1629	0.0173605711218515	0.028265514058745	0.0128503504597937	0.0016341042960825	0.016831445455776	0.0163995666634544	0.0004952372109921	0.029030494614547	0.0234801234269502	0.0117092013930657	0.0194033810846009	0.0025061018876122	0.0144512707603932	0.0061165437544664	0.0027157898342464	0.0167832884188748	0.0061362757653956	0.0016267033092076
Analyte 1630	0.0109080518415688	0.0007250424261514	0.0015062523561702	0.0036753591941826	0.0337951654796132	0.0019097272215605	0.0004952372109921	0.0212512433439436	0.0166583534511011	0.0572034172176987	0.0054676465739417	0.0271880412262069	0.0005036669203819	0.0013742382664654	0.0295465329689422	0.0156073091347655	0.208531366821195	0.0003880248876736
Analyte 1631	0.621437077999898	0.570571105828152	0.114699421952574	0.0775692816286492	0.1048743942535	0.159276116738527	0.0955698900325323	0.058423290858469	0.153727137269871	0.296199918969914	0.148915991773155	0.215629206410605	0.159524468647699	0.0801336090183076	0.188580929393384	0.440392255308323	0.172184461685685	0.154732942471983
Analyte 1632	0.464168841562664	0.353497862002255	0.074011509798072	0.0773338185276339	0.0722094210654592	0.103555663066699	0.0619190358087777	0.0402420199433802	0.0997366842852558	0.155567225931894	0.139501433767479	0.15895032987496	0.10470611527472	0.0583402001167238	0.128663450182163	0.248480676035384	0.125611128215032	0.104824710191175
Analyte 1634	0.253253381904549	0.395009461506484	0.0087299698717482	0.0110983113460692	0.0117123816298686	0.081944781627102	0.0021937453978225	0.0007932636346297	0.0294395956909846	0.140228965512916	0.110651018869691	0.13491050388894	0.0547931011431824	0.015608392010993	0.0524319284449219	0.165454995395033	0.118815120711432	0.0729209074685103
Analyte 1636	1.60155389156928	2.02673175378519	0.492381252897935	0.416398631928409	0.451511335680312	0.725478199967641	0.347413766106486	0.254177014735017	0.591798911706197	1.08959576598793	0.46414923353373	0.781298195225582	0.61858653734718	0.410583811086628	0.602095317148327	1.27780969421084	0.68667227048017	0.732492186149611
Analyte 1637	0.0543018322451824	0.0445123295760915	0.0333427388581946	0.0472251681306507	0.0093681993532811	0.0074017949171312	0.0043035898889992	0.122194915078819	0.0291300658938817	0.0005112590124572	0.0522422587990303	0.0065141842436909	0.0005036669203819	0.0514199748963175	0.015831597093082	0.0626288079240151	0.0022413279704957	0.0003880248876736
Analyte 1638	0.110854475838162	0.172249757646891	0.0179112876896966	0.0081592372513014	0.015134705458077	0.040666020798033	0.0129710847719523	0.0114917587583089	0.0284913160995178	0.0613911446024414	0.0364190152758116	0.0552091548579353	0.0337948490250326	0.0154895395744327	0.0323935437872926	0.0689611454623259	0.0353923499832941	0.0335451030327081
Analyte 1639	0.671513266460283	0.701345437740541	0.0004287657625807	0.0005559232092963	0.0005053454563356	0.074085826160346	0.0004952372109921	0.0007932636346297	0.0006686641449283	0.255458190873081	0.103251324144552	0.105051211716703	0.074877653545967	0.0004484350965646	0.0368155260828796	0.173448815928757	0.077897459979382	0.0846933437869445
Analyte 1642	0.222326864845404	0.434136282964161	0.0105587454354482	0.0058684931489365	0.0030962155160312	0.0187548260515409	0.006102947568025	0.0007932636346297	0.0096429014453015	0.0901715044422367	0.0221861202031159	0.0218754912477788	0.013415799171955	0.003706266292746	0.0197100789371508	0.0656401002701325	0.0198807068594066	0.0245847493431429
Analyte 1644	1.02776848338214	1.33317931769676	0.0451506133713792	0.0240334000851804	0.0271899378698305	0.114477587996576	0.0458522208559189	0.0697207336355165	0.0231353709410363	0.472245528977446	0.0282922683493828	0.128506301757018	0.108445141018918	0.0206979156554341	0.0666362315168753	0.0746332755052575	0.135386916258254	0.144731098817904
Analyte 1645	0.39808917864414	0.0118790358929075	0.0022829479263531	0.01545832173717	0.0036514890435234	0.0073014990837246	0.0018464634144271	0.131482213601941	0.0454240121305727	0.0005112590124572	0.0063474376139097	0.0396500783889525	0.0005036669203819	0.0067315599312323	0.0007843468378554	0.223381136501125	0.0005303920239182	0.0003880248876736
Analyte 1647	0.0086162551806404	0.264129020690868	0.0494587121596605	0.0298944910921546	0.0798804728334404	0.0592832745232697	0.0509663116627227	0.0007932636346297	0.0734233417314154	0.0935008792655528	0.0363489356596882	0.0882750830430566	0.126034586547213	0.0423895624275373	0.102175110189985	0.0248832262851686	0.0860895767245964	0.0756146622481464
Analyte 1648	0.308576061232388	0.177041101059879	0.144439492745423	0.174402401539866	0.0906248359914511	0.237741240305975	0.216470779645994	0.245335555587909	0.156267608284841	0.0722995556083042	0.255538710603272	0.0780861207111505	0.101354225061858	0.139202647370748	0.240732878904416	0.399304357184464	0.0622469220338231	0.0502269778939648
Analyte 1649	0.118748373635313	0.237270208506504	0.0427182688902094	0.037807036330486	0.002612165383268	0.038277373025193	0.0303861537835416	0.0038922893988537	0.0672633966296185	0.112391708414265	0.0245087646870684	0.0354245478756989	0.0644388740420529	0.0132419391337756	0.0787805590678404	0.0363799841528973	0.0383998655641732	0.0576840132940761
Analyte 1650	0.0818269140984588	1.28538510745952	0.384519579267935	0.366850228218562	0.55443679629895	0.473220576572801	0.423939822552282	0.0520319382234846	0.505606551722674	0.876004035600582	0.12702577812298	0.549401962843224	0.654286522715736	0.353437438453926	0.636826223761927	0.287497325041221	0.654295180040976	0.488974143583077
Analyte 1651	0.437387065574802	1.2434459196422	0.316734065371731	0.272808444202267	0.214403879766364	0.399813283921459	0.309921388327425	0.038839336419024	0.543030658058378	0.874167455406227	0.205042179918277	0.333934945216874	0.546486688205856	0.270133595992127	0.71133118975713	0.0739776600360902	0.38408119478472	0.525438255998342
Analyte 1652	0.257626234039555	0.692874113337794	0.269084837093645	0.276370826086461	0.260302732498798	0.211561893560465	0.314001687372158	0.242789374745249	0.395530801575625	0.452656176812725	0.215009662006724	0.355798654414306	0.391539108189105	0.216718962573614	0.497920621539114	0.386752273795364	0.41752111814787	0.319146237867647
Analyte 1653	0.626484028843624	1.14013715905131	0.129133991804395	0.114546672255731	0.0651672564944619	0.133642999838684	0.107914212025757	0.056409477771413	0.187280254973988	0.360694018404482	0.135125520732376	0.125700451196062	0.230121857040152	0.0989434803982084	0.316382574875623	0.036584743362372	0.165620238372056	0.22437682532645
Analyte 1654	0.0010881239210913	0.0007250424261514	0.0619566247820109	0.0145779481107852	0.0515919866331101	0.0354776284253099	0.0442467616614457	0.077595279301249	0.0917215560434522	0.002505126520922	0.055061606261035	0.0210667517149846	0.0202404551739811	0.0628695375644687	0.0718853855101867	0.202866193344921	0.0179791219597867	0.0028093123082192
Analyte 1655	0.0688091845218997	1.3817863952971	0.0865108274276061	0.095934125242463	0.0808245680651972	0.113443427211852	0.117247188548373	0.132252957228705	0.089585740684624	0.359746896831973	0.0406603296028623	0.183840839835455	0.281477835807954	0.0584922241969535	0.191346715235184	0.093109526518209	0.0960418092593105	0.197139600654152
Analyte 1656	0.166385534849456	0.0007250424261514	0.0045543195295919	0.0356310403780763	0.0005053454563356	0.0110014520213769	0.0408658094095043	0.0717521894538919	0.0006686641449283	0.0005112590124572	0.0037415650164213	0.0067103407233255	0.0419855266016869	0.0283697441794766	0.0007843468378554	0.0575143109548448	0.0040751997032194	0.0119233167129726
Analyte 1657	0.133819387650366	0.0290992365630327	0.0191998445469714	0.0033659408608395	0.0054269624481546	0.0273810392715657	0.0146143898048833	0.104673109254016	0.0376881320096877	0.0046710897853885	0.062919417719173	0.0077608588223278	0.0074068843453574	0.0177070669280622	0.0331561659151385	0.0254670892504867	0.006955379319218	0.0035771841701959
Analyte 1658	0.54163914162958	1.15799137642792	0.15644192848096	0.146703199052945	0.140457934014841	0.203521444637899	0.147115064376417	0.151208165021143	0.211930864696703	0.340314663438655	0.107425032666117	0.238464294046783	0.306507517859672	0.101855460785452	0.30847267648534	0.220509053634643	0.270138831760304	0.206615209640918
Analyte 1659	0.107370761242511	1.19401771773358	0.111874596024177	0.108116204429059	0.167116456047858	0.119434460516107	0.0923128249954907	0.0365686790953906	0.148361368647428	0.292004096410978	0.104952095134535	0.2018981497076	0.222566772974024	0.101652690064838	0.24386004627055	0.0920084379025678	0.203745490350588	0.174418188569539
Analyte 1660	1.21016854059527	1.81355633447075	0.258322427313926	0.312036012097527	0.208309343388334	0.308705227466689	0.262503394569963	0.247780262873618	0.450182610801932	0.645022800716012	0.368157825990771	0.35892022144127	0.446172288215405	0.270499148633482	0.655715567666331	0.197371966524239	0.438378317220965	0.366410060215138
Analyte 1661	0.214041219820589	0.0007250424261514	0.0004287657625807	0.0129185859963233	0.0005053454563356	0.0016398284986004	0.0004952372109921	0.0703583634256574	0.0006686641449283	0.0005112590124572	0.03574567385923	0.0006542988749322	0.0015802961227684	0.0129499335941216	0.0025091915909725	0.0009180384978675	0.0005303920239182	0.0003880248876736
Analyte 1662	0.0172791418132589	0.0410010679706754	0.0304121426884367	0.0238289709760748	0.0152379585189873	0.0432072770826607	0.0205328898664646	0.0007932636346297	0.0687023893097136	0.0664204462427016	0.0353203306641791	0.0192966287063447	0.0524228531660874	0.0320979676770481	0.0999336357903516	0.0009180384978675	0.0407491406830966	0.0571574422964326
Analyte 1663	0.231953931929032	0.445118973464668	0.0328294698869974	0.0367811820515271	0.0246913972143959	0.0315591251716904	0.0219286296971479	0.203372008905227	0.0388702199988419	0.12335509299265	0.074197161574653	0.0336496323646059	0.0937519995838371	0.0187247644656534	0.0657934182586117	0.017571123909479	0.0517506172605099	0.0744642961855636
Analyte 1664	0.184066330190323	1.18688059273991	0.175981424736736	0.121338465516308	0.163969558779394	0.168948554871581	0.181338153357132	0.0007932636346297	0.120792907386012	0.493342292530799	0.0433416755722471	0.290356783957871	0.37856824022502	0.0846202384891202	0.230976309571773	0.0540770906288841	0.343214651116458	0.304496385777095
Analyte 1665	0.51614625419058	0.586420358361865	0.0907387792743226	0.0870997645301644	0.0505438033366336	0.111400470437235	0.0746385708870087	0.0541998332330197	0.128292856420154	0.235238753569885	0.102335203787579	0.0931080475696631	0.138994648196076	0.0825901768930704	0.204193976033367	0.0301550209746117	0.128492381052259	0.138939292853438
Analyte 1666	0.0394370693580798	0.0204062524512004	0.010339602457271	0.0095855138412705	0.0077881128515295	0.0149939154191402	0.0077807650232538	0.0055949310368761	0.0092330230406088	0.0163897054269967	0.0045307665963027	0.0148955251390225	0.0193829401887621	0.0141256504064867	0.0260102658107419	0.0250758842682601	0.0144730665395455	0.01075072502122
Analyte 1667	0.818673104880272	2.11751136103211	0.124267492541527	0.0872752004405319	0.0294611023567933	0.15374785257178	0.10248941882399	0.012413041363185	0.0817139263381108	0.727983347557594	0.0152084070622593	0.103342014625202	0.283723616022025	0.0589511177028964	0.209373388376551	0.0139019117568974	0.222671056713437	0.31668844690607
Analyte 1668	0.0535269697925892	0.344786536183049	0.0109713412993849	0.0005559232092963	0.0005053454563356	0.0150153451442787	0.0071534109572321	0.0007932636346297	0.0145513579611215	0.074163375323142	0.0005039266654635	0.0031280470551457	0.0407301349193512	0.0051927055582698	0.0313928680367659	0.0092900312229666	0.0200592310701081	0.042487335959192
Analyte 1670	0.679533666569109	0.0007250424261514	0.52078969035367	0.116217470208371	0.0005053454563356	0.197270910551958	0.0004952372109921	1.19867503434743	0.115508599502789	0.0005112590124572	0.0005039266654635	0.0006542988749322	0.0005036669203819	0.161798590003325	0.0007843468378554	0.0009180384978675	0.0005303920239182	0.0003880248876736
Analyte 1672	0.965393508520179	0.606699189823906	0.876223661628516	0.728865991609972	0.796362788150151	0.86855488923603	0.926341843474972	0.366744045649837	0.927596506334558	0.893719443485746	0.322694648465368	1.25546102465983	0.9342858813008	0.547738798076955	1.19739708467945	0.690315997245855	1.10811608163067	0.724108285307228
Analyte 1675	0.0941929363419078	0.0419539282828975	0.0512723690595146	0.0562326937440984	0.0525413251296029	0.0529898306702009	0.0586998343358399	0.0178790738505657	0.0404419348001348	0.0650503381244265	0.0219693321968981	0.0714347785722522	0.0307223916461123	0.023552828071122	0.0781131808478871	0.0664051978191355	0.0700065711146835	0.0412271403810115
Analyte 1676	0.575785149020481	0.63422404209908	0.357100482214983	0.289871418680466	0.311931179692833	0.313668143668298	0.378687274350846	0.0678315868459431	0.255397852075306	0.495740814822834	0.13110003723964	0.529806215899838	0.448096499477987	0.208817612094451	0.514564499276518	0.226107082755288	0.487745886935565	0.340423286291591
Analyte 1677	2.87102079006971	1.51262832879732	0.75437064912482	1.20151385982073	0.850660573772867	0.830483417362622	1.15890376534773	2.2285414689154	1.86484336173447	0.558572489231432	1.59873334404774	1.20792450871437	0.913411050513316	1.02321280167648	2.10454039142767	2.29854174940627	0.99771272943584	0.555888636627225
Analyte 1678	1.05860407794976	0.88533846776322	0.218719474008591	0.232585835555988	0.1954642229206	0.189264730768442	0.214187748647384	0.100475761846703	0.171001957436803	0.424515358792414	0.115849312801248	0.375971242536685	0.253332997106044	0.140377063999048	0.325906094254432	0.17482575109276	0.356452962598587	0.25272714995675
Analyte 1679	3.44744089357131	4.53798150601434	2.73872831949733	2.17803666832273	2.94471780736391	2.73519581362361	3.16804317049214	0.441611244787881	2.56520289531856	3.40489221723521	0.795566087115063	3.96813752804876	3.05937004216574	1.62521107507559	3.90237595364028	1.84581137202495	3.72283756352165	2.72112910561884
Analyte 1680	14.3349288466339	11.9614638485092	2.88356851547061	2.90423871304432	2.58932754741246	2.53780563487394	2.76892328468235	1.8291020873018	2.15618616218594	5.81617213915805	1.38801043265947	4.59965239333142	3.42888660776097	1.68714777871945	3.99832783265134	2.25771853503776	4.61653213309935	3.34335080881177
Analyte 1681	12.3065798158728	12.0634959242732	2.59947634737262	2.46407705408551	2.27164003564497	2.42696680552827	2.4777412268479	1.36698171108005	1.88395524458195	5.3318084746558	3.71486394917425	4.32127148724204	3.21291460829821	1.50374146263859	3.5125807042795	2.37686383642223	4.29213397789471	3.13033952015542
Analyte 1682	0.0924563473059789	0.0729117380302204	0.0840256597850786	0.0363124166121524	0.0401334511767458	0.0286527993653834	0.0314130735918581	0.0901837801554981	0.0317884130410525	0.0743236946276029	0.0158499186744927	0.0585207046888072	0.0356870007666454	0.0263120220913888	0.0416421628254909	0.0207275875337833	0.0532790055892623	0.0431063649234172
Analyte 1683	0.467681721665671	0.476631939379156	0.0938220562005189	0.0723725222094907	0.0717754481921938	0.0813781603727711	0.0910861261968395	0.0687290246105702	0.0509658210480543	0.198687144878878	0.0497126495501189	0.139367047644762	0.121807892182463	0.0404193677269508	0.114375324458483	0.0617992503005433	0.151304785100606	0.112525251415526
Analyte 1684	4.06299198575884	2.43752764842537	1.00199866653779	0.889275635148719	0.992625735975425	0.957030183610803	1.05426937212797	0.490788774591026	0.862974373173004	1.50868267081948	0.503104541440772	1.45998715625882	1.01214191561382	0.59626081874214	1.29169285007933	0.955679955745308	1.41144991963065	1.02306716548311
Analyte 1686	0.158175881869702	0.0837620891353636	0.0239728595591262	0.0121460276714406	0.0176111017700843	0.007541164423061	0.0206062928962735	0.0007932636346297	0.0247145256214162	0.0086762307823078	0.0381072966378559	0.104893168114745	0.0871845372914821	0.0147181373223669	0.0672352299303291	0.0009180384978675	0.0782293812766271	0.0322596957032603
Analyte 1687	7.84047855508633	10.8118825411716	2.00446528729624	1.11338208061503	1.19217154921227	1.5655366185611	1.64903960405411	0.159319139506783	0.751645002838736	5.00460287301329	0.237069608062752	3.03356310552723	2.24522630779058	0.555001900377287	1.87073481428708	0.467965579567707	3.72525175984792	2.58651830515052
Analyte 1688	0.184413158482813	0.257399716087742	0.0410020756350594	0.0424652699064405	0.051963726844062	0.0400433484615498	0.0505827818474622	0.0007932636346297	0.0441157097753566	0.0313406225727096	0.0185231494017377	0.0464829384497868	0.0285769489804878	0.0342878973530996	0.0576292280867035	0.043009054761225	0.0407814247850339	0.0276751242989666
Analyte 1689	536.885438238738	2.13395654519401	4.40726037476225	87.1863714483914	4.21606267025546	9.84906214728779	5.91244907274356	608.354713057543	5.17264727829492	2.20463142411688	132.650281696426	2.72897314824671	2.48742337549939	51.6719729634355	9.50578742244053	192.724179474726	1.9881434673512	1.87491345828954
Analyte 1690	37.0402608498691	0.0836880088940967	0.211405613431658	5.91479943841115	0.171762614813723	0.57753236772391	0.402167775186385	42.4665799352257	0.288539410185221	0.162861535701087	9.24748696002068	0.129776536879776	0.120263779558779	3.57302621826099	0.563012329651278	13.4046322425979	0.114968325165614	0.0785447432840975
Analyte 1691	9.91788768878459	5.90875809660076	1.49917099809196	1.51701709249149	1.37328360011157	1.44314287633454	1.41309742084004	1.45611380152518	1.2227761976141	2.61583008649752	0.955167552748711	2.44191372909273	1.63111130412086	0.947403410157424	1.93721602060932	1.46677287610536	2.64974697926894	1.57473328643934
Analyte 1692	0.355745411015996	0.243511164547194	0.0502097599532483	0.046583734096449	0.0268519975636127	0.0357410874237092	0.0426430606822389	0.0176840483040556	0.0247039089675409	0.108131312238722	0.0168997180283731	0.0724192116553687	0.0479660388380283	0.0129909257085973	0.0460846499417028	0.0254719852131787	0.0819495668887114	0.0536439590651937
Analyte 1693	0.754191249817894	1.00933744431876	0.202146777088695	0.113529291612408	0.127464959091973	0.148951743142747	0.18109597636169	0.0007932636346297	0.0602479396689024	0.484022606106335	0.0140359543439409	0.293432724264252	0.233730750044315	0.0446775059195156	0.188249293609843	0.0368885535112425	0.377394507137686	0.258333191612704
Analyte 1694	0.168258219333824	0.135551489695485	0.0230722533384779	0.0143915765912577	0.0095336167536748	0.0177682977749325	0.0180699276274587	0.0007932636346297	0.0096199043310323	0.063853042945454	0.0005039266654635	0.0336261820124584	0.0264122077772481	0.0063001550277097	0.0217622692191583	0.0044042559227278	0.0420756872543898	0.0291541863913405
Analyte 1696	0.596549516400789	0.462110205754509	0.114365634231012	0.112602836147354	0.1147508112277	0.136533152730124	0.113939306460685	0.108356707076316	0.14073252470049	0.223469508724793	0.100445503028689	0.188992208999584	0.14347932071837	0.089953645482579	0.193576783741966	0.175518870388166	0.17964509323961	0.125439718062587
Analyte 1698	0.710586646736754	0.433420839416992	0.0252183172709851	0.0606707553429196	0.0939416634056995	0.0917258704929874	0.0732028391550783	0.033556978778389	0.0518256686518215	0.111975068653981	0.0335519489003704	0.129179110199263	0.103968952477935	0.0300753785794514	0.142567194451767	0.0769838871433134	0.158998146660711	0.120789508766556
Analyte 1699	0.623634395131699	1.05350634687796	0.114301117048562	0.0638267131795345	0.057260861933947	0.0927112413424097	0.0825907323910628	0.0007932636346297	0.0303847991664597	0.339466733187777	0.0124612923417907	0.183936532729666	0.135088535464363	0.028324042673749	0.154734137993594	0.0164951773306296	0.242426264121662	0.167475548349834
Analyte 1701	0.591976101392987	0.237216396441056	0.0707194123258423	0.0888199251880383	0.063811966972688	0.0809495598040619	0.0687543020865153	0.0597530717843185	0.057779889984245	0.140173501537864	0.0531138364126758	0.129739693914539	0.0842882852597102	0.0434648833660791	0.0862069218756964	0.0647082966670937	0.14617364809346	0.063232292098245
Analyte 1702	1.75164827566692	0.006091648618263	0.0239365547689207	1.02759720408152	0.0222561222196397	0.0928713078395571	0.0828593851775177	4.816631242957	0.0297035508810169	0.0048834682709655	1.29605595661671	0.0068056256943205	0.0174889071167126	0.566408600501663	0.0624381516482741	2.0909284781682	0.0116614516810668	0.0080635331252216
Analyte 1703	0.454849665373482	0.178459011797681	0.136046657841115	0.059983427033519	0.161672734081421	0.247109609832561	0.0978670068553253	0.622005208874417	0.523301131186899	0.154180503220995	0.211454115509991	0.144382009913151	0.0966918679052155	0.0604313994663444	0.351660877595875	0.399219330316229	0.10860173055711	0.037402604594348
Analyte 1704	0.194905171579734	0.121571808332377	0.0277653062302082	0.0228700473662877	0.0332289802643895	0.0241585005407784	0.0321325651073337	0.0007932636346297	0.0212661362643458	0.0720511537839093	0.0172225047691224	0.0459829198131255	0.0347313373360855	0.0102138158002924	0.0438697674433834	0.0262623030145931	0.0534950318083351	0.0347318267437322
Analyte 1706	0.106795098938665	0.315870017255532	0.0219482191808553	0.0137925758744387	0.0105463697287591	0.0094977967474534	0.0108570331305152	0.0007932636346297	0.0065811536928948	0.0960660220003211	0.0005039266654635	0.042524737469699	0.0219688017667936	0.0004484350965646	0.018096777190884	0.0060546888676058	0.0434648439464817	0.0336506138841409
Analyte 1707	7.5963434703334	0.0007250424261514	0.0004287657625807	1.15171068669831	0.0005053454563356	0.0154310933930886	0.0017728793259098	8.7305202348927	0.0006686641449283	0.0005112590124572	1.8443314925103	0.0006542988749322	0.0005036669203819	0.601918575465994	0.0007843468378554	2.59961076651261	0.0005303920239182	0.0003880248876736
Analyte 1708	0.118410343830659	0.204507779771357	0.0958624883248247	0.150066544711452	0.0852984197435439	0.0600295114694122	0.0259552114249326	0.0680576072639273	0.0321566021595163	0.0504175005822184	0.0588389504895155	0.0071136035533846	0.0700038136961429	0.0512725317210794	0.102764999577425	0.0305335194813722	0.0943231771909951	0.0106850352188662
Analyte 1709	0.0010881239210913	0.0444835895095137	0.125383120007438	0.0712313429416404	0.0611838954618598	0.0484076803734595	0.0615628910387479	0.076854007668826	0.101347377325078	0.0800440640017961	0.0312058247139987	0.0879330761313096	0.0397798005889343	0.0305921050834524	0.0770325821153844	0.0525604255909151	0.0736152772655642	0.0637115449511462
Analyte 1710	1.65907027229212	0.476057149264467	0.0004287657625807	0.200112551084504	0.001821506370252	0.0126240403193267	0.0004952372109921	3.89521388414588	0.0006686641449283	0.0222481276912446	0.510496985996387	0.0006542988749322	0.0054332088351109	0.10007397981831	0.0059348857791829	0.647202470325612	0.0072832585723501	0.0090583133777109
Analyte 1711	0.781951052293193	0.0054190743923483	0.0119641345757072	0.039412727937279	0.0185207724906711	0.016679971895339	0.0168343717065884	4.59790120338621	0.0205014294054075	0.0140370286595785	0.231299640575965	0.0121322966762798	0.0098382673707473	0.0138599088836022	0.023786417553937	0.24464849198668	0.0161548768216843	0.0105264670675426
Analyte 1712	0.0418427268275007	0.0880057855795548	0.380395645341406	0.199307893596124	0.0021030546945352	0.0804157682207296	0.0004952372109921	0.427092786279195	0.0511609892671766	0.0285137235835818	0.0005039266654635	0.0077795493451337	0.0289854949584462	0.09801197288335	0.0110874828010375	0.0009180384978675	0.0126302455624695	0.0181669939214053
Analyte 1714	0.0748570706021615	0.0128544290227333	0.0520862028396872	0.0299110395195554	0.0093512103749187	0.0205017176701799	0.0274353646126351	0.0971714826229682	0.0430908241582902	0.024898584995618	0.0274946591220351	0.02153982150256	0.0005036669203819	0.0355748772583289	0.0245064526374771	0.417216225596178	0.0036312861871332	0.0003880248876736
Analyte 1715	4.22735166227166	0.146283805040403	0.103965162763177	0.162796686863364	0.143167585974257	0.10621698013146	0.113180092032263	0.88506834703814	0.186803446825946	0.0826777513119407	0.114525671571241	0.162696776836838	0.0818257898869102	0.0982775248693047	0.151504763744889	0.633614329197004	0.161762903165096	0.0978037952632557
Analyte 1717	0.377008592291119	0.0141672013026461	0.0031071106426557	0.0255455796480107	0.0055158701343443	0.0088793209912385	0.0040154139293118	0.132028704104085	0.034256235265935	0.0046851401000408	0.0169627673108177	0.0200906787553758	0.0038532732556628	0.0040197176214595	0.0075125426423378	0.0911647887574349	0.0005303920239182	0.0003880248876736
Analyte 1719	0.0306180474470869	0.107513532167046	0.0523753591283931	0.081767556370848	0.0532849523711879	0.0611070552534778	0.0571992361153508	0.0444004033410917	0.0775884532275648	0.0520718410514975	0.0190840490317186	0.112833742378622	0.0550774130403006	0.0684207857279892	0.105299848795129	0.0749993477137017	0.043805500987875	0.0516425461801024
Analyte 1720	0.831790246433001	0.288497009234214	0.165304360298118	0.280655878634161	0.201969568452002	0.195974782837984	0.224913247711528	0.448163239073046	0.161143559420698	0.206014750568066	0.0928362863100472	0.306629822475302	0.224791797814943	0.261375657705111	0.315148989415488	0.354867455058285	0.186589316681187	0.169842839937886
Analyte 1721	6.40221451363021	9.17463360748817	6.13191903288835	8.18590443124118	7.29495279341642	7.31945329002116	7.26762175497195	8.15864263346433	19.2751197854407	7.01695091349608	6.14453985304855	9.22289847398755	7.03183512228352	6.67698851932591	11.60413859902	11.6868498720214	7.17425192535275	5.84456707165783
Analyte 1722	1.16587170274328	5.28119499001709	1.48770717763742	1.50206458721646	0.768968660424483	1.47692082900295	0.727947146099398	1.70668571584989	8.70981283897862	1.560993135473	1.754312288218	2.0325164107965	1.63954364528864	1.23499494044106	2.77693366800025	11.6436899217286	1.76669837380593	1.15583801134277
Analyte 1723	0.597565193058292	0.849534525947562	0.527898482661835	0.673405766200524	0.591019805500871	0.649660447625981	1.51509955589007	0.707977963736276	0.850766235343741	0.581238780575874	0.682244626527674	0.883925269581999	0.608619924330605	0.4748392631297	0.869076828079214	0.891876264915939	0.606156114835814	0.49289004383542
Analyte 1725	0.947360056282018	5.64995695195412	0.0828933566830899	0.271793790554243	0.176234088105991	0.241293750403254	0.187872348758589	0.228229307963874	0.191477757825653	0.503221795407799	0.376133403856035	0.0831014723667174	0.355738386966407	0.107457831582463	0.559261167204748	0.271577567197241	0.260632888195516	0.274162246469443
Analyte 1726	25.8142100402478	17.6981412515664	11.5261015136752	15.2948281694379	13.8995434814011	7.85021575826114	16.5426772814897	21.4291970807554	18.8671598697324	14.4565978983087	14.1963332149007	18.258578350393	14.1170377242831	12.149729548204	21.9472721467971	13.7523402049791	29.8047550251466	21.7777012809873
Analyte 1727	17.6791954547293	12.5026711016079	8.33443142844333	16.9563600464537	10.1018693463695	12.0038043489232	7.56593135479355	21.488303604516	12.8335345969239	6.62053093974022	15.25214494767	4.89275546487401	12.0059645638037	10.6060108291127	15.6859603742943	18.5897850720667	10.2564471302809	5.44428220638052
Analyte 1729	0.111573156032312	0.0948091770399982	0.0434785815306778	0.0628507610457529	0.0513047634763837	0.0613108001663589	0.0434939383867477	0.082094822849543	0.0632012098312788	0.0713188892480125	0.0452624910908904	0.0534423322213158	0.0742741978730906	0.0216299934625622	0.085686424648703	0.0965104161559333	0.0613642867144539	0.0177662946309461
Analyte 1730	2.49239420856163	1.82984078909895	1.74964935559882	1.34242312009313	1.99040451413763	2.00251764994004	1.95417612410122	3.17375297716619	2.82357258115285	1.36686465270873	2.03611495188409	1.98959331128506	1.81695637812033	1.6986983066718	2.72875539138891	3.6241443424993	1.4999666427575	0.937259131209899
Analyte 1731	0.563920609968671	0.177075694829279	0.229484778371362	0.145515342836561	0.270704158764121	0.309782844130875	0.234751517679971	0.447728329817002	0.356200610378952	0.142455414578362	0.289809000579083	0.203907415685752	0.219242673230618	0.221800777606844	0.34033209603305	0.510648666618481	0.157089619531031	0.0890624020397917
Analyte 1732	0.646703369945955	1.736775991146	0.114506933865996	0.252248350510479	0.131341883103967	0.152742092686771	0.205190542920425	0.256224822551518	0.538886874672647	0.544479917863742	0.694154086568907	0.773012758189411	0.595790322093463	0.125885184290609	1.20607324140809	0.171724206029328	0.364121413784952	0.308190875650844
Analyte 1733	2.71393305201215	1.21780349078618	1.28512664706467	1.01454910854004	1.51911377624203	1.69156074005203	1.41905692196999	2.816961112203	2.38294781817267	0.832155191429003	1.91481199159263	1.44105668784414	1.38241259160347	1.25871899890723	2.16971555051043	3.07542120300248	1.0419633445883	0.512642405822322
Analyte 1734	3.73761423262379	2.36923213955465	0.262850366829377	0.419864192462164	0.365949464900553	0.412296540435382	0.291692988996655	0.55011489335072	0.357638610795805	0.727047400368619	0.285196601151944	0.722469443553594	0.597288196760144	0.238952050106064	0.843384008046984	0.36288735758354	0.63842786651932	0.516978071680798
Analyte 1735	0.42233785802627	0.207419312743935	0.0195067212806485	0.0269340928442883	0.0260910381924133	0.0363476225937669	0.0221956108577923	0.0301040309613257	0.0221887205983685	0.0656884412189056	0.0230502893870994	0.0494411651214333	0.0488547197284373	0.011374482265719	0.0597511647779694	0.0058086296710324	0.0497706174004791	0.0334031685100996
Analyte 1738	16.3882435206483	1.10155688420676	1.29078901635631	2.95629133819533	1.67739412220005	1.86634164990477	3.82664801398714	5.13490707652656	2.32017375421647	1.38223686231894	1.73727710590684	2.43787042809035	3.44607041802404	2.51139550193592	3.20245040314862	3.15564076190129	1.77638717308504	1.54929742110701
Analyte 1739	0.23556715837908	0.0007250424261514	0.474614434336338	0.23745835505341	0.0005053454563356	0.172518375996349	0.0004952372109921	0.658028100274831	0.120138349882453	0.0005112590124572	0.0138953499299031	0.0006542988749322	0.0005036669203819	0.175205246324081	0.0007843468378554	0.0104335625050662	0.0005303920239182	0.0003880248876736
Analyte 1740	0.0596771315639203	0.0463658797901603	0.0370366621114516	0.0305137351011577	0.049847694867892	0.0623471465171609	0.0210898752566728	0.0539076798628386	0.0274665925780052	0.0413117695647643	0.0480842451588024	0.0535188779240497	0.0291910699721479	0.0325363368227946	0.0514237634388079	0.0655086833935023	0.0494946240110266	0.0348858490532651
Analyte 1741	0.116904695420367	0.0894841088248049	0.0416869504111254	0.0401961782318751	0.0593763652267562	0.0523998968887021	0.0440779106898931	0.0866692477475526	0.0683992208119153	0.0406229214381776	0.0247138054490276	0.063308928944282	0.0269131289008698	0.0246160715716337	0.0553699405930722	0.0730837165288856	0.0677580260131262	0.0463219257395337
Analyte 1743	0.0111623109551071	0.0398255401613686	0.0267011694235831	0.00783374701139	0.0438052645826887	0.0207860020838849	0.0206659891450354	0.0270961592876677	0.0467345597152256	0.023815843080281	0.014263591078	0.0314742407873346	0.0218576938257838	0.0350105648383212	0.0315578838278133	0.0657686876199382	0.0206498115229119	0.0223944418437206
Analyte 1744	0.577018312281825	0.0751528566759419	0.0107521383912187	0.0161237223070259	0.0542655801293654	0.343438008833091	0.095515015704884	0.129032592677403	0.341537054185171	0.0109605306893066	0.611486254249968	0.075409147458378	0.215845209114889	0.041872985751662	0.236328814284421	0.397692039633879	0.01184427761359	0.0153297234209666
Analyte 1746	0.0969518592708641	0.0497002506944941	0.0337185690325909	0.046373608273553	0.0505042770800592	0.0287877253679153	0.0450722050507902	0.0638759835965506	0.0535148213574866	0.0286090425471003	0.0356098024235959	0.0457033593260387	0.0330982305229392	0.0269827421241191	0.055908297045138	0.0602765327717456	0.0462431002120281	0.0245764030988641
Analyte 1748	0.0112507715585722	0.0351682512217698	0.0267309211975038	0.029736118034838	0.0267185814857813	0.0077271842699241	0.0115084373322382	0.0289428410113116	0.0378938126120245	0.0317255868286486	0.0176022712378728	0.0205760995933761	0.014703182624067	0.0186573885847902	0.0162074952090668	0.0435877674643914	0.0248452568669411	0.0195615092373695
Analyte 1749	0.368719079505022	0.136010433734542	0.143335939421218	0.24226963122238	0.150026385709599	0.187425025852319	0.134789566954304	1.62244188825269	0.169996624190457	0.181316488858944	0.436693279698711	0.17703167689077	0.102263544484328	0.143767313966007	0.0881224999337979	0.899992912690432	0.205609528918219	0.111589923952633
Analyte 1750	0.166561157369897	0.0809094665415832	0.0531189927936586	0.0845075007205815	0.0844459966138097	0.0617428808465124	0.0745651459890768	0.116951407689871	0.0699845399099368	0.0720253140710009	0.0584192604861335	0.102245476002319	0.0797126679871556	0.0538085472470887	0.0922161455889518	0.12065981881488	0.0797025395129338	0.0563840253692567
Analyte 1751	0.128326814373171	0.251021754758081	0.0611670479923253	0.143288167348219	0.0899919945879806	0.139115036922165	0.11335581874943	0.173261693760373	0.18158178271131	0.108365042258675	0.114587601893594	0.191968066369841	0.134603451584825	0.11405714037304	0.20229343512206	0.373478885539946	0.133719270869693	0.0856364280613773
Analyte 1752	0.427413355286746	0.253538726627872	0.15771289991984	0.168654853632379	0.180088853410611	0.181763126852799	0.145616018442042	0.2288230691538	0.188840268545228	0.15791387703961	0.177686875012007	0.206004209883088	0.176953252431601	0.148853906284665	0.249787709852553	0.276647836714458	0.182483530839134	0.119001732467176
Analyte 1753	0.662531429312387	0.0429086829719171	0.0100760215075054	0.0663001158012809	0.0234034536286	0.0615812628390721	0.0816833168232619	0.191509685158476	0.0353156040338606	0.0497758605327285	0.0159479693594641	0.0661982177178895	0.102382874990059	0.0486731163683932	0.0506560355490909	0.0304264781852738	0.0379509207236387	0.034938898030364
Analyte 1755	2.35527013643081	1.08538846578959	0.656990214408117	0.862212745412999	0.840865650599791	0.85571643851395	0.758384434203171	1.16564170404782	1.0093869910427	1.02450913854556	0.794707135468015	1.06183861968585	0.823607535415538	0.74405485260033	1.41082247407349	1.41179595899536	1.09234478569277	0.60772997468638
Analyte 1756	0.544986259638098	0.234528275898635	0.149096260544413	0.255327360619565	0.192456239066957	0.188932976852917	0.168464558962859	0.329891519384035	0.200507032472733	0.193670299524523	0.177156874005763	0.240993400486605	0.179073549644894	0.190003891653282	0.273495176550024	0.343073499646091	0.180601129749153	0.150326224084284
Analyte 1757	0.431400394938492	0.313933044879778	0.170273784665329	0.221020557009616	0.180704846911146	0.300274611776208	0.197146923575976	0.315477941761592	0.276858184949783	0.204066568239108	0.200693140847342	0.2368329156638	0.194540991871287	0.217888367097174	0.295826458264094	0.378086339910419	0.192570898045164	0.176318180828091
Analyte 1758	0.39604341060129	0.208453698027323	0.165973609913394	0.211712163935194	0.18174330225092	0.169124406494855	0.131601371622849	0.257246124421689	0.171133168325986	0.187614947820428	0.184198068661457	0.206499432620281	0.166080304769366	0.160765344581709	0.215329646438008	0.250615873138475	0.18471573428046	0.122426873087895
Analyte 1759	8.82427805243235	0.563986107934158	0.570385034872053	1.81672899806344	0.73862639469385	0.976975804763855	0.991183252387162	4.26180148489526	1.54721746225282	0.346731696559654	2.29328568233728	0.57796231708565	0.686257578852618	1.49744864960883	2.08106196130108	4.16426826296295	0.455490781572839	0.34311523727396
Analyte 1760	0.35322752689704	0.166231382562303	0.0557178212776694	0.135126909654827	0.129921832626666	0.0945515706189645	0.107926987554606	0.173416352709419	0.135907161333947	0.108869548247529	0.113193182189615	0.15898925660032	0.118444689501462	0.0858137366734511	0.237571535260462	0.191979591403414	0.103968729219684	0.0820580138364619
Analyte 1761	0.36453380645939	0.260779015051455	0.135628669075288	0.199442238135982	0.163137308236572	0.149634052979073	0.135871990474067	0.173328098283849	0.180578587443076	0.163427466466778	0.142479549182166	0.205273979733805	0.145018857349905	0.135623664174579	0.22212418161077	0.241531452710419	0.0920062052830929	0.134226233149788
Analyte 1763	0.357668075953473	0.138749151892424	0.0602432477472792	0.129026699247214	0.0617040643015567	0.0168995584821119	0.235815417704887	0.132339170917587	0.108501580768465	0.003647832681996	0.210199773034217	0.308007997110208	0.240458021644274	0.0807684519643589	0.434392941556084	0.0042023992007205	0.151257104737417	0.0581029987961732
Analyte 1764	1.70156254919389	0.747261009015585	0.476165818536556	0.584473027860984	0.555671269693971	0.590857504864657	0.528026280343496	0.83367622459135	0.690754672967071	0.556476560890923	0.584262983251775	0.703946336303347	0.589279813500687	0.498537212557489	0.829586359635025	0.999335675400222	0.564870682106716	0.412061975301253
Analyte 1765	0.439734708907578	0.0628693773273582	0.136045212798158	0.123931694067132	0.143538456994146	0.0545414775737006	0.128229618189041	0.222071552972451	0.334144654104485	0.0005112590124572	0.793670690523988	1.24965639794075	0.925090370889074	0.0953594753846936	1.84152027559957	0.0071353457445438	0.291415262578244	0.142460732348159
Analyte 1767	2.44786577153344	1.16265588389693	0.731090251227649	0.950233184191012	0.801799643513811	0.706670822272647	0.792309127711425	1.27512719573143	1.03237722769138	0.765794482906583	0.895427103952394	1.07038690061646	0.813102047242133	1.14174258885929	1.36264819192376	2.50739848698735	0.843842746609083	0.672913212345342
Analyte 1769	1.6415341191769	0.730408714167641	0.39753720990393	0.601560119266717	0.49525682416692	0.597103379724325	0.51493327024153	0.824550301185507	0.676840987111223	0.492792895975743	0.55158350523564	0.739490378930714	0.591163953036447	0.702654501047106	0.78904070362625	1.54688905278938	0.943728079324323	0.616490696546082
Analyte 1770	0.653686029199838	0.273089487582118	0.179651196266271	0.27417892515416	0.231271467139304	0.192332601638617	0.216889056454232	0.270872341275316	0.297725645928357	0.360775434125846	0.252990487705227	0.255486478770676	0.21139774639282	0.195872409351033	0.28547171799801	0.376833450236621	0.231140767922312	0.138201283830191
Analyte 1771	11.7665794391457	4.37879330106014	3.59181114044743	3.4207595362394	3.07356910494799	4.53009422922892	2.98553005795168	4.66177220769757	5.89940378965455	3.33862143331552	4.5810872472121	6.30783389217928	3.09958869530706	4.22379140582066	4.55582624983308	8.7674560209835	3.36971378497101	2.43269845617929
Analyte 1773	0.0010881239210913	0.832273931995993	0.500923736149583	0.326965403203325	0.299941823045866	0.0176059639737896	0.186406491466699	0.524477290778029	0.0274959410081059	0.337187058268223	0.231795164868132	0.39837143276735	0.334297357613245	0.198371519088937	0.579542171700509	2.15665020606133	0.147372877180331	0.132263065915082
Analyte 1774	19.3114970033512	14.2504784169295	9.6870909388266	6.06490335922915	5.61213558284799	10.0987502266192	5.53697701280298	8.37972786954528	6.9172697399748	11.7379159994727	5.56407250063603	7.47799752229486	11.3330687733345	5.02090484273666	8.06880283195292	9.36735724687521	6.08411562238626	4.03802430502216
Analyte 1775	1.97579654807119	0.915592273019726	0.597476530129572	0.778891317751192	0.591049036133312	0.620737437920869	0.597845087788984	1.00502024969288	0.992234197863947	0.631412408140257	0.699816974033247	0.758742834478774	0.707913682187617	0.65584183151184	1.25955173419725	1.91262193201712	0.654680003474165	0.502904561738191
Analyte 1776	17.8571834616541	14.2969756171862	5.303091969085	6.92254658608003	6.15601678426588	6.45041620646211	6.01313608822647	9.4262558369193	8.27535485713175	6.95693444493699	6.4931087004358	8.22053288288365	6.47231904162968	5.60893031750938	8.79172600460423	11.4870439557569	6.83684844332087	4.76096910848281
Analyte 1777	1.16385434958397	0.223706302003917	0.149588356752498	0.207693338833333	0.171924372734889	0.199594626527678	0.292153520628336	0.3438803799936	0.298642627752613	0.21037362710826	0.179359587551136	0.239854969698334	0.279564103924771	0.249559721257046	0.343228329962924	0.497184607208843	0.172580058942787	0.118978739686187
Analyte 1778	1.04861354710292	0.265674826301957	0.294408871337388	0.364104060397167	0.287242113823914	0.333253073068829	0.344284987400104	0.463943499989753	0.397200802546957	0.654082882002538	0.177233209383382	0.485622372458026	0.337943523546425	0.224591534576236	0.552888728076972	0.923015843006541	0.287270068492391	0.312080865769968
Analyte 1779	1.26954412447541	0.410630803075895	0.355036308337323	0.518718152199904	0.384400335043678	0.315033944676574	0.350649577068106	0.68951357142169	0.541225546015778	0.368734684063815	0.317491685549216	0.519094265891597	0.589738305103156	0.316867395987887	0.550048908153306	0.909057419092465	0.345224610626647	0.381312139703636
Analyte 1780	2.26081079037639	0.981050979870519	0.649322506736761	0.756683766220953	0.654953768696626	0.775494755677636	0.784227382255539	1.03251716910506	1.11238773349609	0.963678608089037	0.895460098621127	0.988955662158012	0.776041236907871	0.574884089019259	1.22352307715065	1.6224331249906	0.780436631494803	0.566625597388726
Analyte 1783	21.3534957122794	10.4058665662494	6.65661013944111	8.04762679898188	7.0714387776112	13.7031617987526	6.32407054371144	10.5338451607722	9.69898967343913	7.80982256604543	7.59988691153634	18.2533521966213	8.31432203854333	6.70225079361878	10.7233049129522	15.5354132251826	7.60827512755157	5.55931497479392
Analyte 1784	0.667752524711149	0.331590690839145	0.242695531527718	0.302942095598386	0.180442249575724	0.341245546110423	0.209873458609202	0.38254678857492	0.355121379759654	0.286981637723281	0.395058695307803	0.213145011774036	0.264366395044427	0.378323424853204	0.380747111429011	0.446811526407153	0.271681565545397	0.324687597389543
Analyte 1786	0.96892286765213	0.290278113732724	0.418721371463659	0.734392697708275	0.560170546897103	0.496151106196021	0.54611249817725	0.349520948950023	0.801569936519264	0.587035382306661	0.691075499288662	0.693350449786721	0.580280952444327	0.598967432555944	0.905943083742176	0.741849976263972	0.579163610719317	0.45698577938176
Analyte 1788	1.1950950653113	0.626641947591	0.446079310584025	0.590601716196213	0.599395716588117	0.516363628870388	0.478925330516677	0.85309376470209	0.626464036872726	0.516358740075277	0.521332060944198	0.627605362594174	0.497674933259406	0.436466757503337	0.789782130160215	0.856629323993041	0.640299299495793	0.426051361251035
Analyte 1789	0.841541461298166	1.05325792995927	0.558083675704312	0.723156788311157	0.727587250650514	0.549328786082805	0.578493617110388	0.96798704012434	0.837569496632082	0.538853647660396	0.539022298047952	0.858094173583194	0.529691415712493	0.541081366274123	0.68666747050596	0.773640611522779	0.740543267437416	0.564708636707488
Analyte 1790	21.5328880288621	7.43025818017697	4.21897141797334	8.6593013749179	4.72573205292801	4.52539167462691	4.58164871353138	12.2980652056894	10.6571644331369	8.38247984838668	7.94953146142002	10.3658228651026	8.39187093979542	7.46701285411096	12.0594224499162	15.2856231830395	5.92296615850536	6.46006725554335
Analyte 1793	0.121183588700904	0.25219505086707	0.097191614687234	0.161672216531297	0.0987959029079636	0.16350587364202	0.0353068930361189	0.187163411897297	0.167710577515154	0.101425303974615	0.0883463119415378	0.110259332483693	0.145939017597123	0.139108489530148	0.322143097120229	0.294094304858359	0.248412784224212	0.0639985832300574
Analyte 1794	1.97650876932826	0.995846800119668	0.639613239834576	0.831072074684568	0.744489649261375	0.784578852376717	0.706512093520724	1.22259911658304	0.96677298483358	0.832715819476879	0.704921455591247	1.10185865386206	0.387378806981957	0.693243307545961	1.1308740319398	1.36390456143979	0.979535769224663	0.64676244716775
Analyte 1795	0.522289129506869	0.194562130100047	0.0891983375334487	0.208222137206731	0.0983350644182045	0.13078220610063	0.142484359740226	0.221405469913074	0.184697856791208	0.190477805604157	0.167566194678574	0.189662419377006	0.278601260822409	0.204626063273279	0.315687890452812	0.249365039717974	0.213455504328856	0.126763919736213
Analyte 1796	2.06344339947706	1.42148851638141	0.998198530389851	1.27912934216425	1.13595574532973	1.22584151194008	1.4047445938985	2.2099123219021	1.4772746050436	1.08996343865149	1.20482280998716	1.07993349848944	0.880510501369416	1.11867833185699	1.86609940551412	2.48935684063543	1.28515232331805	0.899254650508301
Analyte 1797	3.45305897675492	2.64426463684877	1.57201797793537	2.08662398975341	1.66045804000063	1.59807212442651	1.51753332604189	2.86319520309372	1.91350379124335	1.79832715084027	1.79286798987098	2.07937913371426	1.70469418922907	1.30977660496871	3.36900322279217	3.12774458059832	2.16425422717543	1.10920503688362
Analyte 1798	5.26020232057882	3.45344873624892	2.24488146092712	2.55209198257619	1.88588256810824	2.10895846282951	2.67755640866638	3.63603711111887	2.58986902395913	2.20770037255465	1.49193838673334	2.76375974050908	2.38168824405703	2.02719685806277	4.19704036251708	4.26408822953739	2.71765736470641	1.54271538996064
Analyte 1800	2.35394632567081	1.35224750582465	0.775865287714703	1.01534386162185	0.960730622611472	0.933508612448547	0.961942858077079	1.42082051477964	1.13257501978954	0.915284835781657	0.935076565111825	1.42384661711551	0.999494544802803	0.921309606346269	1.42854497634729	1.69870628317867	0.452061859510975	0.647435632325286
Analyte 1801	1.72466408689574	1.27791259395039	0.746967294709154	0.908867740552228	0.948806100502133	0.883776088705061	0.820814657254546	1.23637340884144	1.0341739879118	0.891781013304617	0.74687644798463	1.15661500549194	0.871516783988882	0.787658985746731	1.13415289691374	1.51088575464575	0.952331295160712	0.732541279022896
Analyte 1802	0.526895850094153	0.21327747398554	0.184456044935055	0.23911326076654	0.325756945250887	0.240729867527789	0.125678129775657	0.404673463736073	0.290596906144776	0.200257546602908	0.247043642546396	0.136836099456428	0.204702245347729	0.223986782190497	0.226046468338957	0.21066086483204	0.292686455446074	0.12885491437141
Analyte 1803	0.827895495449221	1.04212304196865	0.59808717067781	0.66315041754379	0.810820355766142	0.755962152122892	0.589891838982118	0.794063619323715	0.822474130682264	0.618239855297018	0.505553333710538	0.777763662645059	0.469243597875915	0.45123578114654	0.837494901035418	0.996455370048139	0.753908656135746	0.467473323875117
Analyte 1804	1.47619639163899	1.60139512452736	1.16344484466264	0.990932512792828	0.652925482363322	1.00158005346307	0.513197313321941	1.92685366023814	1.2724202090922	1.13196006742012	1.00947449098915	1.03157807004811	0.956902052976842	0.7740776262097	1.23918126256414	1.64496692170653	0.78277892022694	0.42764572146237
Analyte 1805	2.63904493697491	1.1913401347726	0.918101796113518	1.16553271850239	0.852440892000386	0.939857991039532	0.454882027954584	1.44707152065888	1.36353078785896	1.04937897075869	1.03816801399806	1.29897364187937	1.05259053003801	0.881232510060612	1.38414295456677	1.49821188627295	1.08900071589095	0.805543222931922
Analyte 1806	1.75157373799118	1.44615339829227	0.754203319154055	1.07964348746775	1.03500136357719	0.952150450492695	0.871213885466778	1.51543352309225	1.19239437828816	0.968175505036703	0.982170649367499	1.28151749890462	0.923006344468249	0.649770095984335	1.38724116218913	1.5971503852996	0.99737409991832	0.787388671452157
Analyte 1807	0.358388064232602	0.426923325673562	0.164685336072273	0.279473191324144	0.150514763092747	0.271496945946213	0.227618695268329	0.373935522695752	0.418009532861086	0.171974036340637	0.212908391399593	0.340157559925298	0.322456065795186	0.180997356969071	0.520778197940806	0.518296384167499	0.165765726648238	0.196905530881727
Analyte 1808	0.877431890428064	0.759139741091086	0.450830354591022	0.434660034354357	0.577540177544307	0.388948349850397	0.469088286669475	0.649064054235051	0.507545702498622	0.56264563313556	0.476664977500552	0.444872026295338	0.510669090728971	0.410292515907728	0.511048834836364	0.637336378759211	0.565185057690642	0.46513186000633
Analyte 1809	0.701915057353078	0.638684151439091	0.333014372864055	0.503809982281901	0.528776467223343	0.433679547169967	0.450972057693833	0.647135868200481	0.494508903618945	0.475413153144561	0.397031226439323	0.480074496279916	0.426607890165934	0.400284716969277	0.628097509074887	0.787775517432287	0.603150506825498	0.371356433416001
Analyte 1810	0.62728748935616	0.730788529462578	0.388214443142634	0.40711005306066	0.47860734498333	0.472862181629112	0.430014560639049	0.450898702975613	0.361535791877223	0.405806987738062	0.387363880203508	0.491001124278788	0.353653639847223	0.276152876977365	0.250905512484607	0.538266423714426	0.571819948872244	0.286601586903254
Analyte 1811	0.573554864415183	0.779650121394651	0.446599697839303	0.478929739356074	0.563933509088311	0.472434988003337	0.43425609956162	0.773559709854427	0.57906214319297	0.448926279421321	0.36026120839888	0.531123236708754	0.460903704861327	0.411307468117127	0.614205290519644	0.589596845210783	0.672352847692898	0.380869497510015
Analyte 1812	1.01497825921734	1.11881115241551	0.652439710501355	0.739423924734438	0.753475456062073	0.624542146739608	0.596010514724901	1.01478644253424	0.763436470233422	0.636422125156492	0.571396595363986	0.913385566975492	0.628212359487647	0.502577664617179	0.917574011711482	0.784448748263532	0.675558553402119	0.516031941478191
Analyte 1813	0.987559658180566	0.860282842667027	0.517479892482463	0.287748024696829	0.594197018515827	0.498020465821514	0.407538794738712	0.491464109919144	0.392874146972543	0.525426499879519	0.425302531035321	0.257953414167121	0.420117515299402	0.251110769718088	0.54905311964362	0.7587283715758	0.720247891147816	0.414109434307315
Analyte 1814	23.9077667232109	15.2864125025433	9.20905708763681	11.1122711104213	10.8339237757041	10.4001820346189	10.1766942179871	15.1178975247935	13.1816635095537	10.3875142552485	10.1052181910906	13.4395930980023	10.4810881783342	8.82735842696597	15.296223345106	18.4657442976201	12.105742036911	8.01628335048522
Analyte 1815	1.83318255803631	1.12454308378519	0.733646534130238	0.850711988437769	0.816477206111065	0.712233563190979	0.76488827485791	1.21334595404553	1.01936637163964	0.715941551060407	0.900402951347741	1.11341650719757	0.93395928238455	0.715874144304758	1.07380472198604	1.64563863336378	1.02310009233625	0.690677339723309
Analyte 1816	1.06363224408145	0.78172930444628	0.403820881446815	0.527199749844704	0.578155144632162	0.504690870496016	0.487182220028918	0.827620567379771	0.587277267190868	0.481060533942766	0.497178793096992	0.564017076846476	0.50179029535142	0.417968751685706	0.734502432377025	0.853438672678222	0.569636840061025	0.457834148931008
Analyte 1817	1.60938647166325	0.556503056083126	0.583020079788744	0.702693332881506	0.689521530690031	0.620714267169204	0.66517105556858	0.99029102370771	0.761600191485187	0.618074209948415	0.610319065316433	0.843179741691042	0.644211238767229	0.524189597923046	0.916781527558806	1.15445469227508	0.781230306017631	0.513026799054097
Analyte 1818	8.86620831900813	6.27445552483333	3.60686090925928	4.43998246915517	4.33579325362818	3.7967647763972	3.75751056673837	6.07227377329621	5.14484263432607	4.01072767121729	3.85831718444127	5.07753800953249	3.88919506741666	3.23884626829798	5.64631318955977	6.92696065422529	4.66871909419203	3.19598831597104
Analyte 1819	4.53917236116038	3.95353782450656	2.337481215608	2.59091376950695	2.69667009960498	2.35261215569211	2.42208862257254	3.68869543735869	3.08756734739758	2.39530029071259	2.51777260227588	3.0685633649108	2.28135003526736	2.04990353393378	3.30002651144444	3.36502144519571	3.18664899028931	2.04597231327202
Analyte 1820	23.7245908579897	15.1686545080744	9.22169143898236	11.082913354595	10.8649265256714	10.3678278305865	10.4110367363191	15.8017768938747	13.2347278061233	10.7863374856026	9.81586668665127	13.5386450776987	10.1794446452465	9.06448211347096	14.7253417992018	18.4765329281191	12.1132401605155	8.14544067105889
Analyte 1821	4.28522267308974	2.61570580632941	1.83234832419938	1.99633154628723	2.12743956592582	1.9630955411489	1.91490471127806	3.18002372149331	2.26388657373072	1.96926177914794	1.83390171600177	2.56142117839294	1.83407172798239	1.65058875888592	2.60440466734727	3.59638669229533	2.18889067484032	1.52426686760119
Analyte 1822	0.368869704722935	0.413552216207419	0.183609781323874	0.143850777087262	0.129514289760671	0.261754249117502	0.0981857975080044	0.29057985153615	0.0533585363112268	0.0961276915695417	0.214992665525933	0.265680354593684	0.119476749163612	0.104578779141831	0.180088431682903	0.451441179502788	0.152333176890898	0.14722291870464
Analyte 1823	1.23164586051167	0.870652351328217	0.564990606877871	0.520445746446905	0.62549883275319	0.542816655001171	0.536555627448857	0.840253610042296	0.699843687671893	0.633787360786672	0.477041066327164	0.538014662670332	0.564679821002527	0.479179252443824	0.562511782191209	1.01460610542787	0.660263676689201	0.498700020041863
Analyte 1824	2.40890125282465	1.75902614540421	0.99219023425129	1.30987899735833	1.20261650804309	1.15764074202243	1.10881687210791	1.77739347573623	1.41213311369496	1.16164068396069	1.01041903273689	1.48760775089844	1.09239536827168	0.973457590179274	1.6931293965151	2.0707372048317	1.3578101249264	0.823199028053942
Analyte 1825	8.65946749660849	7.97645425859236	4.62648173693538	5.46628598062638	5.72300686127142	4.54456756520406	4.45439406611299	7.57315037713819	6.02806100321571	4.68055746999018	4.42768843455553	6.04448399171225	4.65713288859349	4.14780390003204	7.10680063311266	7.70604774993951	6.52126655605278	4.09044137668869
Analyte 1827	1.81901020739003	1.41806613133904	0.869517001513895	0.964681500580187	0.964394040661333	0.915394517978276	0.844742941670914	1.36778061799633	1.12605895333341	0.867791023501692	0.833479787496802	1.14678281401538	0.783749431933819	0.727562555052738	1.24135045635636	1.54565801544078	1.15749141806138	0.707031867579633
Analyte 1828	3.77168330392636	3.78730779192276	2.18064753410379	2.57509606559371	2.69295932359488	2.30274803999273	2.25089962662677	3.51753059563611	2.98682172229749	2.21649198241963	2.20231395074729	2.92582211118475	2.21996375947501	1.98728947946309	3.25160424196307	3.68595381691876	2.98431572466077	1.97734993143709
Analyte 1829	0.477018994371419	0.500071977591958	0.269891366576855	0.409721747917999	0.180112954364805	0.261145560386184	0.306133910461529	0.484076573427653	0.2683913420738	0.243954359019394	0.220475910357565	0.300648006403948	0.314794592018081	0.190817959998134	0.304784211784352	0.309297225167876	0.163686389063704	0.196819083222378
Analyte 1830	1.20910149836287	1.20638159091781	0.693817704747035	0.822420300107633	0.906700984850176	0.78641508092502	0.708628488773055	1.1212036894158	0.911072696504567	0.629726442157367	0.668642941847831	1.00631081598273	0.606270735854239	0.635698197258702	1.08335541571469	1.24515969311815	0.949442952394391	0.654549533828994
Analyte 1831	0.347577324500777	0.540860553418222	0.281806139483508	0.30672163580586	0.347507696120062	0.381837676909684	0.190169254328042	0.377373243800737	0.325703626063197	0.343098103119478	0.268199063003946	0.388666397581757	0.274182214773071	0.19496588898619	0.2908409759211	0.447804463730257	0.343334102361774	0.197061435902432
Analyte 1832	1.60082438553533	1.58394145216708	0.947667601111664	0.99980971425812	1.24216124667118	0.912538100220055	0.839660448886339	1.61900094910293	1.18827344818385	0.903799443256108	0.918362797949145	1.16479948305908	0.961019843018028	0.872256826777153	1.33694308864445	1.52715478909029	1.36865623819823	0.871073761947283
Analyte 1833	3.86771565255577	2.5021876945508	1.68842586260736	1.88788758573727	1.94173231766351	1.85172712979245	1.83056914971671	2.75358757464018	2.36038223400301	1.82707811146336	1.67804656514431	2.78301063017029	1.78108585124584	1.56954688440842	2.62511733694965	3.36992228252247	2.16378053468043	1.491961253834
Analyte 1834	2.9662308849149	2.09850469494995	1.38459004661404	1.74554462059475	1.58532718256714	1.64378116332899	1.57242052653476	2.51906758091343	1.86725794201342	1.50409545325775	1.38773105733396	2.17528060467043	1.45040601520678	1.42728695215351	2.13689993990341	2.90275187237775	1.67689837694825	1.28070459488991
Analyte 1835	2.45304621346795	1.79730328478965	1.23471604411768	1.33934427208133	1.33856429145282	1.32355455177112	1.31943438152415	2.08905790048312	1.56956746687524	1.22882457001455	1.06426363334853	1.57754097411469	1.18549700838857	1.10519948723524	1.57911913987135	2.17184472105635	1.33959430665728	0.91640535261307
Analyte 1836	0.678658899932214	0.571247260871656	0.369261131884711	0.319538637905198	0.471642814538705	0.348705290466179	0.330553582508995	0.438587370148425	0.447464877296706	0.353625605620714	0.316158390331862	0.457769163758061	0.413540792660461	0.242115265427059	0.30516060495279	0.490342273909832	0.441474634689803	0.244589218851298
Analyte 1837	145.099483714557	87.4097555661282	53.3261525240402	67.9740709484201	66.950244971805	59.5571145798317	59.965160667444	96.5586875229321	80.2744202122398	61.6121392651293	57.4144554924297	79.6280773820006	56.7942980859372	51.5048118683045	89.1197957552766	105.397380275333	67.5323645739197	45.2767297924688
Analyte 1838	24.6607347817542	14.5885837165882	8.9434275463528	10.9328007735255	10.2845104988063	10.0993808712643	9.84565382456986	15.3804574319752	12.580021553375	10.2643035161769	9.84944210151184	13.0437800650992	10.0308710475094	8.45656544990357	14.4801916952612	17.7315605117244	11.0786102222877	7.80192212939956
Analyte 1839	18.7495440954639	10.8351289568625	6.73258271583343	7.69586367057537	7.67114507930901	7.20872491155874	7.04097191637304	10.9201060040049	9.1504049128349	7.68885625809098	7.24202336708917	9.5713498413322	7.46408312331962	6.44722139497115	10.9396126081056	13.3131433468201	8.52400964725079	5.68161086768972
Analyte 1840	14.2694221158633	8.94975002814783	5.32014345237011	6.53452197113949	6.50838885295062	5.83857484962914	5.85286403195756	9.19955896599623	7.534712320133	6.28634947372638	5.89544643753518	7.67297370035298	5.96947287946774	5.27097167916807	8.82253454942125	10.7300343428098	6.94910139963207	4.74840678913265
Analyte 1841	4.7365773097856	2.99398903308593	1.89786398377621	2.15504968423657	2.13680011300154	2.03771398707464	1.98892259504954	2.95890756131457	2.62955706042134	2.0801047289168	1.93101699066493	2.52348128085743	1.94533138808099	1.72061549932132	2.86077861606974	3.41513246563803	2.32498993766611	1.60328518980199
Analyte 1842	4.08457735664453	2.53750970480271	1.49756742089188	1.83404398090682	1.7003814173108	1.70292911129459	1.6701501796578	2.40096846603042	2.1043483161692	1.67903323066687	1.55150652093464	2.31728261466145	1.66542486632701	1.42474071593176	2.29216116399067	3.11791432493872	1.98180614410423	1.30157374124729
Analyte 1843	10.2757152879925	8.91122331517554	5.10179000865325	5.82941105300585	6.15304431778922	5.08150479187387	5.06495215407344	8.34296979209284	6.87024152064289	5.53492950215032	5.21970830547912	6.74284030414105	5.08992061966647	4.76802319064517	8.02187018897158	9.1858768155046	7.12758211839232	4.38002696205476
Analyte 1844	18.0709393184536	17.2811989432974	9.97878213396288	11.3954584396338	12.8513679009084	9.9279225728608	9.87271763304759	15.7603706647268	13.1936172772914	10.3207461955766	9.97915411388289	13.2582555730246	9.79767065142365	8.79980740164727	14.9468580834824	16.8245403817951	13.8856887135797	8.40193191873252
Analyte 1845	1.97054159413987	1.83918016671133	1.14404093757567	1.24594770188142	1.49941552820798	1.16899988339041	1.06142993264335	1.87440425127066	1.5466668475895	1.12080472326373	1.11370131372461	1.6348108625305	1.11703975034752	1.10419384666395	1.70903478279019	1.91846763939911	1.41654175061508	0.950127828504431
Analyte 1846	2.23507276725294	2.09773322733308	1.17271796515349	1.34314497094086	1.58413595419365	1.14889406886306	1.13954991086193	1.76108549146112	1.43422816419088	1.20124257882061	1.10718197860388	1.58699284930164	1.13177711787256	1.07620368277528	1.66206561748925	2.01906900605813	1.5779425031221	1.01200902197521
Analyte 1847	0.73315185304823	0.915169106053525	0.467203148542747	0.403421900591806	0.570477096111321	0.435893525454642	0.480627514821399	0.644684185260347	0.631434933993281	0.454035261089655	0.451723641555381	0.591017973526605	0.519903214169815	0.331956075973693	0.796304464020168	0.806949605448178	0.680748161007371	0.380125988627149
Analyte 1848	4.66353696136372	3.59677961784819	2.23197028486202	2.54385278888659	2.70184771553713	2.5636333587022	2.47188136722288	3.85992645586011	3.09165320209297	2.38507756907315	2.39021515164369	3.29758582092171	2.45187351118958	1.95968741357419	3.46229563813489	4.09268411575516	3.16294592680307	1.9615225767497
Analyte 1849	1.35089978445404	0.7808200600481	0.423930110369768	0.54645407613607	0.591753003509762	0.527555083777477	0.567880527210624	0.866268264874683	0.36991638536592	0.602689780157634	0.534210731071359	0.795425411177407	0.58973255602486	0.472619176821743	0.747530375062849	1.08143585607436	0.667381737720427	0.464060951719535
Analyte 1850	1.00838877984747	0.689587808478013	0.48648597074373	0.568286883667449	0.636627720326631	0.631915973008604	0.483484145256922	0.797093047279662	0.729656750081133	0.58094317688133	0.490115370403868	0.621989769316143	0.518293701517999	0.504588773025873	0.706571186565477	0.900224610455017	0.67258076329472	0.46861563388211
Analyte 1851	0.500883266079259	0.490745012298794	0.264978293375981	0.37206990879165	0.24153503754204	0.214707021039237	0.247104496865711	0.41649262936516	0.362892144351586	0.224312007963053	0.347402186339878	0.403920533243533	0.238270254940689	0.304857818504686	0.462173254634852	0.401585652745328	0.414664008998452	0.212835885715046
Analyte 1852	18.9540422651416	30.2290840223844	1.94576703638499	3.25282642121113	2.50234946670914	2.04526438539256	1.0465136483105	2.73555967221135	2.83118342590078	7.40417750551974	2.43146363032038	2.10048457589047	4.46812828461059	1.50153989342666	3.74664416379531	2.79320057754421	5.30219412912006	2.97048031048949
Analyte 1853	8.40153074862829	6.52865013021092	3.81291476073403	4.6031528816616	4.78111877852691	3.83282253549802	3.98767261937409	6.39205486181807	5.56566561158574	4.34492977969072	4.04148105302927	5.54352691410783	4.0063904200661	3.63591888813808	6.17269335438186	7.20976144305393	5.0872818528169	3.27887174680598
Analyte 1854	2.2708186747626	1.83244182264396	1.24396072358177	1.24913213878267	1.40830724556301	1.0958564746452	1.23869375679749	1.75937908364573	1.60045483023521	1.31283210795655	1.01911149995762	1.46530745591022	1.13250005268117	1.10492289019312	1.67110460900477	1.97030941151573	1.4649484592632	0.893061256403619
Analyte 1855	0.891860982496403	0.796562440361259	0.4674410631225	0.468005413887262	0.509543701977785	0.627225608663316	0.490590543210502	0.812091880561106	0.594788981346486	0.516274845328308	0.447133658592621	0.733038906094325	0.613362403479744	0.462686799094736	0.630601902610393	0.87576040497292	0.653904900227218	0.449709312995887
Analyte 1856	1.08458555022224	1.07425871493409	0.543050476036309	0.64962844880748	0.71624409976125	0.638589325121194	0.541205294370794	1.05621268030343	0.655002277802841	0.661007466793486	0.575067471442271	0.70574004998832	0.531820126620188	0.46636012615261	0.838598154177351	0.846185454858944	0.807429333655955	0.579788723418246
Analyte 1857	0.416603460106581	0.607141802465365	0.215025287740202	0.282096288676016	0.338774446865272	0.225288236466129	0.272722541012757	0.397121381798865	0.296920093970522	0.251895692728831	0.155793222213243	0.276144701125385	0.246990895790594	0.184140871690596	0.474048565007213	0.373857218814646	0.430478762108547	0.239801545928624
Analyte 1858	455.961949610598	303.214926058421	170.370809186966	212.978779593246	210.328747925981	188.191105950139	187.99610973832	298.510487320878	253.124559330657	199.056618093654	190.753655885102	252.022176738333	187.192892188943	168.617231907334	287.571742531515	338.386234146109	216.958142811241	151.506757276229
Analyte 1859	5.81072439579452	4.01176887179556	2.45242955405184	2.77566198237978	2.75364284348444	2.64657619668525	2.61637474817339	3.93224788850138	3.6025748547519	2.75004489473545	2.54027106409027	3.46607498614635	2.62396814783413	2.17842572039997	3.93365750342385	4.67076462815418	2.98248023039159	1.87282278211814
Analyte 1860	42.840186990745	33.0507801349948	18.9578670950988	22.7599455105541	23.2649473468753	20.1307502774249	20.1253005319485	32.2561496264695	26.1519470704719	20.6012251299498	19.8921342556748	26.4839987886813	20.1192040606109	17.6944221021375	29.9571081533061	35.647898063119	24.5396619209938	16.3870004499192
Analyte 1861	20.1976557833215	16.8065027570776	9.93889208458658	11.4278404730998	12.2381329659451	10.4679522681714	10.2226567764832	16.4456242019528	13.1500790585164	10.6449934946706	10.2200355671485	13.4284341769438	10.2644033135013	9.14297464863124	15.4714212988959	17.6514214721613	13.4274277189829	8.92818221926149
Analyte 1862	83.4279438050596	72.6634653908577	41.7308537572939	48.6294058715486	51.900253422934	43.317820541299	42.4079023673465	69.5668750895667	56.9740867213184	43.3358679774842	42.4619310774353	56.662959957276	42.3500402343231	37.9423710071278	63.4152894240072	73.384401278662	56.5860812893624	36.543252866807
Analyte 1863	13.628296490061	12.1108971470011	7.07451146853289	8.04993988935549	8.49103942352547	7.03533201078337	6.73802246704021	11.1228486989504	9.26109120513421	7.30013037572634	6.90341021876348	9.39033260172047	7.02165205728132	6.16859890988654	10.4586692465692	12.2389499995343	9.23901534673882	6.03124024939587
Analyte 1864	0.604648155661266	0.395096333102022	0.322881585715961	0.395620521030957	0.308817224891565	0.274065553595898	0.292314132641718	0.470409354843808	0.37769337148152	0.337488849472328	0.316251036004334	0.325049807146915	0.263165359879792	0.242977059944541	0.461377695145736	0.361555045788115	0.441671024614488	0.236917428599689
Analyte 1865	17.4360629669254	11.6793301901596	7.21174191066881	8.19482262305772	8.28456510512696	7.98086355555049	7.63791470320276	11.7631371794022	10.2393494233563	7.91336067648706	7.79447365650751	10.5388707460635	7.68529551772845	6.80875327005088	11.7474227625561	13.5535764278317	9.30392341276422	6.40844014909866
Analyte 1866	0.910648550604437	0.894651616727591	0.438675805514226	0.492007438643297	0.481860577465938	0.388124387352751	0.446809630471974	0.692931906048154	0.65398983738971	0.520600383987929	0.368658641697509	0.624522836195527	0.47778601360072	0.414545044846633	0.571096001106606	0.804435676433597	0.672197976633979	0.395855903668617
Analyte 1868	11.2157639449989	8.14586100876315	4.97778023563874	5.54901676644738	5.91874530055609	5.34962088965915	5.27501147627471	8.06714034768719	6.76167544870746	5.43870742633271	5.19250467343166	7.17167111368551	5.47250321935079	4.78122569773719	7.82473497989497	9.26460180178745	6.52994750691945	4.27748963661137
Analyte 1869	2.02438969839555	2.0130480520902	0.896740614037034	1.15961045246065	1.30893230568238	0.981894077291042	1.05973942090377	1.79017932508441	1.35838882759216	1.11221371539465	1.11075657894999	1.40632830189643	1.01619052112185	0.877557585596453	1.4452189552795	1.90047896287356	1.46370300733279	0.902995079548023
Analyte 1870	0.952774167400272	0.957436963482775	0.429390608520676	0.603395730947038	0.645797287726832	0.507378569821997	0.417215471874695	0.887066179998343	0.685990992876249	0.458899120052246	0.445004390066462	0.624403914407121	0.419134606221988	0.463566423182699	0.528299378782204	1.04030455540709	0.732150226490647	0.37573287678328
Analyte 1871	1.14536756341384	0.754452162046927	0.534630377568476	0.555191411258265	0.518984695903097	0.57689090743026	0.58970925145303	0.954658211709791	0.78192253835394	0.614368406776891	0.625956833203638	0.76438285367001	0.734302533460983	0.490063664327056	0.887642105809703	0.928808128003483	0.627333244895733	0.450240060183301
Analyte 1872	0.537939561683954	0.59685478968076	0.32249490063026	0.31716687458214	0.347851045472698	0.339431879435462	0.229064728795091	0.328804459241006	0.363639691699804	0.258716184988104	0.289224920774178	0.454664686463585	0.321699636672317	0.25245735381982	0.402544012663168	0.393938842720886	0.350911595143036	0.313143045605053
Analyte 1873	1.43108080004171	1.44601635421955	0.832918301173591	1.04527285630211	0.900298631867506	0.908615557202157	0.882958790067808	1.39189233131643	1.20123384649339	1.00714573124904	0.781860099265743	1.17629537706419	0.862583111201859	0.669628949442497	1.1221203289359	1.43068239494028	1.20259887341166	0.694673515236818
Analyte 1874	1.20386354816674	0.990807271710975	0.543346233145879	0.630318569502108	0.669251414962552	0.641728808736987	0.57894914569472	0.959163196917512	0.811902069477951	0.646849303802659	0.544901438338405	0.637694211451132	0.563928558931627	0.524523823057794	0.813352225797135	0.989373609860113	0.654564677927358	0.487011511021616
Analyte 1875	0.154292271749199	0.292135606428505	0.126753695189186	0.150027969784694	0.111127622194503	0.123773727472891	0.127648440941073	0.0907538070223718	0.200341409916041	0.199251340782447	0.0812248760263454	0.0659184285670594	0.122488018789621	0.0860241015587894	0.156806261720805	0.151288762627822	0.191023783217471	0.0891333800301718
Analyte 1876	5.11477458485645	2.91897936599518	1.75804861691372	2.46114950566901	1.92132971015964	2.10693490940048	2.11032524186193	3.35269834019607	4.70405087172215	2.16519581353245	2.03602324107885	2.72423601371305	6.25229518803543	1.82030177669928	9.08392314548601	7.15392801074826	2.31913940929259	4.73529194628475
Analyte 1878	0.628535826300553	0.581097046441931	0.355504362169602	0.443080811406432	0.374239377022107	0.295262889624198	0.328555318882889	0.589810237584337	0.411801816507614	0.332222447264981	0.310774541244419	0.446910493738384	0.214722278396758	0.195915976270434	0.654263489557822	0.325668277892379	0.414065703163021	0.303557376547109
Analyte 1879	4.85545071498582	2.80869723868862	1.80576041859867	2.26213052176865	1.98223687829636	1.98433855713765	1.93745564690321	2.8336817637635	3.80949376191997	2.1165005141179	1.67147692346373	2.80089648066592	1.99395598451799	1.71333267537362	4.71296271959814	5.56566740568664	1.98995159696714	1.47698755611062
Analyte 1881	1.01797474962072	0.476515431109108	0.35317078666125	0.556807353419308	0.374566342331894	0.484796300833576	0.572379255776853	0.489228987601703	0.719941278403789	0.534582566592244	0.498844488383976	0.661617240447561	0.498250776134716	0.514481884895467	0.810188942509098	0.950413825092474	0.483921712386752	0.351645288580736
Analyte 1883	2.19556841540292	0.737127180995538	0.765486271340322	0.827174059582252	0.92009831865284	1.06465402043368	0.921211935041879	1.19084065452318	1.16086775039059	0.828886489725123	0.48203579817262	1.21738233073706	0.917987367683425	0.737226322769055	1.18804394342295	1.63368246070187	0.977812284784159	0.7402135516505
Analyte 1884	2.73748876220587	4.35725268951643	0.160370837260352	0.342009824928176	0.191608220116881	0.169807419117375	0.116302867783061	0.34952974464787	0.276091453693588	1.11800296839373	0.28753825169142	0.237844116044402	0.640911246826359	0.170342063944273	0.40033344857231	0.0944981887051585	0.755411047223363	0.427625293383286
Analyte 1885	2.57993580571963	2.12985096642883	1.03450033989202	1.42558367756852	1.39795506404984	1.26807042823083	1.10707837243466	2.18975448193732	1.74809900243216	1.37543530326248	1.24626847350197	1.78970080784699	1.34998955048791	1.05283150945529	1.87784885764498	2.21956718399528	1.72022906341523	1.09035443617355
Analyte 1886	1.83985480518078	1.73200526602719	0.619711210711506	1.09623811230361	0.669629734563593	1.05398379354403	1.01816600336873	1.71042961609968	1.37645681051442	0.994539385870006	0.734554026764149	1.24344275993129	0.969875316005017	0.725610075864179	1.47856737445469	1.77213096966585	1.38283377534186	0.860264300816353
Analyte 1887	3187.49952575999	1888.97476454913	1179.69508676187	1492.62121185431	1448.09452738917	1230.11039073525	1312.35003946851	1989.11305291574	1740.33861756633	1370.27446850784	1335.37712980094	1736.52804905908	1253.00273671988	1184.92926912264	1936.84480263588	2282.30496265598	1484.8516022733	1029.90998185173
Analyte 1888	2.99849347162965	2.07538756411126	1.22610254925376	1.56047339972499	1.44398773285098	1.4073875894064	1.32680936703641	2.2041833514606	1.73580624178181	1.44299632804507	1.38203973365312	1.76975412708148	1.40816559516067	1.12693284540735	2.0464796238968	2.28674110358809	1.53845525285456	1.16508050635549
Analyte 1889	30.8484953510139	20.7872919816532	12.0041312016393	15.0554405211141	14.9112159961408	13.2127343316658	13.257401430845	21.3544376011473	17.3019512157698	13.7708869349223	13.4675254320626	17.592714334069	13.0129438649537	11.8657313235659	19.8165728917823	24.2080577295939	15.3163204012088	10.7767904386084
Analyte 1890	0.713302709753188	0.536810196431562	0.354437079052609	0.427371478858355	0.357801543841756	0.380349769401783	0.376405047564146	0.481482978685794	0.497930845083229	0.270300150017299	0.30117959165516	0.461452134244722	0.291353386731316	0.30469736695102	0.414644764138502	0.632955616084069	0.389469834625324	0.268462326976572
Analyte 1891	24.9302023504748	16.3017524463721	10.1708889419144	12.1495490250731	11.9074338421791	10.2351745216004	10.5042781649769	16.5220565302716	14.466403695394	10.4231388546218	10.6489787991265	13.8513432852366	10.0167867724261	9.67065092412508	16.4222324177405	18.6194425395148	11.7164311246373	8.33077682381728
Analyte 1892	502.196951634951	363.681279982844	207.860895512649	255.995313682326	257.46362281556	226.004747421752	222.840243541997	360.222654926811	297.999283035848	230.319483853806	224.746178374897	300.085535801031	221.660099836538	200.095789770144	341.559042978532	402.74893074636	268.642275897104	183.415198968453
Analyte 1893	44.4999165186363	32.2627758138248	18.4219919879052	22.9275974421838	22.2416680075425	19.5651420478948	19.8111060159092	31.4188848478466	26.6169339202777	20.0829643428663	20.1414371554434	25.8146469296945	19.3685296289537	17.8563263607136	29.8498747317344	35.7997930031286	23.4354903602523	16.3760439013485
Analyte 1894	2.44956106062365	4.39266775413917	0.247825693173407	0.207337142437443	0.0188463647846726	0.132827191716704	0.0459638253019427	0.26503811013051	0.224229225489819	0.996463368608431	0.288146660771724	0.116335445018582	0.564138126709327	0.156984976604486	0.335680284094632	0.184275881898971	0.767312733218938	0.438376798172782
Analyte 1895	393.08907530925	302.7985679208	172.799113427864	208.712627268421	212.41784622917	184.972038079602	182.630001683301	292.917498875628	242.912158967278	188.19966258086	183.175158348544	243.298287097005	182.561438622833	163.911022415934	277.951601276905	327.941256965427	225.952910731402	151.747739137513
Analyte 1896	230.445440261394	182.884928171677	106.380121037936	125.592067181785	130.465547950997	111.347045349071	109.299792723841	176.355233297091	146.456979977479	112.67730720547	110.117464667662	145.83444201779	109.635118779504	99.2826650767398	167.23274290392	194.142966013206	139.039821762014	93.2518019932915
Analyte 1897	134.191689133125	111.409135434584	64.2229536597772	75.1036925917188	79.4654104146126	66.2217421944637	64.7887042555548	105.668673026929	86.9820878911079	68.7590803194231	66.3863547253221	86.2177585616868	66.3376090468702	59.5824067756614	99.1232571407381	116.14730841383	85.3559326379585	55.9376786785717
Analyte 1898	48.8620167406425	43.6202428593868	25.0259102115965	28.8663773927671	31.0046908360743	25.2300380663203	24.7445316496722	40.9142080940128	33.6733093919059	26.3393781211602	25.5878076656003	33.590201545999	24.8672049055346	22.7474796832091	38.8734902643207	43.852594497891	34.4682844314864	21.7432608660072
Analyte 1899	8.06926739434162	5.8515290330579	3.49254021954064	4.15317177580583	4.34331221679658	4.05616465407628	3.88049359189114	6.13114405958068	5.07267776214783	3.86372925372954	3.57859635182588	5.44883519753786	4.12757612381996	3.32342166191915	5.58196195451004	7.05759561297632	4.84432020056176	3.28946258294648
Analyte 1900	0.862382302545963	0.544914555126296	0.357863201251659	0.409650002084801	0.462285405402395	0.28501496084155	0.407707329661347	0.609062954146725	0.289126955984167	0.414487025765854	0.27527861853232	0.603057195781324	0.401987892180141	0.363360960071124	0.53888850789333	0.702281857552077	0.548217023522442	0.31633387745288
Analyte 1901	4.81184213309627	3.67765325974979	2.11290016515931	2.29190631658364	2.31320098110985	2.20007274613747	2.29393225271322	3.46574798900917	2.96889884934887	2.28158507903027	2.20119820950624	3.00348476115803	2.35443088007619	1.6230547564975	3.24460018327335	4.12828122323043	2.58142840905639	1.56360242116353
Analyte 1902	0.553850911533994	0.725020474646976	0.412580985154736	0.397534988959427	0.520656927548488	0.332608469653395	0.353092724930734	0.623017585459649	0.543768061854325	0.402619645450616	0.449036801169798	0.575054395734084	0.390755842198117	0.271731274841539	0.548344684746408	0.454460461531584	0.536222294924297	0.319152238722711
Analyte 1903	4.46232275377906	2.82794030690364	1.65426729004663	1.93283912965003	2.07681377590856	1.75152092637153	1.75517100300587	2.86440145091232	2.25983878562883	2.00962840916756	1.80671916108098	1.3097942021902	1.89047396719121	1.59802985313341	2.66092130337162	3.47044416760136	1.97945658209871	1.3426639102775
Analyte 1904	27.7434355834139	22.4993061478768	12.9873313017609	15.590383999716	15.7526009227762	13.4024241551887	13.5111385991397	21.9127840949511	17.7691814312204	13.9423364101419	13.5570907599682	18.504691497948	13.3502643149873	11.9891793633721	20.5704197333277	23.2653244975495	17.5247296812888	11.2598726304528
Analyte 1905	5.9094116952828	5.48329060794667	3.01075568532128	3.67475184684617	3.25333954171751	2.98899930636716	3.08590189846308	4.55542110701811	4.08497245549616	3.1806414377995	3.28217327648315	4.10620404766884	3.20034197722194	2.83178192682281	4.75532314165617	5.41819135930916	3.76310178024135	2.57194656978775
Analyte 1908	1.45152628639965	0.906793087760192	0.46587939689018	0.695747672766128	0.445579921798426	0.502983238496366	0.497288641751875	0.785949474904847	0.58642966419231	0.528370401906136	0.596735718569264	0.85054912720366	0.647073417482788	0.505387288030709	0.80708907001358	0.870617510620936	0.763228131618334	0.277484929146654
Analyte 1909	0.521480809969073	0.229693729466392	0.280129276243484	0.424914554110874	0.191082011356667	0.122417107545175	0.294931791891489	0.350699983687377	0.443740600535577	0.151836938427765	0.286437783472043	0.340336738761944	0.306685620821316	0.269287249222402	0.316437366581702	0.543953753614471	0.280334000207031	0.195080000648205
Analyte 1910	1.03241345160273	0.731726955016385	0.579715376050922	0.769855663856306	0.498243205121088	0.660172771097429	0.508658338319383	0.81411388452998	0.549863578453244	0.602664844045001	0.673424310564894	0.742828611202313	0.586763702726351	0.442013980885018	0.819572337153873	0.94096610909602	0.624263632580317	0.475360063556551
Analyte 1911	4.34251450692806	3.6765725469032	2.10499420843355	2.50533892557581	2.63421348692434	2.20658051583306	2.11047268677201	3.48346763016351	2.81634177640032	2.28606243360942	2.28418842527148	2.92858154281712	2.23066480545679	1.87738620206912	3.27444497733457	3.62551779308187	3.07715261669005	1.84051068308498
Analyte 1912	3.90591290093193	2.54657771502539	1.52738192089723	1.8647864265617	1.96738170536015	1.57290035087621	1.68338247957411	2.5545523268668	2.5404454829482	1.69462729242363	1.80420160922762	2.35634205695219	1.8209540999734	1.44521138516878	2.65717509811323	3.27932168239192	1.99180498479338	1.3533103188595
Analyte 1913	5.38986583476867	3.46593262478034	1.23128840739488	2.70290412422163	2.41212243209784	2.14930719483613	2.09241676200232	3.444299912982	2.79127699614396	2.11690761484451	2.2766496308523	2.85511272795105	2.10981335148534	1.99457843199493	3.30922480304295	3.8928923299131	2.45034255069737	1.7251095599075
Analyte 1914	0.698817730334715	0.578710857731728	0.341929429069059	0.438668315989839	0.336531689442445	0.585227191650258	0.387931537664301	0.481797351978097	0.529994392191664	0.189415412960598	0.230164592311603	0.684382307361309	0.36441853862064	0.371716812793995	0.728073784909892	0.578148321816915	0.685163582573889	0.345569683653438
Analyte 1915	3.38951828806516	3.02551648739067	1.04921874460256	1.86500347949259	2.26955539891097	1.83672994906977	1.91263257694177	2.98050096208889	2.47692641064402	1.91240609906943	1.83940168722675	2.43548863819846	1.78267365525334	1.65268520030329	2.79718163952022	2.71851293460066	2.21095806888857	1.32189259640589
Analyte 1917	0.373334626798439	0.579082207713933	0.223526398668833	0.138838759974338	0.257256653708211	0.220353657598759	0.210161428025507	0.388013238449218	0.407903680912194	0.227628813515239	0.199037874978776	0.362123915432944	0.376187614799072	0.258688374094766	0.40631687028893	0.361194311749962	0.416240937474001	0.21964161193796
Analyte 1919	0.942814844734516	1.06835393848317	0.849653252593991	0.639704607613932	0.784633550262672	0.555326426021438	0.431800784114351	0.796914242053735	1.17375641374673	0.90375246537233	0.751783958105303	0.755754716113313	0.727000843873857	0.464606881919629	1.2260375720136	1.16197079709548	1.20019351441087	0.448426423911292
Analyte 1920	1.13313977242151	0.596958426120266	0.469766962915239	0.462065188136756	0.449420266177144	0.5118930869856	0.436694327486156	0.34945738887361	0.6179612990804	0.477136318721824	0.446846438178476	0.681939971160166	0.202744513753376	0.364579882308142	0.667863150512232	0.760805503715869	0.535948482056559	0.204475787345315
Analyte 1922	1.68990399543598	0.863670354278783	0.391777077772971	0.736541202485721	0.713710927841262	0.749306487938295	0.569188128246962	1.08020555539629	0.775364872866106	0.685071714084418	0.577592863891624	0.885334400977984	0.629029567505451	0.532907001364159	0.66426843328712	1.19684611537037	0.742547743725309	0.57698120528114
Analyte 1924	1.19975362368057	0.967379010068162	0.647060001753187	0.769339587204456	0.707097183537147	0.379621570596537	0.711840720989479	1.12019077180966	0.843656305833064	0.692844766168023	0.658854482538785	0.925656756313526	0.546315284556097	0.629545510330942	1.06581133498814	1.42366554394306	0.501954677305853	0.536274847802979
Analyte 1925	43.8067289451501	13.574602831218	15.1944067175454	18.6472411094221	9.8603381758299	9.38015470410144	16.9145925003202	25.3954910156057	21.5525688564625	17.6799363695097	17.4217033707031	22.0289819912783	17.4590296595929	7.50908098545811	24.9931825963186	31.799785248969	10.2973729760844	13.0810066594711
Analyte 1926	1.86464999137419	0.773645717298544	0.648421586143661	0.877188160632173	0.726328996707425	0.426879637959233	0.456149240229993	0.788487344701223	1.06813180855942	0.596619691576687	0.821052621505957	0.904338233944887	0.804987398680322	0.640422560975627	1.18045530755606	1.19898903365404	0.601640490462377	0.635329521217821
Analyte 1930	1.30767709276933	2.97124615587714	0.0870758177275543	0.218800847938018	0.107354975522709	0.097936181059106	0.0004952372109921	0.13072432160339	0.0994490499768425	0.19262995253983	0.156856266277081	0.0386669574459229	0.354519586065554	0.0507293945822819	0.211701952795491	0.0518555621571777	0.363232841659835	0.204070570956204
Analyte 1931	3.68141679507604	1.1562342775464	1.25463757856617	1.54554289565806	0.868599786470279	1.39102062915433	0.833548934823969	1.1175596841733	1.80116080173077	1.41671902931258	1.56303358579261	1.81271501581566	1.08358773462631	1.25744621944413	2.13484711529547	2.41328806324076	0.864882397379843	0.566415921739747
Analyte 1932	0.437730828344491	0.184846795319799	0.142263635474194	0.178038665238853	0.226853210018561	0.171270581140156	0.220663822499719	0.369664527054543	0.313503673489568	0.106830129638888	0.22403290361914	0.248512373228904	0.161619669260836	0.125764696820232	0.4499827752366	0.350774829991808	0.219333660070761	0.155746867308984
[truncated: 2,827 more rows]
